# Supplementary material for: Conferring cellulose-degrading ability to Yarrowia lipolytica to facilitate a consolidated bioprocessing approach
Source: Biotechnol Biofuels. 2017 May 19;10:132. doi: 10.1186/s13068-017-0819-8 (PMC5438512; doi:10.1186/s13068-017-0819-8)
Supplement: Supplementary file 2 — Additional file 2. Proteomics analysis of the de-glycosylated secretome of recombinant strain YLC6. [file 13068_2017_819_MOESM2_ESM.xlsx]

## Sheet: Protein sets
accession	description	protein_set_score	#sameset_protein_matches	#subset_protein_matches	coverage	MW	(peptide matches/PM)*100000	Rang	#sequences	#specific_sequences	#peptides	#specific_peptides	#peptide_matches
CBH2	sp|P07987|CBH2	640.405	1	0	25.99	50643	3455.56	1	9	9	14	14	175
CBH1	sp|Q7SA23|CBH1	756.181	1	0	41.34	56523	1203.05	2	17	17	18	18	68
Q6C2F6_YARLI	tr|Q6C2F6|Q6C2F6_YARLI YALI0F08327p OS=Yarrowia lipolytica (strain CLIB 122 / E 150) GN=YALI0_F08327g PE=4 SV=2	290.295	1	0	63.31	14638	1297.99	3	8	8	8	8	19
Q6C9V2_YARLI	tr|Q6C9V2|Q6C9V2_YARLI YALI0D08140p OS=Yarrowia lipolytica (strain CLIB 122 / E 150) GN=YALI0_D08140g PE=3 SV=1	394.26	1	0	38.61	33457	1195.56	4	8	8	10	10	40
CYC_YARLI	sp|Q6C9Q0|CYC_YARLI Cytochrome c OS=Yarrowia lipolytica (strain CLIB 122 / E 150) GN=CYC1 PE=3 SV=1	156.413	1	0	38.32	11958	1003.51	5	5	5	6	6	12
B5FVF1_YARLI	tr|B5FVF1|B5FVF1_YARLI YALI0E23185p OS=Yarrowia lipolytica (strain CLIB 122 / E 150) GN=YALI0_E23185g PE=4 SV=1	242.525	1	0	76.74	9722	925.735	6	4	4	4	4	9
Q6CBL5_YARLI	tr|Q6CBL5|Q6CBL5_YARLI YALI0C17567p OS=Yarrowia lipolytica (strain CLIB 122 / E 150) GN=YALI0_C17567g PE=4 SV=1	784.264	1	0	69.08	27248	917.499	7	14	14	14	14	25
Q6C3K3_YARLI	tr|Q6C3K3|Q6C3K3_YARLI YALI0E34111p OS=Yarrowia lipolytica (strain CLIB 122 / E 150) GN=YALI0_E34111g PE=4 SV=1	284.576	1	0	42.76	17194	872.397	8	6	6	9	9	15
Q6C8C9_YARLI	tr|Q6C8C9|Q6C8C9_YARLI YALI0D20680p OS=Yarrowia lipolytica (strain CLIB 122 / E 150) GN=YALI0_D20680g PE=3 SV=1	241.29	1	0	22.62	43846	729.827	9	5	5	5	5	32
Q6CCD9_YARLI	tr|Q6CCD9|Q6CCD9_YARLI Peptidyl-prolyl cis-trans isomerase OS=Yarrowia lipolytica (strain CLIB 122 / E 150) GN=YALI0_C10230g PE=3 SV=1	329.72	1	0	36.2	17733	676.704	10	6	6	7	7	12
ENO_YARLI	sp|Q6C1F3|ENO_YARLI Enolase OS=Yarrowia lipolytica (strain CLIB 122 / E 150) GN=ENO PE=3 SV=1	812.213	1	0	48.63	47306	676.447	11	19	19	20	20	32
Q6C1K2_YARLI	tr|Q6C1K2|Q6C1K2_YARLI Transaldolase OS=Yarrowia lipolytica (strain CLIB 122 / E 150) GN=YALI0_F15587g PE=4 SV=1	599.019	1	0	48	35718	671.93	12	14	14	16	16	24
Q6CBG3_YARLI	tr|Q6CBG3|Q6CBG3_YARLI YALI0C19107p OS=Yarrowia lipolytica (strain CLIB 122 / E 150) GN=YALI0_C19107g PE=4 SV=1	137.515	1	0	47.65	16823	653.867	13	5	5	7	7	11
EG2	sp|P07982|EG2	461.803	1	0	38.3	49429	606.931	14	9	9	12	12	30
Q6CFU7_YARLI	tr|Q6CFU7|Q6CFU7_YARLI YALI0B03564p OS=Yarrowia lipolytica (strain CLIB 122 / E 150) GN=YALI0_B03564g PE=3 SV=1	350.996	1	0	46.33	34162	614.718	15	13	13	14	14	21
Q6C8D6_YARLI	tr|Q6C8D6|Q6C8D6_YARLI YALI0D20526p OS=Yarrowia lipolytica (strain CLIB 122 / E 150) GN=YALI0_D20526g PE=4 SV=1	167.974	1	0	45.74	13811	579.248	16	5	5	5	5	8
MBF1_YARLI	sp|Q8TG23|MBF1_YARLI Putative multi-protein-binding factor 1 OS=Yarrowia lipolytica (strain CLIB 122 / E 150) GN=MBF1 PE=3 SV=1	130.427	1	0	34.87	16209	555.247	17	5	5	6	6	9
Q6CHA5_YARLI	tr|Q6CHA5|Q6CHA5_YARLI YALI0A10747p OS=Yarrowia lipolytica (strain CLIB 122 / E 150) GN=YALI0_A10747g PE=4 SV=1	201.546	1	0	64.1	12996	538.627	18	5	5	5	5	7
G3P_YARLI	sp|Q6CCU7|G3P_YARLI Glyceraldehyde-3-phosphate dehydrogenase OS=Yarrowia lipolytica (strain CLIB 122 / E 150) GN=GPD PE=3 SV=1	520.261	1	0	50.3	35818	530.46	19	14	14	14	14	19
Q6C2B5_YARLI	tr|Q6C2B5|Q6C2B5_YARLI Nucleoside diphosphate kinase OS=Yarrowia lipolytica (strain CLIB 122 / E 150) GN=YALI0_F09229g PE=3 SV=1	175.541	1	0	42.76	17161	524.445	20	5	5	5	5	9
B5FVD8_YARLI	tr|B5FVD8|B5FVD8_YARLI YALI0D04884p OS=Yarrowia lipolytica (strain CLIB 122 / E 150) GN=YALI0_D04884g PE=4 SV=1	88.977	1	0	43.66	7925	504.732	21	2	2	2	2	4
Q6C689_YARLI	tr|Q6C689|Q6C689_YARLI YALI0E11517p OS=Yarrowia lipolytica (strain CLIB 122 / E 150) GN=YALI0_E11517g PE=4 SV=1	242.473	1	0	29.91	22598	486.769	22	6	5	6	5	11
TPIS_YARLI	sp|Q6C2T9|TPIS_YARLI Triosephosphate isomerase OS=Yarrowia lipolytica (strain CLIB 122 / E 150) GN=TPI1 PE=3 SV=1	225.565	1	0	45.34	26809	484.912	23	9	9	9	9	13
Q6C5H8_YARLI	tr|Q6C5H8|Q6C5H8_YARLI YALI0E17941p OS=Yarrowia lipolytica (strain CLIB 122 / E 150) GN=YALI0_E17941g PE=4 SV=1	140.431	1	0	11.38	29166	480.011	24	2	2	5	5	14
PGK_YARLI	sp|P29407|PGK_YARLI Phosphoglycerate kinase OS=Yarrowia lipolytica (strain CLIB 122 / E 150) GN=PGK1 PE=3 SV=1	412.92	1	0	44.6	44772	469.043	25	15	15	15	15	21
Q6CGN1_YARLI	tr|Q6CGN1|Q6CGN1_YARLI YALI0A17919p OS=Yarrowia lipolytica (strain CLIB 122 / E 150) GN=YALI0_A17919g PE=4 SV=2	442.744	1	0	39.14	49321	466.333	26	12	12	14	14	23
Q6C2R2_YARLI	tr|Q6C2R2|Q6C2R2_YARLI YALI0F05808p OS=Yarrowia lipolytica (strain CLIB 122 / E 150) GN=YALI0_F05808g PE=3 SV=1	152.993	1	0	54.63	10859	460.448	27	3	3	3	3	5
Q6CA92_YARLI	tr|Q6CA92|Q6CA92_YARLI 1,3-beta-glucanosyltransferase OS=Yarrowia lipolytica (strain CLIB 122 / E 150) GN=YALI0_D04851g PE=3 SV=1	425.207	1	0	48.73	50297	437.402	28	16	16	16	16	22
CCPR2_YARLI	sp|Q6CAB5|CCPR2_YARLI Putative cytochrome c peroxidase, mitochondrial OS=Yarrowia lipolytica (strain CLIB 122 / E 150) GN=YALI0D04268g PE=3 SV=1	238.087	1	0	32.98	32388	432.259	29	11	11	11	11	14
Q6CEH4_YARLI	tr|Q6CEH4|Q6CEH4_YARLI 6-phosphogluconate dehydrogenase, decarboxylating OS=Yarrowia lipolytica (strain CLIB 122 / E 150) GN=YALI0_B15598g PE=3 SV=1	575.276	1	0	42.13	53587	429.209	30	16	16	16	16	23
SCP2_YARLI	sp|P80547|SCP2_YARLI Fatty acid-binding protein OS=Yarrowia lipolytica (strain CLIB 122 / E 150) GN=SCP2 PE=1 SV=4	104.971	1	0	37.98	14034	427.533	31	4	4	4	4	6
F2Z6F8_YARLI	tr|F2Z6F8|F2Z6F8_YARLI YALI0B14377p OS=Yarrowia lipolytica (strain CLIB 122 / E 150) GN=YALI0_B14377g PE=3 SV=1	181.252	2	2	35.14	31165	417.135	32	8	8	8	8	13
Q6C9J5_YARLI	tr|Q6C9J5|Q6C9J5_YARLI YALI0D10725p OS=Yarrowia lipolytica (strain CLIB 122 / E 150) GN=YALI0_D10725g PE=4 SV=1	102.569	1	0	41.11	9877	404.981	33	4	4	4	4	4
Q6C5X9_YARLI	tr|Q6C5X9|Q6C5X9_YARLI YALI0E14190p OS=Yarrowia lipolytica (strain CLIB 122 / E 150) GN=YALI0_E14190g PE=3 SV=2	302.398	1	0	32.02	34652	404.017	34	10	10	10	10	14
Q6C9X9_YARLI	tr|Q6C9X9|Q6C9X9_YARLI YALI0D07480p OS=Yarrowia lipolytica (strain CLIB 122 / E 150) GN=YALI0_D07480g PE=4 SV=1	333.483	1	0	23.96	44559	403.959	35	6	6	7	7	18
W0TYM5_YARLI	tr|W0TYM5|W0TYM5_YARLI YALI0E11355p OS=Yarrowia lipolytica (strain CLIB 122 / E 150) GN=YALI0_E11355g PE=4 SV=1	65.036	1	0	17.39	12737	392.557	36	4	4	4	4	5
Q6C0J1_YARLI	tr|Q6C0J1|Q6C0J1_YARLI YALI0F24255p OS=Yarrowia lipolytica (strain CLIB 122 / E 150) GN=YALI0_F24255g PE=4 SV=1	177.712	1	0	39.85	25980	384.911	37	6	6	6	6	10
Q6C0E9_YARLI	tr|Q6C0E9|Q6C0E9_YARLI YALI0F25289p OS=Yarrowia lipolytica (strain CLIB 122 / E 150) GN=YALI0_F25289g PE=3 SV=1	471.807	1	1	32.31	70470	383.142	38	18	3	18	3	27
Q6CCT2_YARLI	tr|Q6CCT2|Q6CCT2_YARLI YALI0C06776p OS=Yarrowia lipolytica (strain CLIB 122 / E 150) GN=YALI0_C06776g PE=3 SV=1	466.186	1	0	30.88	52924	377.9	39	13	13	14	14	20
Q6C294_YARLI	tr|Q6C294|Q6C294_YARLI YALI0F09669p OS=Yarrowia lipolytica (strain CLIB 122 / E 150) GN=YALI0_F09669g PE=3 SV=1	202.932	1	0	35	23881	376.869	40	6	6	6	6	9
BGL1	tr|FAKE1|BGL1	953.588	2	1	40.88	92105	369.144	41	24	24	25	25	34
Q6C605_YARLI	tr|Q6C605|Q6C605_YARLI YALI0E13574p OS=Yarrowia lipolytica (strain CLIB 122 / E 150) GN=YALI0_E13574g PE=4 SV=1	195.857	1	0	15.76	32776	366.122	42	4	4	4	4	12
Q6CFX7_YARLI	tr|Q6CFX7|Q6CFX7_YARLI YALI0B02728p OS=Yarrowia lipolytica (strain CLIB 122 / E 150) GN=YALI0_B02728g PE=3 SV=1	245.13	1	0	45.34	27559	362.858	43	8	8	8	8	10
Q6C361_YARLI	tr|Q6C361|Q6C361_YARLI YALI0F02343p OS=Yarrowia lipolytica (strain CLIB 122 / E 150) GN=YALI0_F02343g PE=4 SV=1	179.948	1	0	17.73	27677	361.311	44	3	3	3	3	10
Q6CIA5_YARLI	tr|Q6CIA5|Q6CIA5_YARLI YALI0A00176p OS=Yarrowia lipolytica (strain CLIB 122 / E 150) GN=YALI0_A00176g PE=4 SV=1	350.925	1	0	10.33	89283	347.211	45	7	7	9	9	31
Q6C326_YARLI	tr|Q6C326|Q6C326_YARLI ATP synthase subunit alpha OS=Yarrowia lipolytica (strain CLIB 122 / E 150) GN=YALI0_F03179g PE=3 SV=1	511.394	1	0	31.9	58078	344.364	46	16	16	17	17	20
IPYR_YARLI	sp|Q6C1T4|IPYR_YARLI Inorganic pyrophosphatase OS=Yarrowia lipolytica (strain CLIB 122 / E 150) GN=IPP1 PE=3 SV=1	137.873	1	0	20.21	32140	342.253	47	6	6	6	6	11
Q6CFZ7_YARLI	tr|Q6CFZ7|Q6CFZ7_YARLI Aspartate aminotransferase OS=Yarrowia lipolytica (strain CLIB 122 / E 150) GN=YALI0_B02178g PE=3 SV=1	401.172	1	0	30.25	47588	336.219	48	11	11	11	11	16
Q6C8V3_YARLI	tr|Q6C8V3|Q6C8V3_YARLI Malate dehydrogenase OS=Yarrowia lipolytica (strain CLIB 122 / E 150) GN=YALI0_D16753g PE=3 SV=1	367.484	1	0	41.42	35874	334.504	49	10	10	10	10	12
Q6C211_YARLI	tr|Q6C211|Q6C211_YARLI Adenosylhomocysteinase OS=Yarrowia lipolytica (strain CLIB 122 / E 150) GN=YALI0_F11759g PE=3 SV=1	385.67	1	0	30.51	49027	326.351	50	13	13	13	13	16
Q6C7A8_YARLI	tr|Q6C7A8|Q6C7A8_YARLI Glutathione peroxidase OS=Yarrowia lipolytica (strain CLIB 122 / E 150) GN=YALI0_E02310g PE=3 SV=1	111.719	1	0	27.38	18699	320.873	51	5	5	5	5	6
TCTP_YARLI	sp|Q6C4G1|TCTP_YARLI Translationally-controlled tumor protein homolog OS=Yarrowia lipolytica (strain CLIB 122 / E 150) GN=YALI0E27071g PE=3 SV=1	162.133	1	0	35.93	18900	317.46	52	5	5	5	5	6
Q6C9V0_YARLI	tr|Q6C9V0|Q6C9V0_YARLI YALI0D08184p OS=Yarrowia lipolytica (strain CLIB 122 / E 150) GN=YALI0_D08184g PE=3 SV=1	395.058	1	0	25.46	70335	312.789	53	14	1	14	1	22
Q6C2Y4_YARLI	tr|Q6C2Y4|Q6C2Y4_YARLI Isocitrate dehydrogenase [NADP] OS=Yarrowia lipolytica (strain CLIB 122 / E 150) GN=YALI0_F04095g PE=3 SV=2	395.984	1	0	31.73	46365	301.952	54	12	12	13	13	14
BGL2	tr|FAKE2|BGL2	720.467	2	0	27.85	94624	295.908	55	19	19	22	22	28
GRP78_YARLI	sp|Q99170|GRP78_YARLI 78 kDa glucose-regulated protein homolog OS=Yarrowia lipolytica (strain CLIB 122 / E 150) GN=KAR2 PE=3 SV=1	256.683	1	0	19.25	73523	285.625	56	12	12	12	12	21
Q6C812_YARLI	tr|Q6C812|Q6C812_YARLI Acetyltransferase component of pyruvate dehydrogenase complex OS=Yarrowia lipolytica (strain CLIB 122 / E 150) GN=YALI0_D23683g PE=3 SV=1	299.817	1	0	31.19	45741	284.209	57	9	9	9	9	13
Q1XD13_YARLL	tr|Q1XD13|Q1XD13_YARLL Aconitate hydratase, mitochondrial OS=Yarrowia lipolytica GN=ACO1 PE=3 SV=1	530.437	1	0	27.18	81149	283.429	58	18	1	18	1	23
Q6C9I4_YARLI	tr|Q6C9I4|Q6C9I4_YARLI YALI0D10967p OS=Yarrowia lipolytica (strain CLIB 122 / E 150) GN=YALI0_D10967g PE=3 SV=1	165.949	1	0	18.61	43180	277.906	59	7	7	7	7	12
Q6CDG1_YARLI	tr|Q6CDG1|Q6CDG1_YARLI Carboxypeptidase OS=Yarrowia lipolytica (strain CLIB 122 / E 150) GN=YALI0_C00803g PE=3 SV=1	190.755	1	0	17.88	57843	276.611	60	6	6	7	7	16
Q6C9P6_YARLI	tr|Q6C9P6|Q6C9P6_YARLI Aconitate hydratase, mitochondrial OS=Yarrowia lipolytica (strain CLIB 122 / E 150) GN=YALI0_D09361g PE=3 SV=2	530.437	1	0	26.06	84863	271.025	61	18	1	18	1	23
PRPC_YARLI	sp|Q6C793|PRPC_YARLI 2-methylcitrate synthase, mitochondrial OS=Yarrowia lipolytica (strain CLIB 122 / E 150) GN=YALI0E02684g PE=1 SV=1	238.759	1	0	32.69	51709	270.746	62	12	12	12	12	14
Q6C081_YARLI	tr|Q6C081|Q6C081_YARLI YALI0F27049p OS=Yarrowia lipolytica (strain CLIB 122 / E 150) GN=YALI0_F27049g PE=4 SV=2	114.364	1	0	28.57	18679	267.68	63	4	4	4	4	5
Q6C933_YARLI	tr|Q6C933|Q6C933_YARLI YALI0D14608p OS=Yarrowia lipolytica (strain CLIB 122 / E 150) GN=YALI0_D14608g PE=4 SV=1	111.259	1	0	20.42	26870	260.514	64	5	5	5	5	7
Q6C2I1_YARLI	tr|Q6C2I1|Q6C2I1_YARLI Glucose-6-phosphate isomerase OS=Yarrowia lipolytica (strain CLIB 122 / E 150) GN=YALI0_F07711g PE=3 SV=1	292.964	1	0	24.5	61942	258.306	65	12	12	12	12	16
Q6C864_YARLI	tr|Q6C864|Q6C864_YARLI YALI0D22352p OS=Yarrowia lipolytica (strain CLIB 122 / E 150) GN=YALI0_D22352g PE=3 SV=1	295.17	1	0	17.41	70181	256.48	66	11	2	11	2	18
Q6CAU5_YARLI	tr|Q6CAU5|Q6CAU5_YARLI YALI0C24255p OS=Yarrowia lipolytica (strain CLIB 122 / E 150) GN=YALI0_C24255g PE=3 SV=1	249.004	1	0	18.73	32131	248.981	67	6	6	6	6	8
Q6C3P2_YARLI	tr|Q6C3P2|Q6C3P2_YARLI YALI0E33253p OS=Yarrowia lipolytica (strain CLIB 122 / E 150) GN=YALI0_E33253g PE=4 SV=1	71.265	1	0	14.75	24241	247.515	68	3	3	3	3	6
Q6C765_YARLI	tr|Q6C765|Q6C765_YARLI YALI0E03388p OS=Yarrowia lipolytica (strain CLIB 122 / E 150) GN=YALI0_E03388g PE=4 SV=2	65.69	1	0	28.57	16196	246.975	69	4	4	4	4	4
Q6CCH7_YARLI	tr|Q6CCH7|Q6CCH7_YARLI YALI0C09262p OS=Yarrowia lipolytica (strain CLIB 122 / E 150) GN=YALI0_C09262g PE=4 SV=1	202.472	1	0	23.05	28881	242.374	70	5	5	5	5	7
Q6C7K9_YARLI	tr|Q6C7K9|Q6C7K9_YARLI YALI0D27236p OS=Yarrowia lipolytica (strain CLIB 122 / E 150) GN=YALI0_D27236g PE=4 SV=1	69.38	1	0	28.49	20650	242.131	71	5	5	5	5	5
NACA_YARLI	sp|Q6CDH0|NACA_YARLI Nascent polypeptide-associated complex subunit alpha OS=Yarrowia lipolytica (strain CLIB 122 / E 150) GN=EGD2 PE=3 SV=1	272.266	1	0	35.35	21167	236.217	72	4	4	5	5	5
F2Z693_YARLI	tr|F2Z693|F2Z693_YARLI YALI0E18788p OS=Yarrowia lipolytica (strain CLIB 122 / E 150) GN=YALI0_E18788g PE=4 SV=1	117.226	2	0	23.98	21197	235.882	73	4	4	4	4	5
Q6CEJ7_YARLI	tr|Q6CEJ7|Q6CEJ7_YARLI YALI0B15125p OS=Yarrowia lipolytica (strain CLIB 122 / E 150) GN=YALI0_B15125g PE=4 SV=1	101.252	1	0	21.94	21442	233.187	74	4	4	4	4	5
Q6CDW0_YARLI	tr|Q6CDW0|Q6CDW0_YARLI YALI0B20790p OS=Yarrowia lipolytica (strain CLIB 122 / E 150) GN=YALI0_B20790g PE=4 SV=1	95.045	1	0	10.31	34534	231.656	75	4	4	5	5	8
Q6CCG0_YARLI	tr|Q6CCG0|Q6CCG0_YARLI YALI0C09680p OS=Yarrowia lipolytica (strain CLIB 122 / E 150) GN=YALI0_C09680g PE=4 SV=1	176.697	1	0	14.76	53825	222.945	76	5	5	5	5	12
Q6CCV6_YARLI	tr|Q6CCV6|Q6CCV6_YARLI YALI0C06171p OS=Yarrowia lipolytica (strain CLIB 122 / E 150) GN=YALI0_C06171g PE=4 SV=1	165.072	1	0	23.24	36575	218.729	77	7	7	7	7	8
THIL_YARLI	sp|Q6L8K7|THIL_YARLI Acetyl-CoA acetyltransferase OS=Yarrowia lipolytica (strain CLIB 122 / E 150) GN=PAT1 PE=3 SV=1	225.466	1	0	21.16	41357	217.617	78	6	6	6	6	9
Q6BZZ9_YARLI	tr|Q6BZZ9|Q6BZZ9_YARLI Aspartate aminotransferase OS=Yarrowia lipolytica (strain CLIB 122 / E 150) GN=YALI0_F29337g PE=3 SV=1	176.171	1	0	22.74	47217	211.788	79	9	9	9	9	10
Q6C4P9_YARLI	tr|Q6C4P9|Q6C4P9_YARLI YALI0E24673p OS=Yarrowia lipolytica (strain CLIB 122 / E 150) GN=YALI0_E24673g PE=4 SV=1	216.649	1	0	16.95	61497	211.392	80	6	6	7	7	13
Q6CHE2_YARLI	tr|Q6CHE2|Q6CHE2_YARLI YALI0A09812p OS=Yarrowia lipolytica (strain CLIB 122 / E 150) GN=YALI0_A09812g PE=4 SV=1	272.58	1	0	23.85	52272	210.438	81	10	10	10	10	11
Q6C1A8_YARLI	tr|Q6C1A8|Q6C1A8_YARLI YALI0F17842p OS=Yarrowia lipolytica (strain CLIB 122 / E 150) GN=YALI0_F17842g PE=4 SV=1	170.067	1	0	22.18	52510	209.484	82	9	9	10	10	11
Q6C8C6_YARLI	tr|Q6C8C6|Q6C8C6_YARLI Dihydrolipoyl dehydrogenase OS=Yarrowia lipolytica (strain CLIB 122 / E 150) GN=YALI0_D20768g PE=4 SV=1	224.164	1	0	16.43	53083	207.223	83	7	7	7	7	11
Q6CCF9_YARLI	tr|Q6CCF9|Q6CCF9_YARLI YALI0C09735p OS=Yarrowia lipolytica (strain CLIB 122 / E 150) GN=YALI0_C09735g PE=4 SV=2	90.815	1	0	22.65	20269	197.346	84	3	3	3	3	4
Q6C6T4_YARLI	tr|Q6C6T4|Q6C6T4_YARLI Transketolase OS=Yarrowia lipolytica (strain CLIB 122 / E 150) GN=YALI0_E06479g PE=3 SV=1	289.623	1	0	21.47	76231	196.77	85	14	14	14	14	15
Q6CG83_YARLI	tr|Q6CG83|Q6CG83_YARLI YALI0A21373p OS=Yarrowia lipolytica (strain CLIB 122 / E 150) GN=YALI0_A21373g PE=4 SV=1	162.176	1	0	13.35	40806	196.05	86	5	5	6	6	8
Q6C781_YARLI	tr|Q6C781|Q6C781_YARLI Protein disulfide-isomerase OS=Yarrowia lipolytica (strain CLIB 122 / E 150) GN=YALI0_E03036g PE=3 SV=1	242.972	1	0	26.39	56246	195.569	87	9	9	9	9	11
Q6C177_YARLI	tr|Q6C177|Q6C177_YARLI YALI0F18590p OS=Yarrowia lipolytica (strain CLIB 122 / E 150) GN=YALI0_F18590g PE=4 SV=1	191.483	1	0	27.55	36203	193.354	88	6	6	6	6	7
Q6C342_YARLI	tr|Q6C342|Q6C342_YARLI YALI0F02805p OS=Yarrowia lipolytica (strain CLIB 122 / E 150) GN=YALI0_F02805g PE=3 SV=1	396.266	1	0	19.16	60551	181.665	89	10	10	10	10	11
Q6C5E0_YARLI	tr|Q6C5E0|Q6C5E0_YARLI YALI0E18854p OS=Yarrowia lipolytica (strain CLIB 122 / E 150) GN=YALI0_E18854g PE=4 SV=1	183.087	1	0	15.76	44800	178.571	90	5	5	5	5	8
Q6CBD5_YARLI	tr|Q6CBD5|Q6CBD5_YARLI YALI0C19800p OS=Yarrowia lipolytica (strain CLIB 122 / E 150) GN=YALI0_C19800g PE=4 SV=1	365.782	1	0	15.57	107301	177.072	91	12	12	12	12	19
Q6CG14_YARLI	tr|Q6CG14|Q6CG14_YARLI Reticulon-like protein OS=Yarrowia lipolytica (strain CLIB 122 / E 150) GN=YALI0_B01738g PE=4 SV=1	114.758	1	0	15.96	39650	176.545	92	4	4	4	4	7
Q6C4K5_YARLI	tr|Q6C4K5|Q6C4K5_YARLI YALI0E26004p OS=Yarrowia lipolytica (strain CLIB 122 / E 150) GN=YALI0_E26004g PE=4 SV=1	162.592	1	0	28.3	39962	175.166	93	7	7	7	7	7
Q6C191_YARLI	tr|Q6C191|Q6C191_YARLI YALI0F18282p OS=Yarrowia lipolytica (strain CLIB 122 / E 150) GN=YALI0_F18282g PE=4 SV=1	133.44	1	0	17.52	23482	170.343	94	4	3	4	3	4
Q6CEP4_YARLI	tr|Q6CEP4|Q6CEP4_YARLI YALI0B14102p OS=Yarrowia lipolytica (strain CLIB 122 / E 150) GN=YALI0_B14102g PE=4 SV=1	357.319	1	0	21.27	88153	170.159	95	12	12	12	12	15
Q6C551_YARLI	tr|Q6C551|Q6C551_YARLI YALI0E20977p OS=Yarrowia lipolytica (strain CLIB 122 / E 150) GN=YALI0_E20977g PE=4 SV=1	209.771	1	0	23.64	55927	160.924	96	6	6	6	6	9
Q6CCI8_YARLI	tr|Q6CCI8|Q6CCI8_YARLI YALI0C08987p OS=Yarrowia lipolytica (strain CLIB 122 / E 150) GN=YALI0_C08987g PE=4 SV=1	164.645	1	0	13.04	63100	158.479	97	8	8	8	8	10
PRPD_YARLI	sp|Q6C354|PRPD_YARLI 2-methylcitrate dehydratase, mitochondrial OS=Yarrowia lipolytica (strain CLIB 122 / E 150) GN=PDH1 PE=1 SV=1	281.972	1	0	17.69	57736	155.882	98	8	8	8	8	9
Q6CA24_YARLI	tr|Q6CA24|Q6CA24_YARLI YALI0D06501p OS=Yarrowia lipolytica (strain CLIB 122 / E 150) GN=YALI0_D06501g PE=4 SV=1	47.969	1	0	10.4	27708	144.363	99	2	2	2	2	4
Q6C080_YARLI	tr|Q6C080|Q6C080_YARLI YALI0F27071p OS=Yarrowia lipolytica (strain CLIB 122 / E 150) GN=YALI0_F27071g PE=3 SV=1	225.518	1	0	16.41	42602	140.838	100	5	5	5	5	6
Q6CFW1_YARLI	tr|Q6CFW1|Q6CFW1_YARLI YALI0B03124p OS=Yarrowia lipolytica (strain CLIB 122 / E 150) GN=YALI0_B03124g PE=4 SV=1	75.206	1	0	20.62	29168	137.137	101	4	4	4	4	4
Q6CHY1_YARLI	tr|Q6CHY1|Q6CHY1_YARLI 1,3-beta-glucanosyltransferase OS=Yarrowia lipolytica (strain CLIB 122 / E 150) GN=YALI0_A03597g PE=3 SV=1	170.868	1	0	13.41	52560	133.181	102	7	7	7	7	7
Q6C1A4_YARLI	tr|Q6C1A4|Q6C1A4_YARLI YALI0F17974p OS=Yarrowia lipolytica (strain CLIB 122 / E 150) GN=YALI0_F17974g PE=4 SV=1	231.066	1	0	16.92	52769	132.654	103	7	7	7	7	7
Q6C1C4_YARLI	tr|Q6C1C4|Q6C1C4_YARLI YALI0F17490p OS=Yarrowia lipolytica (strain CLIB 122 / E 150) GN=YALI0_F17490g PE=4 SV=1	108.857	1	0	19.79	30988	129.082	104	4	4	4	4	4
Q6C1Z7_YARLI	tr|Q6C1Z7|Q6C1Z7_YARLI YALI0F12067p OS=Yarrowia lipolytica (strain CLIB 122 / E 150) GN=YALI0_F12067g PE=4 SV=1	141.305	1	0	16.27	31912	125.345	105	4	4	4	4	4
F2Z6I5_YARLI	tr|F2Z6I5|F2Z6I5_YARLI YALI0E15378p OS=Yarrowia lipolytica (strain CLIB 122 / E 150) GN=YALI0_E15378g PE=4 SV=1	305.493	2	0	12.87	97300	123.33	106	11	11	11	11	12
Q6CA43_YARLI	tr|Q6CA43|Q6CA43_YARLI 1,3-beta-glucanosyltransferase OS=Yarrowia lipolytica (strain CLIB 122 / E 150) GN=YALI0_D06039g PE=3 SV=1	129.531	1	0	11.05	58444	119.773	107	5	5	5	5	7
Q56TU1_YARLL	tr|Q56TU1|Q56TU1_YARLL YNL010W-like protein OS=Yarrowia lipolytica GN=CTM2 PE=2 SV=1	88.049	2	0	8.97	33848	118.175	108	3	3	3	3	4
Q6C7I2_YARLI	tr|Q6C7I2|Q6C7I2_YARLI Citrate synthase OS=Yarrowia lipolytica (strain CLIB 122 / E 150) GN=YALI0_E00638g PE=3 SV=1	122.929	1	0	10.46	50977	117.7	109	5	5	5	5	6
Q6C3M7_YARLI	tr|Q6C3M7|Q6C3M7_YARLI YALI0E33539p OS=Yarrowia lipolytica (strain CLIB 122 / E 150) GN=YALI0_E33539g PE=4 SV=1	71.875	1	0	10.63	42488	117.68	110	2	2	2	2	5
THIK_YARLI	sp|Q05493|THIK_YARLI 3-ketoacyl-CoA thiolase, peroxisomal OS=Yarrowia lipolytica (strain CLIB 122 / E 150) GN=POT1 PE=3 SV=1	132.578	1	0	9.18	43059	116.12	111	3	3	3	3	5
Q6CCF1_YARLI	tr|Q6CCF1|Q6CCF1_YARLI YALI0C09933p OS=Yarrowia lipolytica (strain CLIB 122 / E 150) GN=YALI0_C09933g PE=4 SV=1	146.711	1	0	16.86	78338	114.887	112	7	7	7	7	9
Q6C0Y7_YARLI	tr|Q6C0Y7|Q6C0Y7_YARLI Pyruvate dehydrogenase E1 component subunit alpha OS=Yarrowia lipolytica (strain CLIB 122 / E 150) GN=YALI0_F20702g PE=4 SV=1	103.393	1	0	13.2	43558	114.789	113	5	5	5	5	5
Q6CBN4_YARLI	tr|Q6CBN4|Q6CBN4_YARLI YALI0C16995p OS=Yarrowia lipolytica (strain CLIB 122 / E 150) GN=YALI0_C16995g PE=3 SV=1	111.225	1	0	12.05	62039	112.832	114	6	6	6	6	7
Q6C6P1_YARLI	tr|Q6C6P1|Q6C6P1_YARLI YALI0E07744p OS=Yarrowia lipolytica (strain CLIB 122 / E 150) GN=YALI0_E07744g PE=4 SV=1	272.522	1	0	10.65	116060	112.011	115	10	10	10	10	13
Q6C4G4_YARLI	tr|Q6C4G4|Q6C4G4_YARLI YALI0E27005p OS=Yarrowia lipolytica (strain CLIB 122 / E 150) GN=YALI0_E27005g PE=4 SV=1	50.697	1	0	9.09	35992	111.136	116	3	3	3	3	4
Q6CFT7_YARLI	tr|Q6CFT7|Q6CFT7_YARLI ATP synthase subunit beta OS=Yarrowia lipolytica (strain CLIB 122 / E 150) GN=YALI0_B03982g PE=3 SV=2	187.362	1	1	12.97	54535	110.021	117	5	5	5	5	6
EG1	sp|P07981|EG1	100.634	1	0	23.9	45623	153.431	118	4	4	4	4	7
Q6CAS0_YARLI	tr|Q6CAS0|Q6CAS0_YARLI YALI0D00451p OS=Yarrowia lipolytica (strain CLIB 122 / E 150) GN=YALI0_D00451g PE=4 SV=1	116.402	1	0	9.59	57122	105.038	119	4	4	4	4	6
Q6C800_YARLI	tr|Q6C800|Q6C800_YARLI YALI0D23947p OS=Yarrowia lipolytica (strain CLIB 122 / E 150) GN=YALI0_D23947g PE=4 SV=1	264.17	1	0	13.42	76614	104.42	120	7	7	7	7	8
Q6CAP2_YARLI	tr|Q6CAP2|Q6CAP2_YARLI Homoserine dehydrogenase OS=Yarrowia lipolytica (strain CLIB 122 / E 150) GN=YALI0_D01089g PE=3 SV=1	55.891	1	0	7.22	38342	104.324	121	3	3	3	3	4
Q6C7B8_YARLI	tr|Q6C7B8|Q6C7B8_YARLI YALI0E02090p OS=Yarrowia lipolytica (strain CLIB 122 / E 150) GN=YALI0_E02090g PE=3 SV=1	85.811	1	0	8.74	59149	101.439	122	4	4	4	4	6
Q6C7C1_YARLI	tr|Q6C7C1|Q6C7C1_YARLI YALI0E02024p OS=Yarrowia lipolytica (strain CLIB 122 / E 150) GN=YALI0_E02024g PE=4 SV=1	225.446	1	0	12.19	109180	100.751	123	9	9	9	9	11
Q6C2B3_YARLI	tr|Q6C2B3|Q6C2B3_YARLI YALI0F09273p OS=Yarrowia lipolytica (strain CLIB 122 / E 150) GN=YALI0_F09273g PE=4 SV=1	96.211	1	0	12.59	60413	99.3164	124	5	5	5	5	6
Q6C5N1_YARLI	tr|Q6C5N1|Q6C5N1_YARLI YALI0E16643p OS=Yarrowia lipolytica (strain CLIB 122 / E 150) GN=YALI0_E16643g PE=4 SV=1	76.905	1	0	10.29	40885	97.8354	125	4	4	4	4	4
Q6CG70_YARLI	tr|Q6CG70|Q6CG70_YARLI YALI0B00374p OS=Yarrowia lipolytica (strain CLIB 122 / E 150) GN=YALI0_B00374g PE=3 SV=1	142.66	1	0	13.11	41265	96.9344	126	3	3	3	3	4
ACT_YARLI	sp|Q9UVF3|ACT_YARLI Actin OS=Yarrowia lipolytica (strain CLIB 122 / E 150) GN=ACT1 PE=3 SV=2	93.402	1	2	11.2	41799	95.6961	127	4	4	4	4	4
Q6C7K3_YARLI	tr|Q6C7K3|Q6C7K3_YARLI YALI0E00110p OS=Yarrowia lipolytica (strain CLIB 122 / E 150) GN=YALI0_E00110g PE=4 SV=1	38.329	1	0	4.84	41965	95.3175	128	2	2	2	2	4
Q6CI26_YARLI	tr|Q6CI26|Q6CI26_YARLI YALI0A02310p OS=Yarrowia lipolytica (strain CLIB 122 / E 150) GN=YALI0_A02310g PE=4 SV=1	127.603	1	0	11.09	55648	89.8505	129	5	5	5	5	5
Q6C1P6_YARLI	tr|Q6C1P6|Q6C1P6_YARLI YALI0F14509p OS=Yarrowia lipolytica (strain CLIB 122 / E 150) GN=YALI0_F14509g PE=4 SV=1	304.229	1	0	13.4	134519	89.2067	130	10	10	10	10	12
KPYK_YARLI	sp|P30614|KPYK_YARLI Pyruvate kinase OS=Yarrowia lipolytica (strain CLIB 122 / E 150) GN=PYK1 PE=3 SV=3	134.556	1	0	11.07	56667	88.2348	131	5	5	5	5	5
Q6CFS3_YARLI	tr|Q6CFS3|Q6CFS3_YARLI YALI0B04312p OS=Yarrowia lipolytica (strain CLIB 122 / E 150) GN=YALI0_B04312g PE=4 SV=1	86.932	1	0	11.13	58160	85.9697	132	5	5	5	5	5
Q6C7I9_YARLI	tr|Q6C7I9|Q6C7I9_YARLI YALI0E00484p OS=Yarrowia lipolytica (strain CLIB 122 / E 150) GN=YALI0_E00484g PE=4 SV=1	268.796	1	0	20.05	93106	85.9236	133	8	8	8	8	8
SIL1_YARLI	sp|Q99158|SIL1_YARLI Nucleotide exchange factor SIL1 OS=Yarrowia lipolytica (strain CLIB 122 / E 150) GN=SIL1 PE=1 SV=2	83.317	1	0	11.03	47174	84.7925	134	3	3	3	3	4
Q6CI89_YARLI	tr|Q6CI89|Q6CI89_YARLI YALI0A00594p OS=Yarrowia lipolytica (strain CLIB 122 / E 150) GN=YALI0_A00594g PE=4 SV=1	60.577	1	0	4.43	48051	83.2449	135	2	2	2	2	4
Q6CGG9_YARLI	tr|Q6CGG9|Q6CGG9_YARLI Coronin OS=Yarrowia lipolytica (strain CLIB 122 / E 150) GN=YALI0_A19470g PE=3 SV=1	125.305	1	0	8.36	79238	75.7212	136	4	4	4	4	6
Q6CGR5_YARLI	tr|Q6CGR5|Q6CGR5_YARLI YALI0A17020p OS=Yarrowia lipolytica (strain CLIB 122 / E 150) GN=YALI0_A17020g PE=4 SV=1	241.014	1	0	14.85	147805	74.4224	137	11	11	11	11	11
Q6CED6_YARLI	tr|Q6CED6|Q6CED6_YARLI YALI0B16500p OS=Yarrowia lipolytica (strain CLIB 122 / E 150) GN=YALI0_B16500g PE=3 SV=1	131.395	1	0	8.14	54579	73.2883	138	4	4	4	4	4
Q6CGJ3_YARLI	tr|Q6CGJ3|Q6CGJ3_YARLI Carboxypeptidase OS=Yarrowia lipolytica (strain CLIB 122 / E 150) GN=YALI0_A18810g PE=3 SV=1	96.75	1	0	9.33	55174	72.4979	139	4	4	4	4	4
Q6CBM2_YARLI	tr|Q6CBM2|Q6CBM2_YARLI YALI0C17347p OS=Yarrowia lipolytica (strain CLIB 122 / E 150) GN=YALI0_C17347g PE=3 SV=2	155.742	1	0	7.57	70047	71.3806	140	4	4	4	4	5
Q6CEZ5_YARLI	tr|Q6CEZ5|Q6CEZ5_YARLI YALI0B11594p OS=Yarrowia lipolytica (strain CLIB 122 / E 150) GN=YALI0_B11594g PE=4 SV=1	174.933	1	0	6.1	99352	70.4566	141	5	5	5	5	7
Q6C1Z3_YARLI	tr|Q6C1Z3|Q6C1Z3_YARLI YALI0F12155p OS=Yarrowia lipolytica (strain CLIB 122 / E 150) GN=YALI0_F12155g PE=3 SV=1	173.269	1	0	7.99	89038	67.387	142	6	6	6	6	6
Q6CEL9_YARLI	tr|Q6CEL9|Q6CEL9_YARLI YALI0B14641p OS=Yarrowia lipolytica (strain CLIB 122 / E 150) GN=YALI0_B14641g PE=4 SV=2	233.987	1	0	8.35	108576	64.471	143	6	6	6	6	7
Q6CEK4_YARLI	tr|Q6CEK4|Q6CEK4_YARLI YALI0B14971p OS=Yarrowia lipolytica (strain CLIB 122 / E 150) GN=YALI0_B14971g PE=4 SV=1	228.397	1	0	10.38	140137	64.2229	144	8	8	8	8	9
Q6CAR3_YARLI	tr|Q6CAR3|Q6CAR3_YARLI YALI0D00627p OS=Yarrowia lipolytica (strain CLIB 122 / E 150) GN=YALI0_D00627g PE=4 SV=1	159.025	1	0	4.66	127326	62.8308	145	4	4	4	4	8
Q6C7L1_YARLI	tr|Q6C7L1|Q6C7L1_YARLI YALI0D27192p OS=Yarrowia lipolytica (strain CLIB 122 / E 150) GN=YALI0_D27192g PE=4 SV=1	91.6	1	0	2.27	65382	61.1789	146	1	1	2	2	4
Q6CDQ7_YARLI	tr|Q6CDQ7|Q6CDQ7_YARLI Plasma membrane ATPase OS=Yarrowia lipolytica (strain CLIB 122 / E 150) GN=YALI0_B22066g PE=3 SV=1	176.416	1	0	7.97	99032	60.5865	147	5	5	5	5	6
PABP_YARLI	sp|Q6CDH3|PABP_YARLI Polyadenylate-binding protein, cytoplasmic and nuclear OS=Yarrowia lipolytica (strain CLIB 122 / E 150) GN=PAB1 PE=3 SV=1	120.862	1	0	7.95	69216	57.7901	148	4	4	4	4	4
Q6C3H5_YARLI	tr|Q6C3H5|Q6C3H5_YARLI YALI0E34793p OS=Yarrowia lipolytica (strain CLIB 122 / E 150) GN=YALI0_E34793g PE=4 SV=1	56.66	1	0	5.69	71441	55.9903	149	3	3	3	3	4
Q6CAW1_YARLI	tr|Q6CAW1|Q6CAW1_YARLI YALI0C23903p OS=Yarrowia lipolytica (strain CLIB 122 / E 150) GN=YALI0_C23903g PE=4 SV=1	169.943	1	0	6.89	138447	50.5609	150	6	6	6	6	7
Q6CE74_YARLI	tr|Q6CE74|Q6CE74_YARLI YALI0B17996p OS=Yarrowia lipolytica (strain CLIB 122 / E 150) GN=YALI0_B17996g PE=4 SV=1	93.385	1	0	4.71	100628	49.688	151	4	4	4	4	5
Q6CE16_YARLI	tr|Q6CE16|Q6CE16_YARLI YALI0B19382p OS=Yarrowia lipolytica (strain CLIB 122 / E 150) GN=YALI0_B19382g PE=4 SV=1	276.394	1	0	5.57	201497	49.6285	152	10	10	10	10	10
SEC31_YARLI	sp|Q6C414|SEC31_YARLI Protein transport protein SEC31 OS=Yarrowia lipolytica (strain CLIB 122 / E 150) GN=SEC31 PE=3 SV=1	144.951	1	0	6.67	125002	47.9992	153	5	5	5	5	6
Q6CCL1_YARLI	tr|Q6CCL1|Q6CCL1_YARLI YALI0C08473p OS=Yarrowia lipolytica (strain CLIB 122 / E 150) GN=YALI0_C08473g PE=4 SV=1	125.858	1	0	5.5	137080	36.4751	154	4	4	4	4	5
Q6C889_YARLI	tr|Q6C889|Q6C889_YARLI YALI0D21725p OS=Yarrowia lipolytica (strain CLIB 122 / E 150) GN=YALI0_D21725g PE=4 SV=1	79.481	1	0	3.79	138184	36.1836	155	5	5	5	5	5
Q6C820_YARLI	tr|Q6C820|Q6C820_YARLI YALI0D23463p OS=Yarrowia lipolytica (strain CLIB 122 / E 150) GN=YALI0_D23463g PE=4 SV=1	138.319	1	0	2.63	206443	33.9077	156	3	3	3	3	7
Q6C0Z5_YARLI	tr|Q6C0Z5|Q6C0Z5_YARLI YALI0F20526p OS=Yarrowia lipolytica (strain CLIB 122 / E 150) GN=YALI0_F20526g PE=4 SV=1	115.084	1	0	2.22	213193	23.4529	157	4	4	4	4	5
FAS1_YARLI	sp|P34229|FAS1_YARLI Fatty acid synthase subunit beta OS=Yarrowia lipolytica (strain CLIB 122 / E 150) GN=FAS1 PE=3 SV=2	125.992	1	0	2.49	231342	21.613	158	4	4	4	4	5

## Sheet: Best PSM from protein sets
peptide_id	sequence	modifications	psm_id	psm_score	calculated_mass	charge	experimental_moz	delta_moz	rt	peptide_length	initial_query_id	missed_cleavages	rank	cd_pretty_rank	fragment_matches_count	spectrum_title	#psm_prot_sets	#psm_sameset_prot_matches	#psm_prot_matches	#psm_db_prot_matches	start	end	residue_before	residue_after	ptm_score	ptm_sites_confidence	protein_set_id	accession	description	protein_set_score	is_validated	selection_level	#sameset_protein_matches	#subset_protein_matches	coverage	MW	#sequences	#specific_sequences	#peptides	#specific_peptides	#peptide_matches	#specific_peptide_matches
200079451	VLDIAPGQANDGK		71356	64.18	1296.67	2	649.337	-0.003563	53.2145	13	5208	0	1	1	11	controllerType=0 controllerNumber=1 scan=14601	1	1	1	1	68	80	K	F			3652	Q6C605_YARLI	tr|Q6C605|Q6C605_YARLI YALI0E13574p OS=Yarrowia lipolytica (strain CLIB 122 / E 150) GN=YALI0_E13574g PE=4 SV=1	195.857	true	2	1	0	15.76	32776	4	4	4	4	12	12
200075336	ISPGENFYITWVADPAIQAITLSLVK		68428	38.08	2845.53	3	949.518	0.002169	113.986	26	20147	0	1	1	18	controllerType=0 controllerNumber=1 scan=37270	1	1	1	1	38	63	K	D			3652	Q6C605_YARLI	tr|Q6C605|Q6C605_YARLI YALI0E13574p OS=Yarrowia lipolytica (strain CLIB 122 / E 150) GN=YALI0_E13574g PE=4 SV=1	195.857	true	2	1	0	15.76	32776	4	4	4	4	12	12
200074184	ADGQNPISSPGANTK		67696	70.76	1455.7	2	728.856	0.000837	35.9332	15	6818	0	1	1	21	controllerType=0 controllerNumber=1 scan=8656	1	1	1	1	23	37	K	I			3652	Q6C605_YARLI	tr|Q6C605|Q6C605_YARLI YALI0E13574p OS=Yarrowia lipolytica (strain CLIB 122 / E 150) GN=YALI0_E13574g PE=4 SV=1	195.857	true	2	1	0	15.76	32776	4	4	4	4	12	12
200065115	KADGQNPISSPGANTK		61173	91.36	1583.79	2	792.905	0.00286	29.0495	16	7816	1	1	1	21	controllerType=0 controllerNumber=1 scan=6524	1	1	1	1	22	37	K	I			3652	Q6C605_YARLI	tr|Q6C605|Q6C605_YARLI YALI0E13574p OS=Yarrowia lipolytica (strain CLIB 122 / E 150) GN=YALI0_E13574g PE=4 SV=1	195.857	true	2	1	0	15.76	32776	4	4	4	4	12	12
200073129	FLEPPLAFCGFPTQPK	Carbamidomethyl (C9)	66978	34.7	1847.93	2	924.971	-0.000496	97.5428	16	9834	0	1	1	21	controllerType=0 controllerNumber=1 scan=31371	1	1	1	1	84	99	K	Q			3651	Q6C506_YARLI	tr|Q6C506|Q6C506_YARLI YALI0E22088p OS=Yarrowia lipolytica (strain CLIB 122 / E 150) GN=YALI0_E22088g PE=4 SV=1	16.139	true	2	1	0	6.18	24556	1	1	1	1	1	1
17104598	LVNTFADDIK		64073	46.64	1134.59	2	568.304	0.000981	70.4065	10	3706	0	1	1	8	controllerType=0 controllerNumber=1 scan=20771	1	1	1	1	163	172	K	G			3650	Q6BZW2_YARLI	tr|Q6BZW2|Q6BZW2_YARLI YALI0F30437p OS=Yarrowia lipolytica (strain CLIB 122 / E 150) GN=YALI0_F30437g PE=4 SV=1	13.658	true	2	1	0	4.72	22663	1	1	1	1	1	1
200074991	IENPVDTK		68225	29.14	914.471	2	458.243	0.000273	38.5252	8	1525	0	1	1	5	controllerType=0 controllerNumber=1 scan=9575	1	1	1	1	30	37	K	A			3649	Q6CDB9_YARLI	tr|Q6CDB9|Q6CDB9_YARLI YALI0C01859p OS=Yarrowia lipolytica (strain CLIB 122 / E 150) GN=YALI0_C01859g PE=3 SV=1	54.391	true	2	1	0	3.4	56649	2	2	2	2	2	2
200069036	VPQSTDEEMR		63993	56.61	1190.52	2	596.269	-0.000547	30.5715	10	4263	0	1	1	9	controllerType=0 controllerNumber=1 scan=6961	1	1	1	1	67	76	R	Q			3649	Q6CDB9_YARLI	tr|Q6CDB9|Q6CDB9_YARLI YALI0C01859p OS=Yarrowia lipolytica (strain CLIB 122 / E 150) GN=YALI0_C01859g PE=3 SV=1	54.391	true	2	1	0	3.4	56649	2	2	2	2	2	2
200078892	KTEPGAVPDNTLNELK		70918	37.4	1724.89	3	575.973	0.000606	60.3368	16	8659	1	1	1	13	controllerType=0 controllerNumber=1 scan=17211	1	1	1	1	55	70	K	N			3648	Q6C7E2_YARLI	tr|Q6C7E2|Q6C7E2_YARLI YALI0E01540p OS=Yarrowia lipolytica (strain CLIB 122 / E 150) GN=YALI0_E01540g PE=4 SV=1	39.97	true	2	1	0	17.24	16419	2	2	2	2	3	3
200075703	SEEVELSNK		68659	48.67	1033.49	2	517.755	0.001256	34.5563	9	2504	0	1	1	7	controllerType=0 controllerNumber=1 scan=8184	1	1	1	1	46	54	K	K			3648	Q6C7E2_YARLI	tr|Q6C7E2|Q6C7E2_YARLI YALI0E01540p OS=Yarrowia lipolytica (strain CLIB 122 / E 150) GN=YALI0_E01540g PE=4 SV=1	39.97	true	2	1	0	17.24	16419	2	2	2	2	3	3
200082377	AVQELTGMGFSEEK		73649	69.46	1524.71	2	763.361	-0.002775	73.0777	14	7341	0	1	1	10	controllerType=0 controllerNumber=1 scan=21673	1	1	1	1	1255	1268	R	A			3647	Q6CAW1_YARLI	tr|Q6CAW1|Q6CAW1_YARLI YALI0C23903p OS=Yarrowia lipolytica (strain CLIB 122 / E 150) GN=YALI0_C23903g PE=4 SV=1	169.943	true	2	1	0	6.89	138447	6	6	6	6	7	7
200078293	TANSGLTGDTIEAHASHPSIASK		70484	25.9	2264.1	3	755.708	-0.000772	51.458	23	13751	0	1	1	10	controllerType=0 controllerNumber=1 scan=13954	1	1	1	1	867	889	K	E			3647	Q6CAW1_YARLI	tr|Q6CAW1|Q6CAW1_YARLI YALI0C23903p OS=Yarrowia lipolytica (strain CLIB 122 / E 150) GN=YALI0_C23903g PE=4 SV=1	169.943	true	2	1	0	6.89	138447	6	6	6	6	7	7
200076094	ETVSEPQKPDVDGLTAQFK		68877	50.31	2088.04	3	697.021	0.000817	72.5133	19	11889	0	1	1	19	controllerType=0 controllerNumber=1 scan=21485	1	1	1	1	890	908	K	S			3647	Q6CAW1_YARLI	tr|Q6CAW1|Q6CAW1_YARLI YALI0C23903p OS=Yarrowia lipolytica (strain CLIB 122 / E 150) GN=YALI0_C23903g PE=4 SV=1	169.943	true	2	1	0	6.89	138447	6	6	6	6	7	7
200090271	LSDSTAPIPFEGSR		68066	34.22	1475.73	2	738.87	-8.4e-05	72.7495	14	7028	0	1	1	11	controllerType=0 controllerNumber=1 scan=21563	1	1	1	1	846	859	R	E			3647	Q6CAW1_YARLI	tr|Q6CAW1|Q6CAW1_YARLI YALI0C23903p OS=Yarrowia lipolytica (strain CLIB 122 / E 150) GN=YALI0_C23903g PE=4 SV=1	169.943	true	2	1	0	6.89	138447	6	6	6	6	7	7
200071335	AVSDQPEFEK		65655	50.94	1148.53	2	575.274	-0.001155	42.9132	10	3824	0	1	1	7	controllerType=0 controllerNumber=1 scan=11139	1	1	1	1	959	968	K	A			3647	Q6CAW1_YARLI	tr|Q6CAW1|Q6CAW1_YARLI YALI0C23903p OS=Yarrowia lipolytica (strain CLIB 122 / E 150) GN=YALI0_C23903g PE=4 SV=1	169.943	true	2	1	0	6.89	138447	6	6	6	6	7	7
200066624	SALMEEHAK		62284	35.26	1014.48	2	508.248	0.000928	27.0993	9	2313	0	1	1	11	controllerType=0 controllerNumber=1 scan=5986	1	1	1	1	641	649	R	M			3647	Q6CAW1_YARLI	tr|Q6CAW1|Q6CAW1_YARLI YALI0C23903p OS=Yarrowia lipolytica (strain CLIB 122 / E 150) GN=YALI0_C23903g PE=4 SV=1	169.943	true	2	1	0	6.89	138447	6	6	6	6	7	7
200079498	TEVQFGHAGSMANSDLETAK		71385	35.27	2091.95	3	698.326	0.001016	60.9673	20	11909	0	1	1	20	controllerType=0 controllerNumber=1 scan=17429	1	1	1	1	285	304	K	A			3646	Q6C3H5_YARLI	tr|Q6C3H5|Q6C3H5_YARLI YALI0E34793p OS=Yarrowia lipolytica (strain CLIB 122 / E 150) GN=YALI0_E34793g PE=4 SV=1	56.66	true	2	1	0	5.69	71441	3	3	3	3	4	4
200078363	ISEPEVPK		70548	31.19	897.481	2	449.748	0.00026	46.4692	8	1399	0	1	1	5	controllerType=0 controllerNumber=1 scan=12333	1	1	1	1	344	351	R	I			3646	Q6C3H5_YARLI	tr|Q6C3H5|Q6C3H5_YARLI YALI0E34793p OS=Yarrowia lipolytica (strain CLIB 122 / E 150) GN=YALI0_E34793g PE=4 SV=1	56.66	true	2	1	0	5.69	71441	3	3	3	3	4	4
200069285	SFVYGLQPR		64140	45.11	1065.56	2	533.786	-0.001241	71.6852	9	2910	0	1	1	7	controllerType=0 controllerNumber=1 scan=21200	1	1	1	1	30	38	R	A			3646	Q6C3H5_YARLI	tr|Q6C3H5|Q6C3H5_YARLI YALI0E34793p OS=Yarrowia lipolytica (strain CLIB 122 / E 150) GN=YALI0_E34793g PE=4 SV=1	56.66	true	2	1	0	5.69	71441	3	3	3	3	4	4
200081371	GQVVSEEQRPGTPLFTIK		72771	28.66	1985.06	3	662.691	-0.002242	76.5837	18	10823	0	1	1	9	controllerType=0 controllerNumber=1 scan=22969	1	1	1	1	752	769	R	A			3645	Q6CI99_YARLI	tr|Q6CI99|Q6CI99_YARLI YALI0A00352p OS=Yarrowia lipolytica (strain CLIB 122 / E 150) GN=YALI0_A00352g PE=4 SV=1	13.869	true	2	1	0	2.14	93402	1	1	1	1	1	1
200082753	TPEQVPLSK		73881	31.83	997.544	2	499.781	0.001123	41.9108	9	2169	0	1	1	6	controllerType=0 controllerNumber=1 scan=10758	1	1	1	1	157	165	K	A			3644	Q6CE16_YARLI	tr|Q6CE16|Q6CE16_YARLI YALI0B19382p OS=Yarrowia lipolytica (strain CLIB 122 / E 150) GN=YALI0_B19382g PE=4 SV=1	276.394	true	2	1	0	5.57	201497	10	10	10	10	10	10
200076805	DVSYPTGPQTTIDVK		69434	58.05	1619.8	2	810.912	0.002478	69.0377	15	8024	0	1	1	10	controllerType=0 controllerNumber=1 scan=20296	1	1	1	1	483	497	K	G			3644	Q6CE16_YARLI	tr|Q6CE16|Q6CE16_YARLI YALI0B19382p OS=Yarrowia lipolytica (strain CLIB 122 / E 150) GN=YALI0_B19382g PE=4 SV=1	276.394	true	2	1	0	5.57	201497	10	10	10	10	10	10
200074451	DPSFVGEGVQGELK		67869	65.07	1460.71	2	731.364	-0.000545	74.185	14	6846	0	1	1	8	controllerType=0 controllerNumber=1 scan=22077	1	1	1	1	529	542	K	K			3644	Q6CE16_YARLI	tr|Q6CE16|Q6CE16_YARLI YALI0B19382p OS=Yarrowia lipolytica (strain CLIB 122 / E 150) GN=YALI0_B19382g PE=4 SV=1	276.394	true	2	1	0	5.57	201497	10	10	10	10	10	10
200074183	AYLDEQTQK		67692	29.61	1094.52	2	548.269	3.2e-05	34.418	9	3283	0	1	1	6	controllerType=0 controllerNumber=1 scan=8138	1	1	1	1	280	288	K	Y			3644	Q6CE16_YARLI	tr|Q6CE16|Q6CE16_YARLI YALI0B19382p OS=Yarrowia lipolytica (strain CLIB 122 / E 150) GN=YALI0_B19382g PE=4 SV=1	276.394	true	2	1	0	5.57	201497	10	10	10	10	10	10
200073235	KTPEQVPLSK		67040	28.39	1125.64	2	563.827	0.000345	34.874	10	3624	1	1	1	12	controllerType=0 controllerNumber=1 scan=8289	1	1	1	1	156	165	K	A			3644	Q6CE16_YARLI	tr|Q6CE16|Q6CE16_YARLI YALI0B19382p OS=Yarrowia lipolytica (strain CLIB 122 / E 150) GN=YALI0_B19382g PE=4 SV=1	276.394	true	2	1	0	5.57	201497	10	10	10	10	10	10
200071236	VLANLTSQVSGSGK		65582	70.85	1359.74	2	680.876	0.001327	59.5017	14	5725	0	1	1	10	controllerType=0 controllerNumber=1 scan=16916	1	1	1	1	1719	1732	K	N			3644	Q6CE16_YARLI	tr|Q6CE16|Q6CE16_YARLI YALI0B19382p OS=Yarrowia lipolytica (strain CLIB 122 / E 150) GN=YALI0_B19382g PE=4 SV=1	276.394	true	2	1	0	5.57	201497	10	10	10	10	10	10
200068133	AVAQETAIEQK		63279	55.27	1186.62	2	594.317	-0.000246	35.3057	11	4212	0	1	1	8	controllerType=0 controllerNumber=1 scan=8441	1	1	1	1	919	929	R	V			3644	Q6CE16_YARLI	tr|Q6CE16|Q6CE16_YARLI YALI0B19382p OS=Yarrowia lipolytica (strain CLIB 122 / E 150) GN=YALI0_B19382g PE=4 SV=1	276.394	true	2	1	0	5.57	201497	10	10	10	10	10	10
200068114	AQEILHALVAHK		63263	23.2	1328.76	3	443.926	0.000211	59.7052	12	5486	0	1	1	7	controllerType=0 controllerNumber=1 scan=16989	1	1	1	1	142	153	K	L			3644	Q6CE16_YARLI	tr|Q6CE16|Q6CE16_YARLI YALI0B19382p OS=Yarrowia lipolytica (strain CLIB 122 / E 150) GN=YALI0_B19382g PE=4 SV=1	276.394	true	2	1	0	5.57	201497	10	10	10	10	10	10
200067348	QSSSLIAR		62772	37.71	860.472	2	431.243	4.5e-05	36.208	8	1029	0	1	1	7	controllerType=0 controllerNumber=1 scan=8752	1	1	1	1	219	226	K	L			3644	Q6CE16_YARLI	tr|Q6CE16|Q6CE16_YARLI YALI0B19382p OS=Yarrowia lipolytica (strain CLIB 122 / E 150) GN=YALI0_B19382g PE=4 SV=1	276.394	true	2	1	0	5.57	201497	10	10	10	10	10	10
200064383	LYSQISALAK		60707	44.75	1092.62	2	547.316	-0.000213	69.5462	10	3264	0	1	1	8	controllerType=0 controllerNumber=1 scan=20472	1	1	1	1	544	553	K	T			3644	Q6CE16_YARLI	tr|Q6CE16|Q6CE16_YARLI YALI0B19382p OS=Yarrowia lipolytica (strain CLIB 122 / E 150) GN=YALI0_B19382g PE=4 SV=1	276.394	true	2	1	0	5.57	201497	10	10	10	10	10	10
200071356	VDTVVISTQHSDDISTEDLR		65677	45.59	2229.08	3	744.036	0.002954	69.2113	20	13182	0	1	1	17	controllerType=0 controllerNumber=1 scan=20354	1	1	1	1	191	210	R	S			3643	Q6CEM5_YARLI	tr|Q6CEM5|Q6CEM5_YARLI S-adenosylmethionine synthase OS=Yarrowia lipolytica (strain CLIB 122 / E 150) GN=YALI0_B14509g PE=3 SV=1	29.74	true	2	1	0	5.18	42180	1	1	1	1	2	2
200081439	CTSSGCTNVAGSITVDANWR	Carbamidomethyl (C1); Carbamidomethyl (C6)	72824	125.17	2154.94	2	1078.48	-0.001114	78.4272	20	12274	0	1	1	16	controllerType=0 controllerNumber=1 scan=23626	1	1	1	1	52	71	K	W			3642	CBH1	sp|Q7SA23|CBH1	756.181	true	2	1	0	41.34	56523	17	17	18	18	123	123
17510122	RFYVQNGK		72565	32.67	1010.53	2	506.272	4.7e-05	30.6322	8	2282	1	1	1	4	controllerType=0 controllerNumber=1 scan=6977	1	1	1	1	338	345	K	V			3642	CBH1	sp|Q7SA23|CBH1	756.181	true	2	1	0	41.34	56523	17	17	18	18	123	123
200080774	YGGTCDADGCDFNSYR	Carbamidomethyl (C5); Carbamidomethyl (C10)	72367	90.68	1856.67	2	929.34	-0.003394	56.1145	16	9879	0	1	1	9	controllerType=0 controllerNumber=1 scan=15685	1	1	1	1	285	300	R	M			3642	CBH1	sp|Q7SA23|CBH1	756.181	true	2	1	0	41.34	56523	17	17	18	18	123	123
200079447	INDYYSQCV	Carbamidomethyl (C8)	71354	47.34	1160.48	2	581.249	0.001114	62.7643	9	3940	0	1	1	7	controllerType=0 controllerNumber=1 scan=18075	1	1	1	1	529	537	K	-			3642	CBH1	sp|Q7SA23|CBH1	756.181	true	2	1	0	41.34	56523	17	17	18	18	123	123
200079271	TAFGDIDDFNKK		71201	71.42	1369.65	2	685.833	0.000425	59.7073	12	5825	1	1	1	9	controllerType=0 controllerNumber=1 scan=16990	1	1	1	1	372	383	K	G			3642	CBH1	sp|Q7SA23|CBH1	756.181	true	2	1	0	41.34	56523	17	17	18	18	123	123
200074231	VSTAFTPHPCTTIEQHMCEGDSCGGTYSDDR	Carbamidomethyl (C10); Oxidation (M17); Carbamidomethyl (C18); Carbamidomethyl (C23)	67727	33.38	3531.41	3	1178.14	0.000882	57.3433	31	28155	0	1	1	18	controllerType=0 controllerNumber=1 scan=16127	1	1	1	1	254	284	K	Y	1	Oxidation (M17) = 1.0	3642	CBH1	sp|Q7SA23|CBH1	756.181	true	2	1	0	41.34	56523	17	17	18	18	123	123
42359782	FTVVTQFIK		67077	53.6	1081.62	2	541.815	-0.000977	89.0687	9	3069	0	1	1	13	controllerType=0 controllerNumber=1 scan=27804	1	1	1	1	319	327	K	D			3642	CBH1	sp|Q7SA23|CBH1	756.181	true	2	1	0	41.34	56523	17	17	18	18	123	123
17467415	FYVQNGK		66570	30.76	854.429	2	428.221	-0.000401	34.482	7	959	0	1	1	6	controllerType=0 controllerNumber=1 scan=8159	1	1	1	1	339	345	R	V			3642	CBH1	sp|Q7SA23|CBH1	756.181	true	2	1	0	41.34	56523	17	17	18	18	123	123
200071994	VSTAFTPHPCTTIEQHMCEGDSCGGTYSDDR	Carbamidomethyl (C10); Carbamidomethyl (C18); Carbamidomethyl (C23)	66157	34.52	3515.41	3	1172.81	0.000621	66.7207	31	27880	0	1	1	29	controllerType=0 controllerNumber=1 scan=19483	1	1	1	1	254	284	K	Y			3642	CBH1	sp|Q7SA23|CBH1	756.181	true	2	1	0	41.34	56523	17	17	18	18	123	123
200071782	YGTGYCDAQCPR	Carbamidomethyl (C6); Carbamidomethyl (C10)	66016	74.39	1446.57	2	724.29	0.000202	37.8397	12	6679	0	1	1	9	controllerType=0 controllerNumber=1 scan=9316	1	1	1	1	200	211	K	D			3642	CBH1	sp|Q7SA23|CBH1	756.181	true	2	1	0	41.34	56523	17	17	18	18	123	123
200071116	VIENSQSNVDGVSGNSITQSFCNAQK	Carbamidomethyl (C22)	65505	39.92	2782.28	3	928.435	0.000422	72.188	26	19026	0	1	1	18	controllerType=0 controllerNumber=1 scan=21372	1	1	1	1	346	371	K	T			3642	CBH1	sp|Q7SA23|CBH1	756.181	true	2	1	0	41.34	56523	17	17	18	18	123	123
200070146	GECPTTSGVPAEVEANAPNSK	Carbamidomethyl (C3)	64775	84.01	2113.96	2	1057.99	0.000323	57.4213	21	12038	0	1	1	13	controllerType=0 controllerNumber=1 scan=16155	1	1	1	1	429	449	R	V			3642	CBH1	sp|Q7SA23|CBH1	756.181	true	2	1	0	41.34	56523	17	17	18	18	123	123
45255553	VIFSNIK		64193	40.45	819.485	2	410.751	0.00071	69.203	7	575	0	1	1	4	controllerType=0 controllerNumber=1 scan=20351	1	1	1	1	450	456	K	F			3642	CBH1	sp|Q7SA23|CBH1	756.181	true	2	1	0	41.34	56523	17	17	18	18	123	123
200068867	DSAGDLAEIK		63876	68.77	1017.5	2	509.755	-0.001593	56.6438	10	2350	0	1	1	8	controllerType=0 controllerNumber=1 scan=15882	1	1	1	1	328	337	K	R			3642	CBH1	sp|Q7SA23|CBH1	756.181	true	2	1	0	41.34	56523	17	17	18	18	123	123
200065927	GSYSTNIGSR		61778	67.03	1040.49	2	521.252	0.000385	35.2257	10	2552	0	1	1	8	controllerType=0 controllerNumber=1 scan=8411	1	1	1	1	131	140	K	T			3642	CBH1	sp|Q7SA23|CBH1	756.181	true	2	1	0	41.34	56523	17	17	18	18	123	123
200065692	WTHITSGSTNCYSGNEWDTSLCSTNTDCATK	Carbamidomethyl (C11); Carbamidomethyl (C22); Carbamidomethyl (C28)	61612	47.09	3553.45	3	1185.49	-0.003574	73.5282	31	28492	0	1	1	12	controllerType=0 controllerNumber=1 scan=21834	1	1	1	1	72	102	R	C			3642	CBH1	sp|Q7SA23|CBH1	756.181	true	2	1	0	41.34	56523	17	17	18	18	123	123
200065254	DSAGDLAEIKR		61332	89.66	1173.6	2	587.808	0.000955	45.794	11	4071	1	1	1	10	controllerType=0 controllerNumber=1 scan=12101	1	1	1	1	328	338	K	F			3642	CBH1	sp|Q7SA23|CBH1	756.181	true	2	1	0	41.34	56523	17	17	18	18	123	123
136210956	TAFGDIDDFNK		60556	68.31	1241.56	2	621.787	0.001103	77.2005	11	4761	0	1	1	8	controllerType=0 controllerNumber=1 scan=23178	1	1	1	1	372	382	K	K			3642	CBH1	sp|Q7SA23|CBH1	756.181	true	2	1	0	41.34	56523	17	17	18	18	123	123
15693277	QIVVEYSDIR		73794	53.6	1220.64	2	611.328	0.000979	69.1842	10	4566	0	1	1	8	controllerType=0 controllerNumber=1 scan=20343	1	1	1	1	238	247	R	T			3641	CBH2	sp|P07987|CBH2	640.405	true	2	1	0	25.99	50643	9	9	14	14	175	175
15649518	TPLMEQTLADIR	Oxidation (M4)	72547	78.76	1402.71	2	702.362	-0.001377	73.6968	12	6205	0	1	1	10	controllerType=0 controllerNumber=1 scan=21897	1	1	1	1	176	187	K	T	1	Oxidation (M4) = 1.0	3641	CBH2	sp|P07987|CBH2	640.405	true	2	1	0	25.99	50643	9	9	14	14	175	175
15598000	DCAALASNGEYSIADGGVAK	Carbamidomethyl (C2)	72055	125.1	1967.89	2	984.948	-0.003901	66.1082	20	10725	0	1	1	12	controllerType=0 controllerNumber=1 scan=19254	1	1	1	1	209	228	R	Y			3641	CBH2	sp|P07987|CBH2	640.405	true	2	1	0	25.99	50643	9	9	14	14	175	175
15693680	TLLVIEPDSLANLVTNLGTPK		69016	90.58	2207.24	2	1104.63	0.004881	106.192	21	12654	0	1	1	14	controllerType=0 controllerNumber=1 scan=34838	1	1	1	1	248	268	R	C			3641	CBH2	sp|P07987|CBH2	640.405	true	2	1	0	25.99	50643	9	9	14	14	175	175
15527287	NYIDTIR		67492	31.23	893.461	2	447.736	-0.001207	55.238	7	1371	0	1	1	6	controllerType=0 controllerNumber=1 scan=15370	1	1	1	1	231	237	K	Q			3641	CBH2	sp|P07987|CBH2	640.405	true	2	1	0	25.99	50643	9	9	14	14	175	175
15655501	NGGNYAGQFVVYDLPDR		66436	68.41	1883.88	2	942.946	-0.001493	89.7167	17	10034	0	1	1	12	controllerType=0 controllerNumber=1 scan=28071	1	1	1	1	192	208	K	D			3641	CBH2	sp|P07987|CBH2	640.405	true	2	1	0	25.99	50643	9	9	14	14	175	175
15597591	VPSFMWLDTLDK	Oxidation (M5)	66344	69.04	1466.71	2	734.364	0.000542	98.9408	12	6908	0	1	1	10	controllerType=0 controllerNumber=1 scan=31968	1	1	1	1	164	175	K	T	1	Oxidation (M5) = 1.0	3641	CBH2	sp|P07987|CBH2	640.405	true	2	1	0	25.99	50643	9	9	14	14	175	175
15682730	VPSFMWLDTLDKTPLMEQTLADIR	Oxidation (M5)	65984	47.12	2835.42	3	946.149	0.001762	103.29	24	19894	1	1	1	22	controllerType=0 controllerNumber=1 scan=33808	1	1	1	1	164	187	K	T	1	Oxidation (M5) = 1.0	3641	CBH2	sp|P07987|CBH2	640.405	true	2	1	0	25.99	50643	9	9	14	14	175	175
15642959	LYIHAIGPLLANHGWSNAFFITDQGR		65682	24.9	2910.49	4	728.629	-0.001106	97.1997	26	20770	0	1	1	14	controllerType=0 controllerNumber=1 scan=31226	1	1	1	1	362	387	K	S			3641	CBH2	sp|P07987|CBH2	640.405	true	2	1	0	25.99	50643	9	9	14	14	175	175
15593717	VPSFMWLDTLDK		64968	71.97	1450.72	2	726.366	0.000102	100.356	12	6751	0	1	1	10	controllerType=0 controllerNumber=1 scan=32569	1	1	1	1	164	175	K	T			3641	CBH2	sp|P07987|CBH2	640.405	true	2	1	0	25.99	50643	9	9	14	14	175	175
15707744	TPLMEQTLADIR		63712	79.18	1386.72	2	694.365	-0.000717	91.389	12	5992	0	1	1	10	controllerType=0 controllerNumber=1 scan=28765	1	1	1	1	176	187	K	T			3641	CBH2	sp|P07987|CBH2	640.405	true	2	1	0	25.99	50643	9	9	14	14	175	175
15664072	VPSFMWLDTLDKTPLMEQTLADIR	Oxidation (M16)	63142	37.9	2835.42	3	946.148	0.000962	100.501	24	19893	1	1	1	22	controllerType=0 controllerNumber=1 scan=32631	1	1	1	1	164	187	K	T	1	Oxidation (M16) = 1.0	3641	CBH2	sp|P07987|CBH2	640.405	true	2	1	0	25.99	50643	9	9	14	14	175	175
15634913	VPSFMWLDTLDKTPLMEQTLADIR		62870	70.77	2819.42	3	940.82	0.004402	105.296	24	19615	1	1	1	23	controllerType=0 controllerNumber=1 scan=34533	1	1	1	1	164	187	K	T			3641	CBH2	sp|P07987|CBH2	640.405	true	2	1	0	25.99	50643	9	9	14	14	175	175
15655087	VPSFMWLDTLDKTPLMEQTLADIR	Oxidation (M5); Oxidation (M16)	62074	44.13	2851.41	3	951.481	0.002322	99.2402	24	20206	1	1	1	22	controllerType=0 controllerNumber=1 scan=32095	1	1	1	1	164	187	K	T	1	Oxidation (M5) = 1.0,Oxidation (M16) = 1.0	3641	CBH2	sp|P07987|CBH2	640.405	true	2	1	0	25.99	50643	9	9	14	14	175	175
200089742	FAVSTAPAAR		66667	46.38	989.529	2	495.773	0.000914	47.7973	10	2084	0	1	1	8	controllerType=0 controllerNumber=1 scan=12776	1	1	1	1	296	305	K	D			3640	MTAP_YARLI	sp|Q6CES3|MTAP_YARLI S-methyl-5'-thioadenosine phosphorylase OS=Yarrowia lipolytica (strain CLIB 122 / E 150) GN=MEU1 PE=3 SV=1	29.8	true	2	1	0	3.12	34334	1	1	1	1	1	1
200078608	DEDAEDEAEADATGLEDSDIK		70720	122.47	2236.9	2	1119.45	-0.003612	74.4635	21	13248	0	1	1	16	controllerType=0 controllerNumber=1 scan=22178	1	1	1	1	145	165	K	L			3639	NACA_YARLI	sp|Q6CDH0|NACA_YARLI Nascent polypeptide-associated complex subunit alpha OS=Yarrowia lipolytica (strain CLIB 122 / E 150) GN=EGD2 PE=3 SV=1	272.266	true	2	1	0	35.35	21167	4	4	5	5	5	5
42637429	LVMEQANVSR		65811	53.4	1145.59	2	573.802	0.001488	46.5343	10	3799	0	1	1	13	controllerType=0 controllerNumber=1 scan=12353	1	1	1	1	166	175	K	N			3639	NACA_YARLI	sp|Q6CDH0|NACA_YARLI Nascent polypeptide-associated complex subunit alpha OS=Yarrowia lipolytica (strain CLIB 122 / E 150) GN=EGD2 PE=3 SV=1	272.266	true	2	1	0	35.35	21167	4	4	5	5	5	5
200070001	DPASITADLEAASLSK		64664	93.92	1587.8	2	794.905	-0.00215	91.243	16	7845	0	1	1	24	controllerType=0 controllerNumber=1 scan=28706	1	1	1	1	129	144	K	D			3639	NACA_YARLI	sp|Q6CDH0|NACA_YARLI Nascent polypeptide-associated complex subunit alpha OS=Yarrowia lipolytica (strain CLIB 122 / E 150) GN=EGD2 PE=3 SV=1	272.266	true	2	1	0	35.35	21167	4	4	5	5	5	5
42381436	TPTGNSYVVFGEAQHEDMQATAR		64546	48.7	2508.13	3	837.051	-0.000828	70.9633	23	16081	0	1	1	24	controllerType=0 controllerNumber=1 scan=20957	1	1	1	1	71	93	K	A			3639	NACA_YARLI	sp|Q6CDH0|NACA_YARLI Nascent polypeptide-associated complex subunit alpha OS=Yarrowia lipolytica (strain CLIB 122 / E 150) GN=EGD2 PE=3 SV=1	272.266	true	2	1	0	35.35	21167	4	4	5	5	5	5
200065863	TPTGNSYVVFGEAQHEDMQATAR	Oxidation (M18)	61733	34.99	2524.13	3	842.388	0.003932	65.3647	23	16202	0	1	1	22	controllerType=0 controllerNumber=1 scan=18990	1	1	1	1	71	93	K	A	1	Oxidation (M18) = 1.0	3639	NACA_YARLI	sp|Q6CDH0|NACA_YARLI Nascent polypeptide-associated complex subunit alpha OS=Yarrowia lipolytica (strain CLIB 122 / E 150) GN=EGD2 PE=3 SV=1	272.266	true	2	1	0	35.35	21167	4	4	5	5	5	5
200079570	SGTWQSIK		71431	40.41	905.461	2	453.737	-0.000215	46.9143	8	1475	0	1	1	7	controllerType=0 controllerNumber=1 scan=12480	1	1	1	1	250	257	R	A			3638	Q6CCG0_YARLI	tr|Q6CCG0|Q6CCG0_YARLI YALI0C09680p OS=Yarrowia lipolytica (strain CLIB 122 / E 150) GN=YALI0_C09680g PE=4 SV=1	176.697	true	2	1	0	14.76	53825	5	5	5	5	12	12
200076660	VEYTPEGVSLR		69332	43.45	1248.64	2	625.323	-0.001681	66.2917	11	4837	0	1	1	5	controllerType=0 controllerNumber=1 scan=19324	1	1	1	1	59	69	R	V			3638	Q6CCG0_YARLI	tr|Q6CCG0|Q6CCG0_YARLI YALI0C09680p OS=Yarrowia lipolytica (strain CLIB 122 / E 150) GN=YALI0_C09680g PE=4 SV=1	176.697	true	2	1	0	14.76	53825	5	5	5	5	12	12
200074625	AQNGEVHPVRPAVIPPADGSK		67971	40.31	2138.12	2	1070.07	-0.002099	48.3188	21	12165	0	1	1	13	controllerType=0 controllerNumber=1 scan=12934	1	1	1	1	258	278	K	F			3638	Q6CCG0_YARLI	tr|Q6CCG0|Q6CCG0_YARLI YALI0C09680p OS=Yarrowia lipolytica (strain CLIB 122 / E 150) GN=YALI0_C09680g PE=4 SV=1	176.697	true	2	1	0	14.76	53825	5	5	5	5	12	12
200070477	TLLSNDWHGFPQSPMNIR		65061	32.99	2112.02	3	705.014	-5e-06	91.6767	18	12016	0	1	1	9	controllerType=0 controllerNumber=1 scan=28888	1	1	1	1	179	196	R	M			3638	Q6CCG0_YARLI	tr|Q6CCG0|Q6CCG0_YARLI YALI0C09680p OS=Yarrowia lipolytica (strain CLIB 122 / E 150) GN=YALI0_C09680g PE=4 SV=1	176.697	true	2	1	0	14.76	53825	5	5	5	5	12	12
200066424	SVNVEDYSTGDAYEYSDR		62179	107	2068.85	2	1035.43	-0.001257	65.8942	18	11708	0	1	1	11	controllerType=0 controllerNumber=1 scan=19174	1	1	1	1	232	249	K	S			3638	Q6CCG0_YARLI	tr|Q6CCG0|Q6CCG0_YARLI YALI0C09680p OS=Yarrowia lipolytica (strain CLIB 122 / E 150) GN=YALI0_C09680g PE=4 SV=1	176.697	true	2	1	0	14.76	53825	5	5	5	5	12	12
200080447	AHGGWDVVHTVSIGNELVNNGAMTASAMNQITNSSR		72116	62.19	3737.76	4	935.445	-0.003536	93.6313	36	29792	0	1	1	26	controllerType=0 controllerNumber=1 scan=29715	1	1	1	1	247	282	K	Q			3637	Q6C8C9_YARLI	tr|Q6C8C9|Q6C8C9_YARLI YALI0D20680p OS=Yarrowia lipolytica (strain CLIB 122 / E 150) GN=YALI0_D20680g PE=3 SV=1	241.29	true	2	1	0	22.62	43846	5	5	5	5	32	32
200071083	LSNYEVIR		65477	63.83	992.529	2	497.27	-0.00191	54.7363	8	2120	0	1	1	7	controllerType=0 controllerNumber=1 scan=15181	1	1	1	1	195	202	K	I			3637	Q6C8C9_YARLI	tr|Q6C8C9|Q6C8C9_YARLI YALI0D20680p OS=Yarrowia lipolytica (strain CLIB 122 / E 150) GN=YALI0_D20680g PE=3 SV=1	241.29	true	2	1	0	22.62	43846	5	5	5	5	32	32
200070375	IYGTDCNQVPNVLAAIAPHQK	Carbamidomethyl (C6)	64936	67.38	2308.16	2	1155.09	0.002629	91.8632	21	14417	0	1	1	14	controllerType=0 controllerNumber=1 scan=28966	1	1	1	1	203	223	R	I			3637	Q6C8C9_YARLI	tr|Q6C8C9|Q6C8C9_YARLI YALI0D20680p OS=Yarrowia lipolytica (strain CLIB 122 / E 150) GN=YALI0_D20680g PE=3 SV=1	241.29	true	2	1	0	22.62	43846	5	5	5	5	32	32
200069866	IFAGVFDVNDVDNSLK		64582	79.31	1751.87	2	876.941	-0.002792	95.064	16	8824	0	1	1	23	controllerType=0 controllerNumber=1 scan=30322	1	1	1	1	224	239	K	A			3637	Q6C8C9_YARLI	tr|Q6C8C9|Q6C8C9_YARLI YALI0D20680p OS=Yarrowia lipolytica (strain CLIB 122 / E 150) GN=YALI0_D20680g PE=3 SV=1	241.29	true	2	1	0	22.62	43846	5	5	5	5	32	32
200065255	AEDAGEWAVQQTQR		61340	94.3	1587.73	2	794.87	-0.000745	58.6783	14	7844	0	1	1	11	controllerType=0 controllerNumber=1 scan=16616	1	1	1	1	330	343	K	V			3637	Q6C8C9_YARLI	tr|Q6C8C9|Q6C8C9_YARLI YALI0D20680p OS=Yarrowia lipolytica (strain CLIB 122 / E 150) GN=YALI0_D20680g PE=3 SV=1	241.29	true	2	1	0	22.62	43846	5	5	5	5	32	32
200070448	SNQQSDYLCEWGTQSAIVTSSLDK	Carbamidomethyl (C9)	65048	40.8	2716.23	3	906.417	0.000278	93.4273	24	18265	0	1	1	27	controllerType=0 controllerNumber=1 scan=29627	1	1	1	1	241	264	R	E			3636	Q6C3M7_YARLI	tr|Q6C3M7|Q6C3M7_YARLI YALI0E33539p OS=Yarrowia lipolytica (strain CLIB 122 / E 150) GN=YALI0_E33539g PE=4 SV=1	71.875	true	2	1	0	10.63	42488	2	2	2	2	5	5
200066665	TQWPDEQPANGVSVGGLLCK	Carbamidomethyl (C19)	62318	63.6	2155.04	2	1078.52	-0.001286	89.6883	20	12279	0	1	1	11	controllerType=0 controllerNumber=1 scan=28060	1	1	1	1	215	234	K	G			3636	Q6C3M7_YARLI	tr|Q6C3M7|Q6C3M7_YARLI YALI0E33539p OS=Yarrowia lipolytica (strain CLIB 122 / E 150) GN=YALI0_E33539g PE=4 SV=1	71.875	true	2	1	0	10.63	42488	2	2	2	2	5	5
200092011	VNEVTAEDAAQGDGASFCVVTAPK	Carbamidomethyl (C18)	72879	40.66	2435.13	2	1218.57	0.00368	77.0393	24	15495	0	1	1	13	controllerType=0 controllerNumber=1 scan=23126	1	1	1	1	330	353	K	G			3635	Q6CCD3_YARLI	tr|Q6CCD3|Q6CCD3_YARLI YALI0C10450p OS=Yarrowia lipolytica (strain CLIB 122 / E 150) GN=YALI0_C10450g PE=4 SV=1	37.131	true	2	1	0	4.63	73032	2	2	2	2	2	2
200072591	NTLPNWGVR		66589	26.68	1055.55	2	528.784	0.001112	70.4138	9	2804	0	1	1	6	controllerType=0 controllerNumber=1 scan=20774	1	1	1	1	299	307	R	V			3635	Q6CCD3_YARLI	tr|Q6CCD3|Q6CCD3_YARLI YALI0C10450p OS=Yarrowia lipolytica (strain CLIB 122 / E 150) GN=YALI0_C10450g PE=4 SV=1	37.131	true	2	1	0	4.63	73032	2	2	2	2	2	2
104104877	QLYETGSDDVK		72162	49.48	1253.58	2	627.797	0.001144	41.7588	11	4885	0	1	1	8	controllerType=0 controllerNumber=1 scan=10704	1	1	1	1	289	299	R	G			3634	SIL1_YARLI	sp|Q99158|SIL1_YARLI Nucleotide exchange factor SIL1 OS=Yarrowia lipolytica (strain CLIB 122 / E 150) GN=SIL1 PE=1 SV=2	83.317	true	2	1	0	11.03	47174	3	3	3	3	4	4
47900325	SLLDDLAQSSK		65514	52.65	1175.6	2	588.809	0.000542	82.7035	11	4113	0	1	1	9	controllerType=0 controllerNumber=1 scan=25250	1	1	1	1	241	251	K	E			3634	SIL1_YARLI	sp|Q99158|SIL1_YARLI Nucleotide exchange factor SIL1 OS=Yarrowia lipolytica (strain CLIB 122 / E 150) GN=SIL1 PE=1 SV=2	83.317	true	2	1	0	11.03	47174	3	3	3	3	4	4
43641755	EGHKPNPNIPESDHQTFSDAVAALR		61957	32.04	2729.32	4	683.336	-0.00031	71.0425	25	18414	0	1	1	20	controllerType=0 controllerNumber=1 scan=20983	1	1	1	1	132	156	K	D			3634	SIL1_YARLI	sp|Q99158|SIL1_YARLI Nucleotide exchange factor SIL1 OS=Yarrowia lipolytica (strain CLIB 122 / E 150) GN=SIL1 PE=1 SV=2	83.317	true	2	1	0	11.03	47174	3	3	3	3	4	4
200082000	GSYNAGYVNR		73282	37.86	1099.5	2	550.761	0.000997	36.5502	10	3350	0	1	1	6	controllerType=0 controllerNumber=1 scan=8867	1	1	1	1	132	141	K	V			3633	Q6CHY1_YARLI	tr|Q6CHY1|Q6CHY1_YARLI 1,3-beta-glucanosyltransferase OS=Yarrowia lipolytica (strain CLIB 122 / E 150) GN=YALI0_A03597g PE=3 SV=1	170.868	true	2	1	0	13.41	52560	7	7	7	7	7	7
200076451	IVDIPQNLK		69201	34.11	1038.61	2	520.309	-0.001641	66.1623	9	2538	0	1	1	4	controllerType=0 controllerNumber=1 scan=19274	1	1	1	1	391	399	K	T			3633	Q6CHY1_YARLI	tr|Q6CHY1|Q6CHY1_YARLI 1,3-beta-glucanosyltransferase OS=Yarrowia lipolytica (strain CLIB 122 / E 150) GN=YALI0_A03597g PE=3 SV=1	170.868	true	2	1	0	13.41	52560	7	7	7	7	7	7
200074060	EDYYNLQK		67621	25.84	1071.49	2	536.751	9.4e-05	48.9203	8	2972	0	1	1	6	controllerType=0 controllerNumber=1 scan=13129	1	1	1	1	321	328	K	A			3633	Q6CHY1_YARLI	tr|Q6CHY1|Q6CHY1_YARLI 1,3-beta-glucanosyltransferase OS=Yarrowia lipolytica (strain CLIB 122 / E 150) GN=YALI0_A03597g PE=3 SV=1	170.868	true	2	1	0	13.41	52560	7	7	7	7	7	7
200073371	ENAETVPPYIK		67182	53.2	1259.64	2	630.828	0.001054	61.2105	11	4942	0	1	1	6	controllerType=0 controllerNumber=1 scan=17514	1	1	1	1	169	179	K	A			3633	Q6CHY1_YARLI	tr|Q6CHY1|Q6CHY1_YARLI 1,3-beta-glucanosyltransferase OS=Yarrowia lipolytica (strain CLIB 122 / E 150) GN=YALI0_A03597g PE=3 SV=1	170.868	true	2	1	0	13.41	52560	7	7	7	7	7	7
16985185	LGVNTIR		65381	30.11	771.46	2	386.738	0.000584	46.9202	7	316	0	1	1	5	controllerType=0 controllerNumber=1 scan=12483	1	1	1	1	82	88	K	V			3633	Q6CHY1_YARLI	tr|Q6CHY1|Q6CHY1_YARLI 1,3-beta-glucanosyltransferase OS=Yarrowia lipolytica (strain CLIB 122 / E 150) GN=YALI0_A03597g PE=3 SV=1	170.868	true	2	1	0	13.41	52560	7	7	7	7	7	7
200068146	DAYILQK		63286	27.51	849.46	2	425.738	0.001227	50.4333	7	931	0	1	1	6	controllerType=0 controllerNumber=1 scan=13605	1	1	1	1	75	81	R	L			3633	Q6CHY1_YARLI	tr|Q6CHY1|Q6CHY1_YARLI 1,3-beta-glucanosyltransferase OS=Yarrowia lipolytica (strain CLIB 122 / E 150) GN=YALI0_A03597g PE=3 SV=1	170.868	true	2	1	0	13.41	52560	7	7	7	7	7	7
200067579	TFDEVDQGLYGGLK		62942	89.59	1540.74	2	771.378	0.000248	82.5777	14	7525	0	1	1	9	controllerType=0 controllerNumber=1 scan=25201	1	1	1	1	275	288	R	D			3633	Q6CHY1_YARLI	tr|Q6CHY1|Q6CHY1_YARLI 1,3-beta-glucanosyltransferase OS=Yarrowia lipolytica (strain CLIB 122 / E 150) GN=YALI0_A03597g PE=3 SV=1	170.868	true	2	1	0	13.41	52560	7	7	7	7	7	7
17061961	QAAPAQAAPAQAAK		67353	69.82	1292.68	2	647.349	9.6e-05	27.5883	14	5176	0	1	1	10	controllerType=0 controllerNumber=1 scan=6119	1	1	1	1	364	377	K	A			3632	SEC14_YARLI	sp|P45816|SEC14_YARLI SEC14 cytosolic factor OS=Yarrowia lipolytica (strain CLIB 122 / E 150) GN=SEC14 PE=3 SV=2	52.193	true	2	1	0	2.85	52607	1	1	1	1	1	1
200091327	AIAAETQVVADEIK		70908	100.39	1456.78	2	729.397	0.001375	74.3598	14	6829	0	1	1	11	controllerType=0 controllerNumber=1 scan=22141	1	1	1	1	68	81	K	A			3631	Q6C6B2_YARLI	tr|Q6C6B2|Q6C6B2_YARLI YALI0E10901p OS=Yarrowia lipolytica (strain CLIB 122 / E 150) GN=YALI0_E10901g PE=4 SV=1	151.899	true	2	1	0	8.75	49248	3	3	3	3	3	3
200066607	AGETAETVTESATETK		62277	93.94	1623.75	2	812.881	0.00026	43.0957	16	8046	0	1	1	12	controllerType=0 controllerNumber=1 scan=11204	1	1	1	1	147	162	K	L			3631	Q6C6B2_YARLI	tr|Q6C6B2|Q6C6B2_YARLI YALI0E10901p OS=Yarrowia lipolytica (strain CLIB 122 / E 150) GN=YALI0_E10901g PE=4 SV=1	151.899	true	2	1	0	8.75	49248	3	3	3	3	3	3
200087765	EVEELKEEVK		61216	35.04	1230.63	2	616.326	0.00137	40.3403	10	4660	1	1	1	8	controllerType=0 controllerNumber=1 scan=10217	1	1	1	1	86	95	K	A			3631	Q6C6B2_YARLI	tr|Q6C6B2|Q6C6B2_YARLI YALI0E10901p OS=Yarrowia lipolytica (strain CLIB 122 / E 150) GN=YALI0_E10901g PE=4 SV=1	151.899	true	2	1	0	8.75	49248	3	3	3	3	3	3
200078451	DLDLQVLNGLSTLSFPALQAVGNLK		70618	72.99	2625.44	3	876.156	0.002704	111.138	25	17281	0	1	1	21	controllerType=0 controllerNumber=1 scan=36492	1	1	1	1	101	125	K	W			3630	Q6C9X9_YARLI	tr|Q6C9X9|Q6C9X9_YARLI YALI0D07480p OS=Yarrowia lipolytica (strain CLIB 122 / E 150) GN=YALI0_D07480g PE=4 SV=1	333.483	true	2	1	0	23.96	44559	6	6	7	7	18	18
200076759	SVAGAIEMLGNFSEATLPK	Oxidation (M8)	69400	84.63	1949.98	2	975.995	-0.001079	96.7312	19	10617	0	1	1	11	controllerType=0 controllerNumber=1 scan=31030	1	1	1	1	296	314	K	L	1	Oxidation (M8) = 1.0	3630	Q6C9X9_YARLI	tr|Q6C9X9|Q6C9X9_YARLI YALI0D07480p OS=Yarrowia lipolytica (strain CLIB 122 / E 150) GN=YALI0_D07480g PE=4 SV=1	333.483	true	2	1	0	23.96	44559	6	6	7	7	18	18
200072302	LDGSIEITGEAGVLSIDGIEEITGSLK		66385	102.1	2715.41	3	906.143	0.000101	107.559	27	18249	0	1	1	29	controllerType=0 controllerNumber=1 scan=35343	1	1	1	1	54	80	K	A			3630	Q6C9X9_YARLI	tr|Q6C9X9|Q6C9X9_YARLI YALI0D07480p OS=Yarrowia lipolytica (strain CLIB 122 / E 150) GN=YALI0_D07480g PE=4 SV=1	333.483	true	2	1	0	23.96	44559	6	6	7	7	18	18
200072008	VGGGIFFVSNSELTDLK		66164	64.8	1781.92	2	891.966	-0.000967	96.3452	17	9167	0	1	1	12	controllerType=0 controllerNumber=1 scan=30865	1	1	1	1	250	266	K	V			3630	Q6C9X9_YARLI	tr|Q6C9X9|Q6C9X9_YARLI YALI0D07480p OS=Yarrowia lipolytica (strain CLIB 122 / E 150) GN=YALI0_D07480g PE=4 SV=1	333.483	true	2	1	0	23.96	44559	6	6	7	7	18	18
200071219	NISLPQLTK		65576	28.18	1012.59	2	507.304	0.001087	77.4812	9	2297	0	1	1	6	controllerType=0 controllerNumber=1 scan=23280	1	1	1	1	241	249	K	V			3630	Q6C9X9_YARLI	tr|Q6C9X9|Q6C9X9_YARLI YALI0D07480p OS=Yarrowia lipolytica (strain CLIB 122 / E 150) GN=YALI0_D07480g PE=4 SV=1	333.483	true	2	1	0	23.96	44559	6	6	7	7	18	18
200066746	SVAGAIEMLGNFSEATLPK		62367	86.92	1933.98	2	968	0.00218	100.949	19	10420	0	1	1	18	controllerType=0 controllerNumber=1 scan=32825	1	1	1	1	296	314	K	L			3630	Q6C9X9_YARLI	tr|Q6C9X9|Q6C9X9_YARLI YALI0D07480p OS=Yarrowia lipolytica (strain CLIB 122 / E 150) GN=YALI0_D07480g PE=4 SV=1	333.483	true	2	1	0	23.96	44559	6	6	7	7	18	18
200066579	KVDGFPK		62268	33	789.438	2	395.727	0.000178	30.4953	7	407	1	1	1	5	controllerType=0 controllerNumber=1 scan=6939	1	1	1	1	287	293	R	V			3630	Q6C9X9_YARLI	tr|Q6C9X9|Q6C9X9_YARLI YALI0D07480p OS=Yarrowia lipolytica (strain CLIB 122 / E 150) GN=YALI0_D07480g PE=4 SV=1	333.483	true	2	1	0	23.96	44559	6	6	7	7	18	18
200076361	HHNVDAEVINLR		69139	46.57	1415.73	3	472.916	-0.000357	50.7317	12	6348	0	1	1	8	controllerType=0 controllerNumber=1 scan=13704	1	1	1	1	227	238	K	T			3629	Q6C4G4_YARLI	tr|Q6C4G4|Q6C4G4_YARLI YALI0E27005p OS=Yarrowia lipolytica (strain CLIB 122 / E 150) GN=YALI0_E27005g PE=4 SV=1	50.697	true	2	1	0	9.09	35992	3	3	3	3	4	4
200071212	VVSPYSSEDAK		65568	39.38	1180.56	2	591.289	0.001238	37.3762	11	4160	0	1	1	8	controllerType=0 controllerNumber=1 scan=9151	1	1	1	1	142	152	K	G			3629	Q6C4G4_YARLI	tr|Q6C4G4|Q6C4G4_YARLI YALI0E27005p OS=Yarrowia lipolytica (strain CLIB 122 / E 150) GN=YALI0_E27005g PE=4 SV=1	50.697	true	2	1	0	9.09	35992	3	3	3	3	4	4
200066189	NVETALK		62024	28.16	773.428	2	387.721	-0.000525	35.2563	7	333	0	1	1	6	controllerType=0 controllerNumber=1 scan=8423	1	1	1	1	213	219	R	A			3629	Q6C4G4_YARLI	tr|Q6C4G4|Q6C4G4_YARLI YALI0E27005p OS=Yarrowia lipolytica (strain CLIB 122 / E 150) GN=YALI0_E27005g PE=4 SV=1	50.697	true	2	1	0	9.09	35992	3	3	3	3	4	4
200067625	SFTEAYNATLTK		62967	48.46	1344.66	2	673.336	0.00056	63.7458	12	5621	0	1	1	8	controllerType=0 controllerNumber=1 scan=18421	1	1	1	1	183	194	K	H			3628	Q6C163_YARLI	tr|Q6C163|Q6C163_YARLI YALI0F18898p OS=Yarrowia lipolytica (strain CLIB 122 / E 150) GN=YALI0_F18898g PE=4 SV=1	57.482	true	2	1	0	8.49	29448	2	2	2	2	3	3
200078651	AFYLEGNYGK		70751	42.41	1160.55	2	581.279	-0.003376	69.874	10	3944	0	1	1	13	controllerType=0 controllerNumber=1 scan=20590	1	1	1	1	248	257	K	G			3628	Q6C163_YARLI	tr|Q6C163|Q6C163_YARLI YALI0F18898p OS=Yarrowia lipolytica (strain CLIB 122 / E 150) GN=YALI0_F18898g PE=4 SV=1	57.482	true	2	1	0	8.49	29448	2	2	2	2	3	3
21359	FGTEIITETVSK		69222	53.41	1323.69	2	662.854	0.000924	78.029	12	5434	0	1	1	9	controllerType=0 controllerNumber=1 scan=23477	1	1	1	1	78	89	R	V			3627	TRXB_YARLI	sp|Q6C7L4|TRXB_YARLI Thioredoxin reductase OS=Yarrowia lipolytica (strain CLIB 122 / E 150) GN=TRR1 PE=3 SV=1	57.87	true	2	1	0	7.21	34243	2	2	2	2	2	2
19505538	GVFAAGDVQDK		61105	49.79	1105.54	2	553.779	0.001122	50.4733	11	3411	0	1	1	11	controllerType=0 controllerNumber=1 scan=13617	1	1	1	1	282	292	K	R			3627	TRXB_YARLI	sp|Q6C7L4|TRXB_YARLI Thioredoxin reductase OS=Yarrowia lipolytica (strain CLIB 122 / E 150) GN=TRR1 PE=3 SV=1	57.87	true	2	1	0	7.21	34243	2	2	2	2	2	2
200081360	AATLAEYGPEQFQLWR		72764	56.07	1878.93	2	940.468	-0.002887	95.7757	16	10000	0	1	1	9	controllerType=0 controllerNumber=1 scan=30624	1	1	1	1	99	114	K	R			3626	Q6CFX7_YARLI	tr|Q6CFX7|Q6CFX7_YARLI YALI0B02728p OS=Yarrowia lipolytica (strain CLIB 122 / E 150) GN=YALI0_B02728g PE=3 SV=1	245.13	true	2	1	0	45.34	27559	8	8	8	8	10	10
200079384	ESGLKPQILYTSELSR		71322	23.03	1819.97	3	607.665	0.001644	77.0795	16	9611	0	1	1	13	controllerType=0 controllerNumber=1 scan=23138	1	1	1	1	45	60	K	A			3626	Q6CFX7_YARLI	tr|Q6CFX7|Q6CFX7_YARLI YALI0B02728p OS=Yarrowia lipolytica (strain CLIB 122 / E 150) GN=YALI0_B02728g PE=3 SV=1	245.13	true	2	1	0	45.34	27559	8	8	8	8	10	10
200077515	HYGALQGK		69922	34.54	872.45	2	437.233	5e-06	23.7628	8	1184	0	1	1	6	controllerType=0 controllerNumber=1 scan=5086	1	1	1	1	89	96	R	D			3626	Q6CFX7_YARLI	tr|Q6CFX7|Q6CFX7_YARLI YALI0B02728p OS=Yarrowia lipolytica (strain CLIB 122 / E 150) GN=YALI0_B02728g PE=3 SV=1	245.13	true	2	1	0	45.34	27559	8	8	8	8	10	10
200073393	LLPYYNSDIVPDLK		67195	42.57	1648.87	2	825.443	2.4e-05	93.4563	14	8230	0	1	1	6	controllerType=0 controllerNumber=1 scan=29641	1	1	1	1	159	172	R	A			3626	Q6CFX7_YARLI	tr|Q6CFX7|Q6CFX7_YARLI YALI0B02728p OS=Yarrowia lipolytica (strain CLIB 122 / E 150) GN=YALI0_B02728g PE=3 SV=1	245.13	true	2	1	0	45.34	27559	8	8	8	8	10	10
53733258	TVLIAAHGNSLR		63838	27.73	1250.71	2	626.364	0.001772	50.1987	12	4866	0	1	1	15	controllerType=0 controllerNumber=1 scan=13529	1	1	1	1	176	187	K	A			3626	Q6CFX7_YARLI	tr|Q6CFX7|Q6CFX7_YARLI YALI0B02728p OS=Yarrowia lipolytica (strain CLIB 122 / E 150) GN=YALI0_B02728g PE=3 SV=1	245.13	true	2	1	0	45.34	27559	8	8	8	8	10	10
16746861	LSELGHTEAK		63301	57.97	1083.56	2	542.786	0.000316	28.5842	10	3153	0	1	1	8	controllerType=0 controllerNumber=1 scan=6389	1	1	1	1	28	37	K	R			3626	Q6CFX7_YARLI	tr|Q6CFX7|Q6CFX7_YARLI YALI0B02728p OS=Yarrowia lipolytica (strain CLIB 122 / E 150) GN=YALI0_B02728g PE=3 SV=1	245.13	true	2	1	0	45.34	27559	8	8	8	8	10	10
200065846	AIQTANIALDEADR		61723	75.23	1499.76	2	750.885	-0.001351	66.9092	14	7201	0	1	1	11	controllerType=0 controllerNumber=1 scan=19551	1	1	1	1	61	74	R	L			3626	Q6CFX7_YARLI	tr|Q6CFX7|Q6CFX7_YARLI YALI0B02728p OS=Yarrowia lipolytica (strain CLIB 122 / E 150) GN=YALI0_B02728g PE=3 SV=1	245.13	true	2	1	0	45.34	27559	8	8	8	8	10	10
200065549	AAEYLDPEAAAAGAAAVANQGK		61525	86.1	2058	2	1030.01	-0.000946	87.518	22	11665	0	1	1	12	controllerType=0 controllerNumber=1 scan=27180	1	1	1	1	225	246	K	K			3626	Q6CFX7_YARLI	tr|Q6CFX7|Q6CFX7_YARLI YALI0B02728p OS=Yarrowia lipolytica (strain CLIB 122 / E 150) GN=YALI0_B02728g PE=3 SV=1	245.13	true	2	1	0	45.34	27559	8	8	8	8	10	10
200081444	SFKPVTYDVSK		72831	27.47	1269.66	2	635.839	0.001871	50.6135	11	5014	0	1	1	11	controllerType=0 controllerNumber=1 scan=13664	1	1	1	1	80	90	K	Q			3625	Q6CFH9_YARLI	tr|Q6CFH9|Q6CFH9_YARLI YALI0B06831p OS=Yarrowia lipolytica (strain CLIB 122 / E 150) GN=YALI0_B06831g PE=4 SV=1	58.163	true	2	1	0	15.91	19820	3	3	3	3	3	3
200067705	VNQEIGDLQK		63019	54.71	1142.59	2	572.305	0.000754	45.0268	10	3768	0	1	1	8	controllerType=0 controllerNumber=1 scan=11849	1	1	1	1	113	122	K	T			3625	Q6CFH9_YARLI	tr|Q6CFH9|Q6CFH9_YARLI YALI0B06831p OS=Yarrowia lipolytica (strain CLIB 122 / E 150) GN=YALI0_B06831g PE=4 SV=1	58.163	true	2	1	0	15.91	19820	3	3	3	3	3	3
200065277	KIEEMVK		61348	42.89	875.479	2	438.747	0.000421	31.2872	7	1199	1	1	1	6	controllerType=0 controllerNumber=1 scan=7169	1	1	1	1	151	157	K	K			3625	Q6CFH9_YARLI	tr|Q6CFH9|Q6CFH9_YARLI YALI0B06831p OS=Yarrowia lipolytica (strain CLIB 122 / E 150) GN=YALI0_B06831g PE=4 SV=1	58.163	true	2	1	0	15.91	19820	3	3	3	3	3	3
34575211	GLAGTVLVHK		69929	36.35	993.597	2	497.806	6.3e-05	50.7393	10	2142	0	1	1	7	controllerType=0 controllerNumber=1 scan=13707	1	1	1	1	145	154	R	I			3624	Q6C2B3_YARLI	tr|Q6C2B3|Q6C2B3_YARLI YALI0F09273p OS=Yarrowia lipolytica (strain CLIB 122 / E 150) GN=YALI0_F09273g PE=4 SV=1	96.211	true	2	1	0	12.59	60413	5	5	5	5	6	6
200074914	ASYVNEEGLENIPDPGALGLAVIFEGLLK		68168	26.69	3027.58	3	1010.2	-0.002052	115.183	29	22120	0	1	1	17	controllerType=0 controllerNumber=1 scan=37587	1	1	1	1	539	567	R	A			3624	Q6C2B3_YARLI	tr|Q6C2B3|Q6C2B3_YARLI YALI0F09273p OS=Yarrowia lipolytica (strain CLIB 122 / E 150) GN=YALI0_F09273g PE=4 SV=1	96.211	true	2	1	0	12.59	60413	5	5	5	5	6	6
200074250	LPANFGR		67745	33.38	773.418	2	387.717	0.000518	47.9353	7	332	0	1	1	5	controllerType=0 controllerNumber=1 scan=12819	1	1	1	1	532	538	K	A			3624	Q6C2B3_YARLI	tr|Q6C2B3|Q6C2B3_YARLI YALI0F09273p OS=Yarrowia lipolytica (strain CLIB 122 / E 150) GN=YALI0_F09273g PE=4 SV=1	96.211	true	2	1	0	12.59	60413	5	5	5	5	6	6
200068632	ETDSDKPAEPTGIK		63606	33.88	1486.72	2	744.366	0.000873	32.2312	14	7099	0	1	1	10	controllerType=0 controllerNumber=1 scan=7447	1	1	1	1	354	367	K	A			3624	Q6C2B3_YARLI	tr|Q6C2B3|Q6C2B3_YARLI YALI0F09273p OS=Yarrowia lipolytica (strain CLIB 122 / E 150) GN=YALI0_F09273g PE=4 SV=1	96.211	true	2	1	0	12.59	60413	5	5	5	5	6	6
200066330	AMIESAVDDLKK		62105	52.62	1318.68	2	660.349	0.001713	64.6725	12	5392	1	1	1	8	controllerType=0 controllerNumber=1 scan=18745	1	1	1	1	375	386	K	E			3624	Q6C2B3_YARLI	tr|Q6C2B3|Q6C2B3_YARLI YALI0F09273p OS=Yarrowia lipolytica (strain CLIB 122 / E 150) GN=YALI0_F09273g PE=4 SV=1	96.211	true	2	1	0	12.59	60413	5	5	5	5	6	6
200087954	LDITPGAVEQVK		61731	34.05	1268.7	2	635.357	0.000516	70.9068	12	5008	0	1	1	9	controllerType=0 controllerNumber=1 scan=20940	1	1	1	1	163	174	R	S			3623	Q6C175_YARLI	tr|Q6C175|Q6C175_YARLI YALI0F18634p OS=Yarrowia lipolytica (strain CLIB 122 / E 150) GN=YALI0_F18634g PE=4 SV=1	18.625	true	2	1	0	1.96	64310	1	1	1	1	1	1
200082531	SQEEAEQEYIALVQTLSDK		73731	75.09	2180.05	2	1091.03	0.000708	97.8988	19	12419	0	1	1	9	controllerType=0 controllerNumber=1 scan=31525	1	1	1	1	66	84	K	Y			3622	B5FVF1_YARLI	tr|B5FVF1|B5FVF1_YARLI YALI0E23185p OS=Yarrowia lipolytica (strain CLIB 122 / E 150) GN=YALI0_E23185g PE=4 SV=1	242.525	true	2	1	0	76.74	9722	4	4	4	4	9	9
200078356	QATVGDNNTDRPGAFNFK		70543	54.63	1950.92	2	976.466	-0.000381	59.7097	18	10626	0	1	1	10	controllerType=0 controllerNumber=1 scan=16991	1	1	1	1	34	51	K	A			3622	B5FVF1_YARLI	tr|B5FVF1|B5FVF1_YARLI YALI0E23185p OS=Yarrowia lipolytica (strain CLIB 122 / E 150) GN=YALI0_E23185g PE=4 SV=1	242.525	true	2	1	0	76.74	9722	4	4	4	4	9	9
200071346	PSAEFTAAADSVQK		65668	95.42	1420.68	2	711.35	0.000618	56.6073	14	6438	0	1	1	11	controllerType=0 controllerNumber=1 scan=15869	1	1	1	1	2	15	M	L			3622	B5FVF1_YARLI	tr|B5FVF1|B5FVF1_YARLI YALI0E23185p OS=Yarrowia lipolytica (strain CLIB 122 / E 150) GN=YALI0_E23185g PE=4 SV=1	242.525	true	2	1	0	76.74	9722	4	4	4	4	9	9
200065199	TPSDDELLELYGLYK		61272	99.65	1754.86	2	878.433	-0.004786	97.1933	15	8913	0	1	1	12	controllerType=0 controllerNumber=1 scan=31223	1	1	1	1	19	33	K	Q			3622	B5FVF1_YARLI	tr|B5FVF1|B5FVF1_YARLI YALI0E23185p OS=Yarrowia lipolytica (strain CLIB 122 / E 150) GN=YALI0_E23185g PE=4 SV=1	242.525	true	2	1	0	76.74	9722	4	4	4	4	9	9
200092031	WMSGDHQLE	Oxidation (M2)	72944	39.13	1117.45	2	559.73	-0.002106	42.3312	9	3532	0	1	1	8	controllerType=0 controllerNumber=1 scan=10912	1	1	1	1	512	520	R	-	1	Oxidation (M2) = 1.0	3621	Q6CDG1_YARLI	tr|Q6CDG1|Q6CDG1_YARLI Carboxypeptidase OS=Yarrowia lipolytica (strain CLIB 122 / E 150) GN=YALI0_C00803g PE=3 SV=1	190.755	true	2	1	0	17.88	57843	6	6	7	7	16	16
200076498	NYQQFTFLR		69234	40.71	1215.6	2	608.808	-0.001402	86.8738	9	4518	0	1	1	7	controllerType=0 controllerNumber=1 scan=26921	1	1	1	1	481	489	R	I			3621	Q6CDG1_YARLI	tr|Q6CDG1|Q6CDG1_YARLI Carboxypeptidase OS=Yarrowia lipolytica (strain CLIB 122 / E 150) GN=YALI0_C00803g PE=3 SV=1	190.755	true	2	1	0	17.88	57843	6	6	7	7	16	16
200074084	IFDAGHMVPHDQPVATSEMINR		67648	25.08	2464.16	4	617.046	-0.001963	73.7052	22	15777	0	1	1	13	controllerType=0 controllerNumber=1 scan=21901	1	1	1	1	490	511	R	W			3621	Q6CDG1_YARLI	tr|Q6CDG1|Q6CDG1_YARLI Carboxypeptidase OS=Yarrowia lipolytica (strain CLIB 122 / E 150) GN=YALI0_C00803g PE=3 SV=1	190.755	true	2	1	0	17.88	57843	6	6	7	7	16	16
200070449	YDHLPK		65044	28.9	771.392	2	386.703	-0.000438	27.1717	6	308	0	1	1	5	controllerType=0 controllerNumber=1 scan=6006	1	1	1	1	233	238	K	K			3621	Q6CDG1_YARLI	tr|Q6CDG1|Q6CDG1_YARLI Carboxypeptidase OS=Yarrowia lipolytica (strain CLIB 122 / E 150) GN=YALI0_C00803g PE=3 SV=1	190.755	true	2	1	0	17.88	57843	6	6	7	7	16	16
200070313	IFDAGHMVPHDQPVATSEMINR	Oxidation (M7)	64898	37.49	2480.16	3	827.724	-0.002599	63.7718	22	15932	0	1	1	18	controllerType=0 controllerNumber=1 scan=18430	1	1	1	1	490	511	R	W	1	Oxidation (M7) = 1.0	3621	Q6CDG1_YARLI	tr|Q6CDG1|Q6CDG1_YARLI Carboxypeptidase OS=Yarrowia lipolytica (strain CLIB 122 / E 150) GN=YALI0_C00803g PE=3 SV=1	190.755	true	2	1	0	17.88	57843	6	6	7	7	16	16
200065140	GGVAPVVDQSTCQQVDEAAK	Carbamidomethyl (C12)	61219	87.45	2057.97	2	1029.99	-0.005482	57.779	20	11660	0	1	1	12	controllerType=0 controllerNumber=1 scan=16284	1	1	1	1	296	315	K	E			3621	Q6CDG1_YARLI	tr|Q6CDG1|Q6CDG1_YARLI Carboxypeptidase OS=Yarrowia lipolytica (strain CLIB 122 / E 150) GN=YALI0_C00803g PE=3 SV=1	190.755	true	2	1	0	17.88	57843	6	6	7	7	16	16
200063880	KLHVTAESYGGHYGPATAYEILQHPDR		60415	45.76	3009.47	4	753.378	0.0022	74.01	27	21870	1	1	1	24	controllerType=0 controllerNumber=1 scan=22015	1	1	1	1	239	265	K	S			3621	Q6CDG1_YARLI	tr|Q6CDG1|Q6CDG1_YARLI Carboxypeptidase OS=Yarrowia lipolytica (strain CLIB 122 / E 150) GN=YALI0_C00803g PE=3 SV=1	190.755	true	2	1	0	17.88	57843	6	6	7	7	16	16
200082468	LTQEQLVK		73694	30.1	957.549	2	479.781	-0.000918	43.1887	8	1804	0	1	1	5	controllerType=0 controllerNumber=1 scan=11237	0	0	0	1	301	308	K	V			3620	Q6C6W5_YARLI	tr|Q6C6W5|Q6C6W5_YARLI YALI0E05709p OS=Yarrowia lipolytica (strain CLIB 122 / E 150) GN=YALI0_E05709g PE=4 SV=1	4.975	false	1	1	0	0	0	1	0	1	0	1	0
200076730	AGVLGATGSVGQR		69377	64.78	1171.63	2	586.823	0.000748	49.0168	13	4047	0	1	1	10	controllerType=0 controllerNumber=1 scan=13162	1	1	1	1	7	19	K	F			3619	Q6C968_YARLI	tr|Q6C968|Q6C968_YARLI Aspartate-semialdehyde dehydrogenase OS=Yarrowia lipolytica (strain CLIB 122 / E 150) GN=YALI0_D13596g PE=3 SV=1	51.414	true	2	1	0	6.59	39081	2	2	2	2	2	2
200069653	VLNDYVSEPQK		64428	32.39	1290.65	2	646.33	-6e-05	50.4468	11	5169	0	1	1	8	controllerType=0 controllerNumber=1 scan=13609	1	1	1	1	277	287	K	L			3619	Q6C968_YARLI	tr|Q6C968|Q6C968_YARLI Aspartate-semialdehyde dehydrogenase OS=Yarrowia lipolytica (strain CLIB 122 / E 150) GN=YALI0_D13596g PE=3 SV=1	51.414	true	2	1	0	6.59	39081	2	2	2	2	2	2
18297	TFESEAAHGTVTR		72463	88.79	1404.66	2	703.341	0.001543	38.8568	13	6250	0	1	1	11	controllerType=0 controllerNumber=1 scan=9695	1	1	1	1	310	322	K	H			3618	Q6C2Y4_YARLI	tr|Q6C2Y4|Q6C2Y4_YARLI Isocitrate dehydrogenase [NADP] OS=Yarrowia lipolytica (strain CLIB 122 / E 150) GN=YALI0_F04095g PE=3 SV=2	395.984	true	2	1	0	31.73	46365	12	12	13	13	14	14
196417754	FAEALEK		72262	36.32	806.417	2	404.216	0.00023	43.451	7	488	0	1	1	6	controllerType=0 controllerNumber=1 scan=11326	1	1	1	1	363	369	K	A			3618	Q6C2Y4_YARLI	tr|Q6C2Y4|Q6C2Y4_YARLI Isocitrate dehydrogenase [NADP] OS=Yarrowia lipolytica (strain CLIB 122 / E 150) GN=YALI0_F04095g PE=3 SV=2	395.984	true	2	1	0	31.73	46365	12	12	13	13	14	14
16075	NILGGTVFR		71081	29.34	975.55	2	488.782	-0.000361	80.8442	9	1977	0	1	1	6	controllerType=0 controllerNumber=1 scan=24534	1	1	1	1	110	118	R	E			3618	Q6C2Y4_YARLI	tr|Q6C2Y4|Q6C2Y4_YARLI Isocitrate dehydrogenase [NADP] OS=Yarrowia lipolytica (strain CLIB 122 / E 150) GN=YALI0_F04095g PE=3 SV=2	395.984	true	2	1	0	31.73	46365	12	12	13	13	14	14
19389	CATITPDEAR	Carbamidomethyl (C1)	69216	29.74	1132.52	2	567.267	0.000791	37.188	10	3684	0	1	1	4	controllerType=0 controllerNumber=1 scan=9088	1	1	1	1	82	91	K	V			3618	Q6C2Y4_YARLI	tr|Q6C2Y4|Q6C2Y4_YARLI Isocitrate dehydrogenase [NADP] OS=Yarrowia lipolytica (strain CLIB 122 / E 150) GN=YALI0_F04095g PE=3 SV=2	395.984	true	2	1	0	31.73	46365	12	12	13	13	14	14
200076119	GILDETPEVTK		68889	62.1	1200.62	2	601.318	-0.000666	66.5527	11	4351	0	1	1	9	controllerType=0 controllerNumber=1 scan=19421	1	1	1	1	352	362	R	F			3618	Q6C2Y4_YARLI	tr|Q6C2Y4|Q6C2Y4_YARLI Isocitrate dehydrogenase [NADP] OS=Yarrowia lipolytica (strain CLIB 122 / E 150) GN=YALI0_F04095g PE=3 SV=2	395.984	true	2	1	0	31.73	46365	12	12	13	13	14	14
200074179	ATVDTVDKDGIMTK	Oxidation (M12)	67688	32.54	1508.74	3	503.921	0.000643	38.7863	14	7242	1	1	1	11	controllerType=0 controllerNumber=1 scan=9669	1	1	1	1	370	383	K	D	1	Oxidation (M12) = 1.0	3618	Q6C2Y4_YARLI	tr|Q6C2Y4|Q6C2Y4_YARLI Isocitrate dehydrogenase [NADP] OS=Yarrowia lipolytica (strain CLIB 122 / E 150) GN=YALI0_F04095g PE=3 SV=2	395.984	true	2	1	0	31.73	46365	12	12	13	13	14	14
200073715	KLPLYMSTK		67394	25.58	1079.6	2	540.811	0.001487	57.3548	9	3046	1	1	1	9	controllerType=0 controllerNumber=1 scan=16132	1	1	1	1	212	220	K	N			3618	Q6C2Y4_YARLI	tr|Q6C2Y4|Q6C2Y4_YARLI Isocitrate dehydrogenase [NADP] OS=Yarrowia lipolytica (strain CLIB 122 / E 150) GN=YALI0_F04095g PE=3 SV=2	395.984	true	2	1	0	31.73	46365	12	12	13	13	14	14
200073052	DQTNDQVTIDAAEAIK		66916	98.57	1730.83	2	866.425	0.001794	72.9045	16	8701	0	1	1	13	controllerType=0 controllerNumber=1 scan=21614	1	1	1	1	59	74	R	K			3618	Q6C2Y4_YARLI	tr|Q6C2Y4|Q6C2Y4_YARLI Isocitrate dehydrogenase [NADP] OS=Yarrowia lipolytica (strain CLIB 122 / E 150) GN=YALI0_F04095g PE=3 SV=2	395.984	true	2	1	0	31.73	46365	12	12	13	13	14	14
10279468	NPIVELDGDEMTR		66445	67.5	1487.69	2	744.854	-7.4e-05	75.3127	13	7104	0	1	1	18	controllerType=0 controllerNumber=1 scan=22497	1	1	1	1	17	29	K	I			3618	Q6C2Y4_YARLI	tr|Q6C2Y4|Q6C2Y4_YARLI Isocitrate dehydrogenase [NADP] OS=Yarrowia lipolytica (strain CLIB 122 / E 150) GN=YALI0_F04095g PE=3 SV=2	395.984	true	2	1	0	31.73	46365	12	12	13	13	14	14
200068941	EPIVIPAVPR		63928	29.68	1089.65	2	545.835	0.000516	82.362	10	3221	0	1	1	5	controllerType=0 controllerNumber=1 scan=25120	1	1	1	1	119	128	R	L			3618	Q6C2Y4_YARLI	tr|Q6C2Y4|Q6C2Y4_YARLI Isocitrate dehydrogenase [NADP] OS=Yarrowia lipolytica (strain CLIB 122 / E 150) GN=YALI0_F04095g PE=3 SV=2	395.984	true	2	1	0	31.73	46365	12	12	13	13	14	14
200068497	DKFDAAGIWYEHR		63496	30.69	1606.75	3	536.591	-0.00065	71.7053	13	7933	1	1	1	8	controllerType=0 controllerNumber=1 scan=21206	1	1	1	1	245	257	K	L			3618	Q6C2Y4_YARLI	tr|Q6C2Y4|Q6C2Y4_YARLI Isocitrate dehydrogenase [NADP] OS=Yarrowia lipolytica (strain CLIB 122 / E 150) GN=YALI0_F04095g PE=3 SV=2	395.984	true	2	1	0	31.73	46365	12	12	13	13	14	14
200068063	KYQVGVK		63239	27.69	820.481	2	411.248	0.000383	26.1368	7	590	1	1	1	4	controllerType=0 controllerNumber=1 scan=5722	1	1	1	1	75	81	K	C			3618	Q6C2Y4_YARLI	tr|Q6C2Y4|Q6C2Y4_YARLI Isocitrate dehydrogenase [NADP] OS=Yarrowia lipolytica (strain CLIB 122 / E 150) GN=YALI0_F04095g PE=3 SV=2	395.984	true	2	1	0	31.73	46365	12	12	13	13	14	14
200066170	ATVDTVDKDGIMTK		61975	67.5	1492.74	2	747.384	0.004362	47.6618	14	7135	1	1	1	10	controllerType=0 controllerNumber=1 scan=12733	1	1	1	1	370	383	K	D			3618	Q6C2Y4_YARLI	tr|Q6C2Y4|Q6C2Y4_YARLI Isocitrate dehydrogenase [NADP] OS=Yarrowia lipolytica (strain CLIB 122 / E 150) GN=YALI0_F04095g PE=3 SV=2	395.984	true	2	1	0	31.73	46365	12	12	13	13	14	14
200070294	DEFVNNEEFQK		64886	29.7	1397.61	2	699.813	0.000369	59.6603	11	6165	0	1	1	6	controllerType=0 controllerNumber=1 scan=16974	1	1	1	1	332	342	R	I			3617	Q6CBV3_YARLI	tr|Q6CBV3|Q6CBV3_YARLI Tyrosine--tRNA ligase OS=Yarrowia lipolytica (strain CLIB 122 / E 150) GN=YALI0_C15224g PE=3 SV=1	14.844	true	2	1	0	2.8	43498	1	1	1	1	1	1
200074834	LSHHEVLTR		68109	24.23	1090.59	3	364.537	0.00028	24.803	9	3235	0	1	1	9	controllerType=0 controllerNumber=1 scan=5363	0	0	0	1	144	152	K	L			3616	Q6C350_YARLI	tr|Q6C350|Q6C350_YARLI YALI0F02629p OS=Yarrowia lipolytica (strain CLIB 122 / E 150) GN=YALI0_F02629g PE=4 SV=1	6.215	false	1	1	0	0	0	1	0	1	0	1	0
200075062	GQKPECDASKPETCEVGDLSGK	Carbamidomethyl (C6); Carbamidomethyl (C14)	68255	44.11	2391.07	3	798.031	0.001378	40.8675	22	14993	0	1	1	19	controllerType=0 controllerNumber=1 scan=10391	1	1	1	1	114	135	R	H			3615	Q6C7B0_YARLI	tr|Q6C7B0|Q6C7B0_YARLI YALI0E02266p OS=Yarrowia lipolytica (strain CLIB 122 / E 150) GN=YALI0_E02266g PE=4 SV=1	34.963	true	2	1	0	12.7	24592	2	2	2	2	3	3
200088367	LACANIELK	Carbamidomethyl (C3)	62872	30.93	1030.55	2	516.281	-0.000216	59.1517	9	2484	0	1	1	11	controllerType=0 controllerNumber=1 scan=16790	1	1	1	1	183	191	R	K			3615	Q6C7B0_YARLI	tr|Q6C7B0|Q6C7B0_YARLI YALI0E02266p OS=Yarrowia lipolytica (strain CLIB 122 / E 150) GN=YALI0_E02266g PE=4 SV=1	34.963	true	2	1	0	12.7	24592	2	2	2	2	3	3
200076204	TESWYLDLK		68964	43.29	1153.57	2	577.789	-0.001137	88.5653	9	3887	0	1	1	13	controllerType=0 controllerNumber=1 scan=27595	1	1	1	1	52	60	K	N			3614	SCP2_YARLI	sp|P80547|SCP2_YARLI Fatty acid-binding protein OS=Yarrowia lipolytica (strain CLIB 122 / E 150) GN=SCP2 PE=1 SV=4	104.971	true	2	1	0	37.98	14034	4	4	4	4	6	6
200075690	GDADIQLTLSDDHFQQLVEGK		68646	29.88	2328.12	3	777.048	-0.000904	91.6513	21	14628	0	1	1	13	controllerType=0 controllerNumber=1 scan=28876	1	1	1	1	74	94	K	A			3614	SCP2_YARLI	sp|P80547|SCP2_YARLI Fatty acid-binding protein OS=Yarrowia lipolytica (strain CLIB 122 / E 150) GN=SCP2 PE=1 SV=4	104.971	true	2	1	0	37.98	14034	4	4	4	4	6	6
54612948	ANAIIVFNLK		63358	62.84	1101.65	2	551.834	-0.000877	92.108	10	3370	0	1	1	8	controllerType=0 controllerNumber=1 scan=29070	1	1	1	1	37	46	K	N			3614	SCP2_YARLI	sp|P80547|SCP2_YARLI Fatty acid-binding protein OS=Yarrowia lipolytica (strain CLIB 122 / E 150) GN=SCP2 PE=1 SV=4	104.971	true	2	1	0	37.98	14034	4	4	4	4	6	6
156603449	AAAIEGILK		61342	45.03	884.533	2	443.274	0.000484	70.7822	9	1319	0	1	1	8	controllerType=0 controllerNumber=1 scan=20900	1	1	1	1	115	123	K	N			3614	SCP2_YARLI	sp|P80547|SCP2_YARLI Fatty acid-binding protein OS=Yarrowia lipolytica (strain CLIB 122 / E 150) GN=SCP2 PE=1 SV=4	104.971	true	2	1	0	37.98	14034	4	4	4	4	6	6
200080869	GIEFDHDDQVETSR		72437	75.61	1646.72	2	824.367	0.001496	50.4613	14	8202	0	1	1	11	controllerType=0 controllerNumber=1 scan=13612	1	1	1	1	213	226	K	H			3613	Q6CG83_YARLI	tr|Q6CG83|Q6CG83_YARLI YALI0A21373p OS=Yarrowia lipolytica (strain CLIB 122 / E 150) GN=YALI0_A21373g PE=4 SV=1	162.176	true	2	1	0	13.35	40806	5	5	6	6	8	8
200073756	GGISFEAK		67415	51.12	807.413	2	404.713	-0.000506	50.4635	8	494	0	1	1	7	controllerType=0 controllerNumber=1 scan=13613	1	1	1	1	134	141	R	A			3613	Q6CG83_YARLI	tr|Q6CG83|Q6CG83_YARLI YALI0A21373p OS=Yarrowia lipolytica (strain CLIB 122 / E 150) GN=YALI0_A21373g PE=4 SV=1	162.176	true	2	1	0	13.35	40806	5	5	6	6	8	8
200073199	VHGHDMGFR	Oxidation (M6)	67022	24.71	1070.47	2	536.244	0.000515	19.386	9	2959	0	1	1	7	controllerType=0 controllerNumber=1 scan=3939	1	1	1	1	242	250	R	L	1	Oxidation (M6) = 1.0	3613	Q6CG83_YARLI	tr|Q6CG83|Q6CG83_YARLI YALI0A21373p OS=Yarrowia lipolytica (strain CLIB 122 / E 150) GN=YALI0_A21373g PE=4 SV=1	162.176	true	2	1	0	13.35	40806	5	5	6	6	8	8
200072438	GVWIDNGELR		66499	58.56	1157.58	2	579.798	-0.000734	74.9588	10	3919	0	1	1	8	controllerType=0 controllerNumber=1 scan=22363	1	1	1	1	232	241	R	V			3613	Q6CG83_YARLI	tr|Q6CG83|Q6CG83_YARLI YALI0A21373p OS=Yarrowia lipolytica (strain CLIB 122 / E 150) GN=YALI0_A21373g PE=4 SV=1	162.176	true	2	1	0	13.35	40806	5	5	6	6	8	8
200068325	VHKPGSDIDGTR		63397	38.44	1280.65	3	427.89	-1.7e-05	21.9382	12	5096	0	1	1	8	controllerType=0 controllerNumber=1 scan=4606	1	1	1	1	28	39	K	L			3613	Q6CG83_YARLI	tr|Q6CG83|Q6CG83_YARLI YALI0A21373p OS=Yarrowia lipolytica (strain CLIB 122 / E 150) GN=YALI0_A21373g PE=4 SV=1	162.176	true	2	1	0	13.35	40806	5	5	6	6	8	8
200063961	VHGHDMGFR		60472	33.89	1054.48	2	528.246	0.000574	28.589	9	2791	0	1	1	11	controllerType=0 controllerNumber=1 scan=6391	1	1	1	1	242	250	R	L			3613	Q6CG83_YARLI	tr|Q6CG83|Q6CG83_YARLI YALI0A21373p OS=Yarrowia lipolytica (strain CLIB 122 / E 150) GN=YALI0_A21373g PE=4 SV=1	162.176	true	2	1	0	13.35	40806	5	5	6	6	8	8
200080967	TPSQVLLR		72506	23.78	912.539	2	457.275	-0.001906	52.357	8	1523	0	1	1	7	controllerType=0 controllerNumber=1 scan=14265	1	1	1	1	249	256	K	W			3612	Q6C9X2_YARLI	tr|Q6C9X2|Q6C9X2_YARLI YALI0D07634p OS=Yarrowia lipolytica (strain CLIB 122 / E 150) GN=YALI0_D07634g PE=4 SV=1	40.619	true	2	1	0	5.7	35867	2	2	2	2	2	2
200071325	TADTVYGAIK		65648	47.28	1037.54	2	519.777	0.000263	51.6598	10	2531	0	1	1	13	controllerType=0 controllerNumber=1 scan=14020	1	1	1	1	26	35	K	N			3612	Q6C9X2_YARLI	tr|Q6C9X2|Q6C9X2_YARLI YALI0D07634p OS=Yarrowia lipolytica (strain CLIB 122 / E 150) GN=YALI0_D07634g PE=4 SV=1	40.619	true	2	1	0	5.7	35867	2	2	2	2	2	2
200081637	SYMYPQTPSR	Oxidation (M3)	72936	29.46	1244.55	2	623.283	0.000944	43.0387	10	4799	0	1	1	6	controllerType=0 controllerNumber=1 scan=11183	1	1	1	1	237	246	K	I	1	Oxidation (M3) = 1.0	3611	Q6CEH8_YARLI	tr|Q6CEH8|Q6CEH8_YARLI YALI0B15510p OS=Yarrowia lipolytica (strain CLIB 122 / E 150) GN=YALI0_B15510g PE=4 SV=1	38.675	true	2	1	0	3.11	54593	2	2	3	3	3	3
200069304	SYMYPQTPSR		64157	28.97	1228.55	2	615.286	0.001203	49.9942	10	4645	0	1	1	4	controllerType=0 controllerNumber=1 scan=13467	1	1	1	1	237	246	K	I			3611	Q6CEH8_YARLI	tr|Q6CEH8|Q6CEH8_YARLI YALI0B15510p OS=Yarrowia lipolytica (strain CLIB 122 / E 150) GN=YALI0_B15510g PE=4 SV=1	38.675	true	2	1	0	3.11	54593	2	2	3	3	3	3
200068273	SSFELK		63353	42.08	709.365	2	355.69	0.000205	47.6572	6	44	0	1	1	5	controllerType=0 controllerNumber=1 scan=12731	1	1	1	1	58	63	K	S			3611	Q6CEH8_YARLI	tr|Q6CEH8|Q6CEH8_YARLI YALI0B15510p OS=Yarrowia lipolytica (strain CLIB 122 / E 150) GN=YALI0_B15510g PE=4 SV=1	38.675	true	2	1	0	3.11	54593	2	2	3	3	3	3
200080441	VCAAHIPEGNSMVISCDDNSNPAVAQYR	Carbamidomethyl (C2); Carbamidomethyl (C16)	72107	49.08	3074.36	3	1025.79	-0.001018	72.8185	28	22555	0	1	1	12	controllerType=0 controllerNumber=1 scan=21584	1	1	1	1	107	134	K	A			3610	Q6CBG3_YARLI	tr|Q6CBG3|Q6CBG3_YARLI YALI0C19107p OS=Yarrowia lipolytica (strain CLIB 122 / E 150) GN=YALI0_C19107g PE=4 SV=1	137.515	true	2	1	0	47.65	16823	5	5	7	7	11	11
200078824	YTQCHHLTR	Carbamidomethyl (C4)	70865	44.79	1214.56	2	608.288	-1.5e-05	19.6137	9	4502	0	1	1	7	controllerType=0 controllerNumber=1 scan=3999	1	1	1	1	61	69	K	I			3610	Q6CBG3_YARLI	tr|Q6CBG3|Q6CBG3_YARLI YALI0C19107p OS=Yarrowia lipolytica (strain CLIB 122 / E 150) GN=YALI0_C19107g PE=4 SV=1	137.515	true	2	1	0	47.65	16823	5	5	7	7	11	11
200074413	VCAAHIPEGNSMVISCDDNSNPAVAQYR	Carbamidomethyl (C2); Oxidation (M12); Carbamidomethyl (C16)	67842	39	3090.36	3	1031.13	0.003443	65.4562	28	22857	0	1	1	16	controllerType=0 controllerNumber=1 scan=19020	1	1	1	1	107	134	K	A	1	Oxidation (M12) = 1.0	3610	Q6CBG3_YARLI	tr|Q6CBG3|Q6CBG3_YARLI YALI0C19107p OS=Yarrowia lipolytica (strain CLIB 122 / E 150) GN=YALI0_C19107g PE=4 SV=1	137.515	true	2	1	0	47.65	16823	5	5	7	7	11	11
200070592	VDLFDMSK	Oxidation (M6)	65148	37.16	969.448	2	485.731	5.5e-05	64.0838	8	1911	0	1	1	11	controllerType=0 controllerNumber=1 scan=18538	1	1	1	1	37	44	K	E	1	Oxidation (M6) = 1.0	3610	Q6CBG3_YARLI	tr|Q6CBG3|Q6CBG3_YARLI YALI0C19107p OS=Yarrowia lipolytica (strain CLIB 122 / E 150) GN=YALI0_C19107g PE=4 SV=1	137.515	true	2	1	0	47.65	16823	5	5	7	7	11	11
200069602	SINVKPNK		64386	27.76	898.524	2	450.269	0.000129	23.6352	8	1422	0	1	1	5	controllerType=0 controllerNumber=1 scan=5052	1	1	1	1	53	60	K	Y			3610	Q6CBG3_YARLI	tr|Q6CBG3|Q6CBG3_YARLI YALI0C19107p OS=Yarrowia lipolytica (strain CLIB 122 / E 150) GN=YALI0_C19107g PE=4 SV=1	137.515	true	2	1	0	47.65	16823	5	5	7	7	11	11
200065322	INSAFIAPSYDCTVTVWK	Carbamidomethyl (C12)	61382	30.74	2071.01	2	1036.51	-0.003411	93.2377	18	11736	0	1	1	23	controllerType=0 controllerNumber=1 scan=29547	1	1	1	1	70	87	R	D			3610	Q6CBG3_YARLI	tr|Q6CBG3|Q6CBG3_YARLI YALI0C19107p OS=Yarrowia lipolytica (strain CLIB 122 / E 150) GN=YALI0_C19107g PE=4 SV=1	137.515	true	2	1	0	47.65	16823	5	5	7	7	11	11
200063949	VDLFDMSK		60458	32.23	953.453	2	477.734	0.000214	82.138	8	1772	0	1	1	11	controllerType=0 controllerNumber=1 scan=25034	1	1	1	1	37	44	K	E			3610	Q6CBG3_YARLI	tr|Q6CBG3|Q6CBG3_YARLI YALI0C19107p OS=Yarrowia lipolytica (strain CLIB 122 / E 150) GN=YALI0_C19107g PE=4 SV=1	137.515	true	2	1	0	47.65	16823	5	5	7	7	11	11
200076591	GQVAIDDLEAAK		69288	38.29	1228.63	2	615.324	0.001767	64.95	12	4647	0	1	1	8	controllerType=0 controllerNumber=1 scan=18845	1	1	1	1	135	146	K	K			3609	Q6CG47_YARLI	tr|Q6CG47|Q6CG47_YARLI YALI0B00924p OS=Yarrowia lipolytica (strain CLIB 122 / E 150) GN=YALI0_B00924g PE=4 SV=2	22.897	true	2	1	0	7.64	17592	1	1	1	1	1	1
200081729	AGGFLYVSGQVPLKPDGSK		73009	45.23	1919.02	3	640.68	0.000966	82.585	19	10283	0	1	1	9	controllerType=0 controllerNumber=1 scan=25204	1	1	1	1	80	98	K	H			3608	Q6CCF9_YARLI	tr|Q6CCF9|Q6CCF9_YARLI YALI0C09735p OS=Yarrowia lipolytica (strain CLIB 122 / E 150) GN=YALI0_C09735g PE=4 SV=2	90.815	true	2	1	0	22.65	20269	3	3	3	3	4	4
200079738	VTIYVTDMGK		71524	40.32	1125.57	2	563.795	0.000322	69.3955	10	3623	0	1	1	8	controllerType=0 controllerNumber=1 scan=20418	1	1	1	1	131	140	K	F			3608	Q6CCF9_YARLI	tr|Q6CCF9|Q6CCF9_YARLI YALI0C09735p OS=Yarrowia lipolytica (strain CLIB 122 / E 150) GN=YALI0_C09735g PE=4 SV=2	90.815	true	2	1	0	22.65	20269	3	3	3	3	4	4
200068853	NIIVEAGSSWDK		63853	54.28	1317.66	2	659.836	0.000692	75.9225	12	5383	0	1	1	13	controllerType=0 controllerNumber=1 scan=22726	1	1	1	1	116	127	K	I			3608	Q6CCF9_YARLI	tr|Q6CCF9|Q6CCF9_YARLI YALI0C09735p OS=Yarrowia lipolytica (strain CLIB 122 / E 150) GN=YALI0_C09735g PE=4 SV=2	90.815	true	2	1	0	22.65	20269	3	3	3	3	4	4
200078889	MTEEEGQDEETVAK		70915	73.14	1594.67	2	798.341	0.000212	33.4463	14	7877	0	1	1	18	controllerType=0 controllerNumber=1 scan=7824	1	1	1	1	296	309	K	L			3607	Q6C7L1_YARLI	tr|Q6C7L1|Q6C7L1_YARLI YALI0D27192p OS=Yarrowia lipolytica (strain CLIB 122 / E 150) GN=YALI0_D27192g PE=4 SV=1	91.6	true	2	1	0	2.27	65382	1	1	2	2	4	4
200090600	MTEEEGQDEETVAK	Oxidation (M1)	68838	52.3	1610.66	2	806.339	0.000553	28.1872	14	7967	0	1	1	16	controllerType=0 controllerNumber=1 scan=6281	1	1	1	1	296	309	K	L	1	Oxidation (M1) = 1.0	3607	Q6C7L1_YARLI	tr|Q6C7L1|Q6C7L1_YARLI YALI0D27192p OS=Yarrowia lipolytica (strain CLIB 122 / E 150) GN=YALI0_D27192g PE=4 SV=1	91.6	true	2	1	0	2.27	65382	1	1	2	2	4	4
200080733	TEVVISPPFPYLLLAK		72336	40.2	1786.03	2	894.023	0.001901	104.178	16	9206	0	1	1	9	controllerType=0 controllerNumber=1 scan=34144	1	1	1	1	36	51	K	E			3606	TPIS_YARLI	sp|Q6C2T9|TPIS_YARLI Triosephosphate isomerase OS=Yarrowia lipolytica (strain CLIB 122 / E 150) GN=TPI1 PE=3 SV=1	225.565	true	2	1	0	45.34	26809	9	9	9	9	13	13
200077455	MNGSLESIK		69875	29	977.485	2	489.751	0.000847	48.28	9	1981	0	1	1	7	controllerType=0 controllerNumber=1 scan=12922	1	1	1	1	13	21	K	A			3606	TPIS_YARLI	sp|Q6C2T9|TPIS_YARLI Triosephosphate isomerase OS=Yarrowia lipolytica (strain CLIB 122 / E 150) GN=TPI1 PE=3 SV=1	225.565	true	2	1	0	45.34	26809	9	9	9	9	13	13
42281826	KPTVSVAGQNSFDK		69183	61.13	1476.76	2	739.383	-0.002507	43.9797	14	7036	0	1	1	15	controllerType=0 controllerNumber=1 scan=11503	1	1	1	1	56	69	K	G			3606	TPIS_YARLI	sp|Q6C2T9|TPIS_YARLI Triosephosphate isomerase OS=Yarrowia lipolytica (strain CLIB 122 / E 150) GN=TPI1 PE=3 SV=1	225.565	true	2	1	0	45.34	26809	9	9	9	9	13	13
39001722	TLDVVR		68869	28.67	701.407	2	351.71	-0.000874	42.8537	6	22	0	1	1	5	controllerType=0 controllerNumber=1 scan=11115	1	1	1	1	139	144	K	S			3606	TPIS_YARLI	sp|Q6C2T9|TPIS_YARLI Triosephosphate isomerase OS=Yarrowia lipolytica (strain CLIB 122 / E 150) GN=TPI1 PE=3 SV=1	225.565	true	2	1	0	45.34	26809	9	9	9	9	13	13
21197	WVILGHSER		68624	34.49	1095.58	2	548.799	0.000864	64.3317	9	3297	0	1	1	7	controllerType=0 controllerNumber=1 scan=18627	1	1	1	1	90	98	K	R			3606	TPIS_YARLI	sp|Q6C2T9|TPIS_YARLI Triosephosphate isomerase OS=Yarrowia lipolytica (strain CLIB 122 / E 150) GN=TPI1 PE=3 SV=1	225.565	true	2	1	0	45.34	26809	9	9	9	9	13	13
53050388	GDGAFTGEVSVAQLK		67658	68.31	1477.74	2	739.878	0.000181	77.2607	15	7045	0	1	1	11	controllerType=0 controllerNumber=1 scan=23202	1	1	1	1	70	84	K	D			3606	TPIS_YARLI	sp|Q6C2T9|TPIS_YARLI Triosephosphate isomerase OS=Yarrowia lipolytica (strain CLIB 122 / E 150) GN=TPI1 PE=3 SV=1	225.565	true	2	1	0	45.34	26809	9	9	9	9	13	13
45739222	IIYGGSVNGK		63264	38.24	1006.54	2	504.279	-0.000346	42.385	10	2230	0	1	1	11	controllerType=0 controllerNumber=1 scan=10933	1	1	1	1	205	214	R	N			3606	TPIS_YARLI	sp|Q6C2T9|TPIS_YARLI Triosephosphate isomerase OS=Yarrowia lipolytica (strain CLIB 122 / E 150) GN=TPI1 PE=3 SV=1	225.565	true	2	1	0	45.34	26809	9	9	9	9	13	13
200067032	LNASELDPK		62557	47.64	985.508	2	493.762	0.000326	49.9902	9	2043	0	1	1	7	controllerType=0 controllerNumber=1 scan=13465	1	1	1	1	27	35	R	T			3606	TPIS_YARLI	sp|Q6C2T9|TPIS_YARLI Triosephosphate isomerase OS=Yarrowia lipolytica (strain CLIB 122 / E 150) GN=TPI1 PE=3 SV=1	225.565	true	2	1	0	45.34	26809	9	9	9	9	13	13
200066122	SDVDGFLVGGASLKPEFVDIINSR		61919	57.43	2534.3	3	845.774	-0.000903	98.058	24	16281	0	1	1	23	controllerType=0 controllerNumber=1 scan=31593	1	1	1	1	223	246	K	L			3606	TPIS_YARLI	sp|Q6C2T9|TPIS_YARLI Triosephosphate isomerase OS=Yarrowia lipolytica (strain CLIB 122 / E 150) GN=TPI1 PE=3 SV=1	225.565	true	2	1	0	45.34	26809	9	9	9	9	13	13
200078520	GSDNIIAFK		70669	52.41	963.503	2	482.759	0.000658	67.693	9	1849	0	1	1	7	controllerType=0 controllerNumber=1 scan=19829	1	1	1	1	315	323	K	T			3605	Q6CAP2_YARLI	tr|Q6CAP2|Q6CAP2_YARLI Homoserine dehydrogenase OS=Yarrowia lipolytica (strain CLIB 122 / E 150) GN=YALI0_D01089g PE=3 SV=1	55.891	true	2	1	0	7.22	38342	3	3	3	3	4	4
200072542	LPEYDADLAK		66561	48.32	1133.56	2	567.787	-0.000289	61.5653	10	3700	0	1	1	6	controllerType=0 controllerNumber=1 scan=17644	1	1	1	1	263	272	K	L			3605	Q6CAP2_YARLI	tr|Q6CAP2|Q6CAP2_YARLI Homoserine dehydrogenase OS=Yarrowia lipolytica (strain CLIB 122 / E 150) GN=YALI0_D01089g PE=3 SV=1	55.891	true	2	1	0	7.22	38342	3	3	3	3	4	4
36666837	KVTILAR		63692	27.89	799.528	2	400.772	0.000647	38.6977	7	465	1	1	1	6	controllerType=0 controllerNumber=1 scan=9638	1	1	1	1	222	228	R	L			3605	Q6CAP2_YARLI	tr|Q6CAP2|Q6CAP2_YARLI Homoserine dehydrogenase OS=Yarrowia lipolytica (strain CLIB 122 / E 150) GN=YALI0_D01089g PE=3 SV=1	55.891	true	2	1	0	7.22	38342	3	3	3	3	4	4
200080391	GNTTGATGTHSGTTTDEAGNETIGER		72069	51.5	2534.11	3	845.711	-8.4e-05	34.7248	26	16280	0	1	1	23	controllerType=0 controllerNumber=1 scan=8238	1	1	1	1	705	730	R	I			3604	Q6C7C1_YARLI	tr|Q6C7C1|Q6C7C1_YARLI YALI0E02024p OS=Yarrowia lipolytica (strain CLIB 122 / E 150) GN=YALI0_E02024g PE=4 SV=1	225.446	true	2	1	0	12.19	109180	9	9	9	9	11	11
200079763	AQQGQHINYNQASGDPSDSK		71540	41	2143.95	3	715.659	0.001199	31.3723	20	12213	0	1	1	15	controllerType=0 controllerNumber=1 scan=7194	1	1	1	1	1059	1078	R	S			3604	Q6C7C1_YARLI	tr|Q6C7C1|Q6C7C1_YARLI YALI0E02024p OS=Yarrowia lipolytica (strain CLIB 122 / E 150) GN=YALI0_E02024g PE=4 SV=1	225.446	true	2	1	0	12.19	109180	9	9	9	9	11	11
69032459	PNIIDK		70587	23.4	698.396	2	350.206	0.000188	34.5542	6	1	0	1	1	5	controllerType=0 controllerNumber=1 scan=8183	1	1	1	1	2	7	M	A			3604	Q6C7C1_YARLI	tr|Q6C7C1|Q6C7C1_YARLI YALI0E02024p OS=Yarrowia lipolytica (strain CLIB 122 / E 150) GN=YALI0_E02024g PE=4 SV=1	225.446	true	2	1	0	12.19	109180	9	9	9	9	11	11
200078001	NDATTEADKAENLPSK		70292	50.72	1702.8	3	568.608	0.000613	38.3883	16	8506	1	1	1	13	controllerType=0 controllerNumber=1 scan=9524	1	1	1	1	17	32	K	A			3604	Q6C7C1_YARLI	tr|Q6C7C1|Q6C7C1_YARLI YALI0E02024p OS=Yarrowia lipolytica (strain CLIB 122 / E 150) GN=YALI0_E02024g PE=4 SV=1	225.446	true	2	1	0	12.19	109180	9	9	9	9	11	11
200071972	LRGETDDITR		66132	45.15	1174.59	2	588.305	0.00052	30.2022	10	4087	1	1	1	6	controllerType=0 controllerNumber=1 scan=6855	1	1	1	1	640	649	K	G			3604	Q6C7C1_YARLI	tr|Q6C7C1|Q6C7C1_YARLI YALI0E02024p OS=Yarrowia lipolytica (strain CLIB 122 / E 150) GN=YALI0_E02024g PE=4 SV=1	225.446	true	2	1	0	12.19	109180	9	9	9	9	11	11
200071856	GGSSVLATGDDKESK		66073	40.61	1449.69	2	725.857	0.002365	28.9988	15	6717	1	1	1	8	controllerType=0 controllerNumber=1 scan=6508	1	1	1	1	1016	1030	K	N			3604	Q6C7C1_YARLI	tr|Q6C7C1|Q6C7C1_YARLI YALI0E02024p OS=Yarrowia lipolytica (strain CLIB 122 / E 150) GN=YALI0_E02024g PE=4 SV=1	225.446	true	2	1	0	12.19	109180	9	9	9	9	11	11
200069599	SYIPGTEENIASK		64381	44.57	1407.69	2	704.851	-0.000646	58.9398	13	6298	0	1	1	14	controllerType=0 controllerNumber=1 scan=16712	1	1	1	1	907	919	K	Q			3604	Q6C7C1_YARLI	tr|Q6C7C1|Q6C7C1_YARLI YALI0E02024p OS=Yarrowia lipolytica (strain CLIB 122 / E 150) GN=YALI0_E02024g PE=4 SV=1	225.446	true	2	1	0	12.19	109180	9	9	9	9	11	11
200065299	SYVPGTDEHAASK		61368	32.36	1360.63	2	681.321	0.000474	32.1837	13	5728	0	1	1	15	controllerType=0 controllerNumber=1 scan=7434	1	1	1	1	989	1001	K	D			3604	Q6C7C1_YARLI	tr|Q6C7C1|Q6C7C1_YARLI YALI0E02024p OS=Yarrowia lipolytica (strain CLIB 122 / E 150) GN=YALI0_E02024g PE=4 SV=1	225.446	true	2	1	0	12.19	109180	9	9	9	9	11	11
200064310	NLEGQIPGQAGQYVGGGK		60662	64.68	1771.89	2	886.951	0.000967	67.247	18	9077	0	1	1	12	controllerType=0 controllerNumber=1 scan=19672	1	1	1	1	81	98	K	G			3604	Q6C7C1_YARLI	tr|Q6C7C1|Q6C7C1_YARLI YALI0E02024p OS=Yarrowia lipolytica (strain CLIB 122 / E 150) GN=YALI0_E02024g PE=4 SV=1	225.446	true	2	1	0	12.19	109180	9	9	9	9	11	11
200070176	TGQAIIVGHYPEGVQPGEATK		64795	58.4	2151.1	3	718.038	-0.001589	64.5252	21	12249	0	1	1	22	controllerType=0 controllerNumber=1 scan=18695	1	1	1	1	92	112	R	V			3603	W0TYP0_YARLI	tr|W0TYP0|W0TYP0_YARLI Profilin OS=Yarrowia lipolytica (strain CLIB 122 / E 150) GN=YALI0_B07183g PE=3 SV=1	41.75	true	2	1	0	16.67	13414	1	1	1	1	1	1
200082271	ATPAKPAAAAAAASTGDK		73575	48.27	1568.82	2	785.419	0.003726	31.9633	18	7729	0	1	1	11	controllerType=0 controllerNumber=1 scan=7368	1	1	1	1	863	880	K	F			3602	Q6C1P6_YARLI	tr|Q6C1P6|Q6C1P6_YARLI YALI0F14509p OS=Yarrowia lipolytica (strain CLIB 122 / E 150) GN=YALI0_F14509g PE=4 SV=1	304.229	true	2	1	0	13.4	134519	10	10	10	10	12	12
200082224	FADDEGDNVDAGETAEGEAK		73531	91.26	2038.82	2	1020.42	-0.000948	46.8598	20	11565	0	1	1	11	controllerType=0 controllerNumber=1 scan=12460	1	1	1	1	923	942	K	F			3602	Q6C1P6_YARLI	tr|Q6C1P6|Q6C1P6_YARLI YALI0F14509p OS=Yarrowia lipolytica (strain CLIB 122 / E 150) GN=YALI0_F14509g PE=4 SV=1	304.229	true	2	1	0	13.4	134519	10	10	10	10	12	12
200074970	HVQGEIEGAVNEALR		68208	82.19	1620.82	2	811.414	-0.004056	71.302	15	8032	0	1	1	11	controllerType=0 controllerNumber=1 scan=21070	1	1	1	1	1276	1290	K	K			3602	Q6C1P6_YARLI	tr|Q6C1P6|Q6C1P6_YARLI YALI0F14509p OS=Yarrowia lipolytica (strain CLIB 122 / E 150) GN=YALI0_F14509g PE=4 SV=1	304.229	true	2	1	0	13.4	134519	10	10	10	10	12	12
200073730	EIVDPVDNVEGKPEIDAK		67406	31.27	1965.99	3	656.337	9.5e-05	66.8997	18	10711	0	1	1	10	controllerType=0 controllerNumber=1 scan=19547	1	1	1	1	981	998	K	S			3602	Q6C1P6_YARLI	tr|Q6C1P6|Q6C1P6_YARLI YALI0F14509p OS=Yarrowia lipolytica (strain CLIB 122 / E 150) GN=YALI0_F14509g PE=4 SV=1	304.229	true	2	1	0	13.4	134519	10	10	10	10	12	12
200072004	DKEIVDPVDNVDAGASIPGAPSTSPDAHVPGGFHTAADSSIDK		66163	30.93	4256.01	4	1065.01	0.001277	81.1508	43	33126	1	1	1	23	controllerType=0 controllerNumber=1 scan=24649	1	1	1	1	1008	1050	K	A			3602	Q6C1P6_YARLI	tr|Q6C1P6|Q6C1P6_YARLI YALI0F14509p OS=Yarrowia lipolytica (strain CLIB 122 / E 150) GN=YALI0_F14509g PE=4 SV=1	304.229	true	2	1	0	13.4	134519	10	10	10	10	12	12
200071413	SVEGDFNLK		65716	34.19	1007.49	2	504.754	0.000539	60.9363	9	2238	0	1	1	6	controllerType=0 controllerNumber=1 scan=17419	1	1	1	1	999	1007	K	D			3602	Q6C1P6_YARLI	tr|Q6C1P6|Q6C1P6_YARLI YALI0F14509p OS=Yarrowia lipolytica (strain CLIB 122 / E 150) GN=YALI0_F14509g PE=4 SV=1	304.229	true	2	1	0	13.4	134519	10	10	10	10	12	12
200069183	ASPAPAATAATPAAK		64083	53.31	1294.69	2	648.353	0.001284	35.0735	15	5186	0	1	1	11	controllerType=0 controllerNumber=1 scan=8359	1	1	1	1	749	763	K	A			3602	Q6C1P6_YARLI	tr|Q6C1P6|Q6C1P6_YARLI YALI0F14509p OS=Yarrowia lipolytica (strain CLIB 122 / E 150) GN=YALI0_F14509g PE=4 SV=1	304.229	true	2	1	0	13.4	134519	10	10	10	10	12	12
200088149	EKEIVDPVDNVEGKPEIDAK		62326	27.81	2223.13	4	556.791	0.002367	60.4087	20	12987	1	1	1	10	controllerType=0 controllerNumber=1 scan=17236	1	1	1	1	979	998	K	S			3602	Q6C1P6_YARLI	tr|Q6C1P6|Q6C1P6_YARLI YALI0F14509p OS=Yarrowia lipolytica (strain CLIB 122 / E 150) GN=YALI0_F14509g PE=4 SV=1	304.229	true	2	1	0	13.4	134519	10	10	10	10	12	12
200087568	NGVFSTSEK		60673	25.55	967.461	2	484.738	8.6e-05	39.5167	9	1894	0	1	1	6	controllerType=0 controllerNumber=1 scan=9930	1	1	1	1	1070	1078	K	K			3602	Q6C1P6_YARLI	tr|Q6C1P6|Q6C1P6_YARLI YALI0F14509p OS=Yarrowia lipolytica (strain CLIB 122 / E 150) GN=YALI0_F14509g PE=4 SV=1	304.229	true	2	1	0	13.4	134519	10	10	10	10	12	12
200064131	KPELDITDGDASNAADGAFNLSGK		60585	45.18	2405.13	3	802.716	-0.002424	80.5892	24	15124	0	1	1	24	controllerType=0 controllerNumber=1 scan=24443	1	1	1	1	1079	1102	K	E			3602	Q6C1P6_YARLI	tr|Q6C1P6|Q6C1P6_YARLI YALI0F14509p OS=Yarrowia lipolytica (strain CLIB 122 / E 150) GN=YALI0_F14509g PE=4 SV=1	304.229	true	2	1	0	13.4	134519	10	10	10	10	12	12
200079845	IVTGANPASANSTAEK		71584	69.11	1529.77	2	765.893	0.000962	35.6647	16	7371	0	1	1	18	controllerType=0 controllerNumber=1 scan=8566	1	1	1	1	215	230	R	V			3601	Q6C3D2_YARLI	tr|Q6C3D2|Q6C3D2_YARLI YALI0F00682p OS=Yarrowia lipolytica (strain CLIB 122 / E 150) GN=YALI0_F00682g PE=4 SV=1	84.437	true	2	1	0	10.8	26514	2	2	2	2	2	2
200076077	NEEGQPIVAGK		68867	48.69	1140.58	2	571.296	0.000382	34.3808	11	3755	0	1	1	8	controllerType=0 controllerNumber=1 scan=8126	1	1	1	1	150	160	K	V			3601	Q6C3D2_YARLI	tr|Q6C3D2|Q6C3D2_YARLI YALI0F00682p OS=Yarrowia lipolytica (strain CLIB 122 / E 150) GN=YALI0_F00682g PE=4 SV=1	84.437	true	2	1	0	10.8	26514	2	2	2	2	2	2
200090388	HLIEDAVDQDK		68367	48.41	1281.62	2	641.821	0.00368	43.4337	11	5099	0	1	1	6	controllerType=0 controllerNumber=1 scan=11321	1	1	1	1	656	666	K	V			3600	Q6CFA8_YARLI	tr|Q6CFA8|Q6CFA8_YARLI YALI0B08778p OS=Yarrowia lipolytica (strain CLIB 122 / E 150) GN=YALI0_B08778g PE=3 SV=1	32.384	true	2	1	0	1.09	108796	1	1	1	1	1	1
200079305	QFGSLDEFK		71229	24.76	1069.51	2	535.76	-0.001389	75.081	9	2944	0	1	1	5	controllerType=0 controllerNumber=1 scan=22409	1	1	1	1	107	115	K	A			3599	Q6CBQ1_YARLI	tr|Q6CBQ1|Q6CBQ1_YARLI Superoxide dismutase OS=Yarrowia lipolytica (strain CLIB 122 / E 150) GN=YALI0_C16621g PE=3 SV=1	64.079	true	2	1	0	14.56	23106	3	3	3	3	3	3
62449129	LKEEIAK		67125	33.91	829.491	2	415.753	0.000387	25.2087	7	690	1	1	1	5	controllerType=0 controllerNumber=1 scan=5472	1	1	1	1	100	106	K	Q			3599	Q6CBQ1_YARLI	tr|Q6CBQ1|Q6CBQ1_YARLI Superoxide dismutase OS=Yarrowia lipolytica (strain CLIB 122 / E 150) GN=YALI0_C16621g PE=3 SV=1	64.079	true	2	1	0	14.56	23106	3	3	3	3	3	3
200068502	HHQTYVNNLNAATK		63499	59.05	1609.8	3	537.606	0.00053	34.6633	14	7961	0	1	1	9	controllerType=0 controllerNumber=1 scan=8218	1	1	1	1	35	48	K	Q			3599	Q6CBQ1_YARLI	tr|Q6CBQ1|Q6CBQ1_YARLI Superoxide dismutase OS=Yarrowia lipolytica (strain CLIB 122 / E 150) GN=YALI0_C16621g PE=3 SV=1	64.079	true	2	1	0	14.56	23106	3	3	3	3	3	3
200081786	QLNEQINKEEK		73056	26.52	1371.7	2	686.857	-0.000354	29.0738	11	5868	1	1	1	15	controllerType=0 controllerNumber=1 scan=6531	1	1	1	1	70	80	K	A			3598	Q6C9J5_YARLI	tr|Q6C9J5|Q6C9J5_YARLI YALI0D10725p OS=Yarrowia lipolytica (strain CLIB 122 / E 150) GN=YALI0_D10725g PE=4 SV=1	102.569	true	2	1	0	41.11	9877	4	4	4	4	4	4
200080497	QSNIGGPGIQIPK		72151	51.42	1307.72	2	654.868	0.000953	68.6308	13	5319	0	1	1	10	controllerType=0 controllerNumber=1 scan=20156	1	1	1	1	39	51	K	D			3598	Q6C9J5_YARLI	tr|Q6C9J5|Q6C9J5_YARLI YALI0D10725p OS=Yarrowia lipolytica (strain CLIB 122 / E 150) GN=YALI0_D10725g PE=4 SV=1	102.569	true	2	1	0	41.11	9877	4	4	4	4	4	4
200067186	QLNEQINK		62672	41.23	985.519	2	493.767	-0.000389	30.7652	8	2045	0	1	1	7	controllerType=0 controllerNumber=1 scan=7016	1	1	1	1	70	77	K	E			3598	Q6C9J5_YARLI	tr|Q6C9J5|Q6C9J5_YARLI YALI0D10725p OS=Yarrowia lipolytica (strain CLIB 122 / E 150) GN=YALI0_D10725g PE=4 SV=1	102.569	true	2	1	0	41.11	9877	4	4	4	4	4	4
200065143	DKEQVESAFGQVR		61225	74.77	1491.73	2	746.872	-0.001259	55.083	13	7127	1	1	1	10	controllerType=0 controllerNumber=1 scan=15316	1	1	1	1	52	64	K	N			3598	Q6C9J5_YARLI	tr|Q6C9J5|Q6C9J5_YARLI YALI0D10725p OS=Yarrowia lipolytica (strain CLIB 122 / E 150) GN=YALI0_D10725g PE=4 SV=1	102.569	true	2	1	0	41.11	9877	4	4	4	4	4	4
200080195	AIDAFTAK		71951	26.57	835.444	2	418.73	0.000347	50.5762	8	729	0	1	1	5	controllerType=0 controllerNumber=1 scan=13651	1	1	1	1	659	666	K	L			3597	Q6CEZ5_YARLI	tr|Q6CEZ5|Q6CEZ5_YARLI YALI0B11594p OS=Yarrowia lipolytica (strain CLIB 122 / E 150) GN=YALI0_B11594g PE=4 SV=1	174.933	true	2	1	0	6.1	99352	5	5	5	5	7	7
200076587	DIDQIFDAISYLK		69285	70.86	1539.78	2	770.903	0.004295	107.354	13	7521	0	1	1	11	controllerType=0 controllerNumber=1 scan=35266	1	1	1	1	416	428	K	G			3597	Q6CEZ5_YARLI	tr|Q6CEZ5|Q6CEZ5_YARLI YALI0B11594p OS=Yarrowia lipolytica (strain CLIB 122 / E 150) GN=YALI0_B11594g PE=4 SV=1	174.933	true	2	1	0	6.1	99352	5	5	5	5	7	7
200069341	SAWFEQSEETQK		64207	48.6	1468.65	2	735.33	-0.000685	62.1437	12	6970	0	1	1	8	controllerType=0 controllerNumber=1 scan=17856	1	1	1	1	647	658	R	A			3597	Q6CEZ5_YARLI	tr|Q6CEZ5|Q6CEZ5_YARLI YALI0B11594p OS=Yarrowia lipolytica (strain CLIB 122 / E 150) GN=YALI0_B11594g PE=4 SV=1	174.933	true	2	1	0	6.1	99352	5	5	5	5	7	7
200066806	TVTFDTTPK		62410	27.28	1008.51	2	505.265	0.001623	49.0398	9	2246	0	1	1	10	controllerType=0 controllerNumber=1 scan=13169	1	1	1	1	215	223	K	M			3597	Q6CEZ5_YARLI	tr|Q6CEZ5|Q6CEZ5_YARLI YALI0B11594p OS=Yarrowia lipolytica (strain CLIB 122 / E 150) GN=YALI0_B11594g PE=4 SV=1	174.933	true	2	1	0	6.1	99352	5	5	5	5	7	7
200065848	IQLSTQFEATDAR		61727	96.76	1478.74	2	740.379	0.003068	70.0922	13	7055	0	1	1	11	controllerType=0 controllerNumber=1 scan=20663	1	1	1	1	131	143	K	A			3597	Q6CEZ5_YARLI	tr|Q6CEZ5|Q6CEZ5_YARLI YALI0B11594p OS=Yarrowia lipolytica (strain CLIB 122 / E 150) GN=YALI0_B11594g PE=4 SV=1	174.933	true	2	1	0	6.1	99352	5	5	5	5	7	7
200080547	LSQGGTKPAYQTR		72195	30.97	1405.73	3	469.584	-0.000199	26.4303	13	6264	0	1	1	13	controllerType=0 controllerNumber=1 scan=5804	1	1	1	1	261	273	R	D			3596	Q6CG05_YARLI	tr|Q6CG05|Q6CG05_YARLI YALI0B02002p OS=Yarrowia lipolytica (strain CLIB 122 / E 150) GN=YALI0_B02002g PE=4 SV=1	19.661	true	2	1	0	1.59	135315	2	2	2	2	2	2
200088531	DLLTQQR		63221	28.89	872.472	2	437.244	0.000738	44.8102	7	1185	0	1	1	5	controllerType=0 controllerNumber=1 scan=11782	1	1	1	1	274	280	R	Q			3596	Q6CG05_YARLI	tr|Q6CG05|Q6CG05_YARLI YALI0B02002p OS=Yarrowia lipolytica (strain CLIB 122 / E 150) GN=YALI0_B02002g PE=4 SV=1	19.661	true	2	1	0	1.59	135315	2	2	2	2	2	2
200080925	EISEPTEDEK		72482	26.53	1175.52	2	588.767	5e-05	31.2152	10	4107	0	1	1	7	controllerType=0 controllerNumber=1 scan=7148	0	0	0	1	212	221	K	L			3595	Q6CCD1_YARLI	tr|Q6CCD1|Q6CCD1_YARLI YALI0C10494p OS=Yarrowia lipolytica (strain CLIB 122 / E 150) GN=YALI0_C10494g PE=3 SV=1	11.872	false	1	1	0	0	0	1	0	1	0	1	0
12118	KGATLFK		72947	29.53	763.459	2	382.737	0.000517	35.6327	7	276	1	1	1	5	controllerType=0 controllerNumber=1 scan=8554	1	1	1	1	10	16	K	T			3594	CYC_YARLI	sp|Q6C9Q0|CYC_YARLI Cytochrome c OS=Yarrowia lipolytica (strain CLIB 122 / E 150) GN=CYC1 PE=3 SV=1	156.413	true	2	1	0	38.32	11958	5	5	6	6	12	12
41563337	VGPNLHGVINR		72515	80.45	1174.66	2	588.332	-0.00352	53.9252	11	4092	0	1	1	10	controllerType=0 controllerNumber=1 scan=14870	1	1	1	1	33	43	K	H			3594	CYC_YARLI	sp|Q6C9Q0|CYC_YARLI Cytochrome c OS=Yarrowia lipolytica (strain CLIB 122 / E 150) GN=CYC1 PE=3 SV=1	156.413	true	2	1	0	38.32	11958	5	5	6	6	12	12
41495718	HSGEAEGYSYSDANKR		66926	47.69	1769.76	2	885.886	-0.00171	27.6382	16	9057	1	1	1	12	controllerType=0 controllerNumber=1 scan=6133	1	1	1	1	44	59	R	K			3594	CYC_YARLI	sp|Q6C9Q0|CYC_YARLI Cytochrome c OS=Yarrowia lipolytica (strain CLIB 122 / E 150) GN=CYC1 PE=3 SV=1	156.413	true	2	1	0	38.32	11958	5	5	6	6	12	12
24364717	MAFGGLK	Oxidation (M1)	65127	30.35	738.373	2	370.193	-0.000498	47.1538	7	163	0	1	1	6	controllerType=0 controllerNumber=1 scan=12564	1	1	1	1	85	91	K	K	1	Oxidation (M1) = 1.0	3594	CYC_YARLI	sp|Q6C9Q0|CYC_YARLI Cytochrome c OS=Yarrowia lipolytica (strain CLIB 122 / E 150) GN=CYC1 PE=3 SV=1	156.413	true	2	1	0	38.32	11958	5	5	6	6	12	12
62535204	HSGEAEGYSYSDANK		63609	68.55	1613.66	2	807.838	0.001142	30.4855	15	7983	0	1	1	12	controllerType=0 controllerNumber=1 scan=6935	1	1	1	1	44	58	R	R			3594	CYC_YARLI	sp|Q6C9Q0|CYC_YARLI Cytochrome c OS=Yarrowia lipolytica (strain CLIB 122 / E 150) GN=CYC1 PE=3 SV=1	156.413	true	2	1	0	38.32	11958	5	5	6	6	12	12
28432	MAFGGLK		62837	31.73	722.379	2	362.197	0.000361	61.2815	7	84	0	1	1	6	controllerType=0 controllerNumber=1 scan=17541	1	1	1	1	85	91	K	K			3594	CYC_YARLI	sp|Q6C9Q0|CYC_YARLI Cytochrome c OS=Yarrowia lipolytica (strain CLIB 122 / E 150) GN=CYC1 PE=3 SV=1	156.413	true	2	1	0	38.32	11958	5	5	6	6	12	12
200082685	IVSWGEAANEPVK		73839	38.07	1398.71	2	700.367	0.002369	67.4118	13	6180	0	1	1	9	controllerType=0 controllerNumber=1 scan=19731	1	1	1	1	275	287	K	F			3593	Q6CFB6_YARLI	tr|Q6CFB6|Q6CFB6_YARLI YALI0B08536p OS=Yarrowia lipolytica (strain CLIB 122 / E 150) GN=YALI0_B08536g PE=3 SV=1	22.691	true	2	1	0	3.32	40457	1	1	1	1	1	1
200072345	LVIGGTYQSTDYEVK		66412	58.87	1671.84	2	836.925	-0.000161	72.5083	15	8343	0	1	1	11	controllerType=0 controllerNumber=1 scan=21483	1	1	1	1	43	57	K	D			3592	Q6C4K0_YARLI	tr|Q6C4K0|Q6C4K0_YARLI YALI0E26125p OS=Yarrowia lipolytica (strain CLIB 122 / E 150) GN=YALI0_E26125g PE=4 SV=1	122.525	true	2	1	0	19.4	23850	3	3	3	3	3	3
200070962	SGSDIQNSAVYSNGEK		65397	71.95	1654.74	2	828.381	0.002204	40.6495	16	8246	0	1	1	13	controllerType=0 controllerNumber=1 scan=10320	1	1	1	1	27	42	R	L			3592	Q6C4K0_YARLI	tr|Q6C4K0|Q6C4K0_YARLI YALI0E26125p OS=Yarrowia lipolytica (strain CLIB 122 / E 150) GN=YALI0_E26125g PE=4 SV=1	122.525	true	2	1	0	19.4	23850	3	3	3	3	3	3
200070555	DIEVNGQDYVYVPK		65125	42.04	1637.79	2	819.903	-0.001126	80.5845	14	8144	0	1	1	8	controllerType=0 controllerNumber=1 scan=24441	1	1	1	1	86	99	R	F			3592	Q6C4K0_YARLI	tr|Q6C4K0|Q6C4K0_YARLI YALI0E26125p OS=Yarrowia lipolytica (strain CLIB 122 / E 150) GN=YALI0_E26125g PE=4 SV=1	122.525	true	2	1	0	19.4	23850	3	3	3	3	3	3
200082535	SPSLDLAVNAAVK		73746	68.16	1283.71	2	642.863	0.001376	78.2043	13	5124	0	1	1	11	controllerType=0 controllerNumber=1 scan=23543	1	1	1	1	322	334	K	A			3591	Q6CED6_YARLI	tr|Q6CED6|Q6CED6_YARLI YALI0B16500p OS=Yarrowia lipolytica (strain CLIB 122 / E 150) GN=YALI0_B16500g PE=3 SV=1	131.395	true	2	1	0	8.14	54579	4	4	4	4	4	4
3755323	GSTANMSLGGGK		68364	47.13	1078.51	2	540.261	0.000371	36.0693	12	3033	0	1	1	9	controllerType=0 controllerNumber=1 scan=8704	1	1	1	1	310	321	K	S			3591	Q6CED6_YARLI	tr|Q6CED6|Q6CED6_YARLI YALI0B16500p OS=Yarrowia lipolytica (strain CLIB 122 / E 150) GN=YALI0_B16500g PE=3 SV=1	131.395	true	2	1	0	8.14	54579	4	4	4	4	4	4
200072544	TLNLGSFNK		66562	33.03	992.529	2	497.274	0.001683	69.1735	9	2126	0	1	1	6	controllerType=0 controllerNumber=1 scan=20341	1	1	1	1	191	199	K	Y			3591	Q6CED6_YARLI	tr|Q6CED6|Q6CED6_YARLI YALI0B16500p OS=Yarrowia lipolytica (strain CLIB 122 / E 150) GN=YALI0_B16500g PE=3 SV=1	131.395	true	2	1	0	8.14	54579	4	4	4	4	4	4
45826972	KANIVAVK		65016	63.43	841.539	2	421.777	6.7e-05	28.9477	8	894	1	1	1	7	controllerType=0 controllerNumber=1 scan=6493	1	1	1	1	266	273	K	V			3591	Q6CED6_YARLI	tr|Q6CED6|Q6CED6_YARLI YALI0B16500p OS=Yarrowia lipolytica (strain CLIB 122 / E 150) GN=YALI0_B16500g PE=3 SV=1	131.395	true	2	1	0	8.14	54579	4	4	4	4	4	4
200087811	RKPLPDQQPPTK		61358	24	1403.79	3	468.936	-0.00067	25.8358	12	6237	1	1	1	7	controllerType=0 controllerNumber=1 scan=5640	0	0	0	1	133	144	R	Q			3590	FYV7_YARLI	sp|Q6C4R3|FYV7_YARLI rRNA-processing protein FYV7 OS=Yarrowia lipolytica (strain CLIB 122 / E 150) GN=FYV7 PE=3 SV=1	5.919	false	1	1	0	0	0	1	0	1	0	1	0
200070157	AFMADSTTSEYEK		64784	58.28	1478.62	2	740.316	-0.003028	54.8258	13	7051	0	1	1	10	controllerType=0 controllerNumber=1 scan=15217	1	1	1	1	369	381	R	E			3589	Q6C342_YARLI	tr|Q6C342|Q6C342_YARLI YALI0F02805p OS=Yarrowia lipolytica (strain CLIB 122 / E 150) GN=YALI0_F02805g PE=3 SV=1	396.266	true	2	1	0	19.16	60551	10	10	10	10	11	11
180732006	FVDALNATR		63830	59.57	1005.52	2	503.77	0.000155	57.4727	9	2225	0	1	1	8	controllerType=0 controllerNumber=1 scan=16172	1	1	1	1	415	423	R	A			3589	Q6C342_YARLI	tr|Q6C342|Q6C342_YARLI YALI0F02805p OS=Yarrowia lipolytica (strain CLIB 122 / E 150) GN=YALI0_F02805g PE=3 SV=1	396.266	true	2	1	0	19.16	60551	10	10	10	10	11	11
200068294	GQVQVAAVK		63371	54.55	898.524	2	450.269	0.000314	36.2483	9	1423	0	1	1	7	controllerType=0 controllerNumber=1 scan=8764	1	1	1	1	287	295	R	A			3589	Q6C342_YARLI	tr|Q6C342|Q6C342_YARLI YALI0F02805p OS=Yarrowia lipolytica (strain CLIB 122 / E 150) GN=YALI0_F02805g PE=3 SV=1	396.266	true	2	1	0	19.16	60551	10	10	10	10	11	11
10247074	LSGGVAVIK		60958	42.37	842.523	2	422.269	0.000648	51.8363	9	903	0	1	1	5	controllerType=0 controllerNumber=1 scan=14079	1	1	1	1	391	399	K	V			3589	Q6C342_YARLI	tr|Q6C342|Q6C342_YARLI YALI0F02805p OS=Yarrowia lipolytica (strain CLIB 122 / E 150) GN=YALI0_F02805g PE=3 SV=1	396.266	true	2	1	0	19.16	60551	10	10	10	10	11	11
200080835	TNETAGDGTTSATVLGR		72411	122.49	1649.79	2	825.901	0.000786	48.0268	17	8232	0	1	1	14	controllerType=0 controllerNumber=1 scan=12846	1	1	1	1	99	115	K	S			3589	Q6C342_YARLI	tr|Q6C342|Q6C342_YARLI YALI0F02805p OS=Yarrowia lipolytica (strain CLIB 122 / E 150) GN=YALI0_F02805g PE=3 SV=1	396.266	true	2	1	0	19.16	60551	10	10	10	10	11	11
22882	LLQEVASK		71831	45.61	886.512	2	444.264	4.4e-05	40.8352	8	1331	0	1	1	7	controllerType=0 controllerNumber=1 scan=10379	1	1	1	1	91	98	R	T			3589	Q6C342_YARLI	tr|Q6C342|Q6C342_YARLI YALI0F02805p OS=Yarrowia lipolytica (strain CLIB 122 / E 150) GN=YALI0_F02805g PE=3 SV=1	396.266	true	2	1	0	19.16	60551	10	10	10	10	11	11
200077794	NVLIEQSFGSPK		70149	62.86	1317.69	2	659.854	-0.000104	72.3068	12	5385	0	1	1	10	controllerType=0 controllerNumber=1 scan=21415	1	1	1	1	55	66	R	I			3589	Q6C342_YARLI	tr|Q6C342|Q6C342_YARLI YALI0F02805p OS=Yarrowia lipolytica (strain CLIB 122 / E 150) GN=YALI0_F02805g PE=3 SV=1	396.266	true	2	1	0	19.16	60551	10	10	10	10	11	11
200075733	VGGSSEVEVGEK		68677	75.27	1175.57	2	588.792	0.000823	34.144	12	4112	0	1	1	9	controllerType=0 controllerNumber=1 scan=8051	1	1	1	1	400	411	K	K			3589	Q6C342_YARLI	tr|Q6C342|Q6C342_YARLI YALI0F02805p OS=Yarrowia lipolytica (strain CLIB 122 / E 150) GN=YALI0_F02805g PE=3 SV=1	396.266	true	2	1	0	19.16	60551	10	10	10	10	11	11
3650145	APGFGDNR		68585	34.81	832.383	2	417.199	0.00054	31.5353	8	705	0	1	1	4	controllerType=0 controllerNumber=1 scan=7241	1	1	1	1	296	303	K	K			3589	Q6C342_YARLI	tr|Q6C342|Q6C342_YARLI YALI0F02805p OS=Yarrowia lipolytica (strain CLIB 122 / E 150) GN=YALI0_F02805g PE=3 SV=1	396.266	true	2	1	0	19.16	60551	10	10	10	10	11	11
200074955	NLDSVPTANFDQK		68193	34.67	1447.69	2	724.855	0.000464	65.5552	13	6692	0	1	1	5	controllerType=0 controllerNumber=1 scan=19055	1	1	1	1	444	456	R	L			3589	Q6C342_YARLI	tr|Q6C342|Q6C342_YARLI YALI0F02805p OS=Yarrowia lipolytica (strain CLIB 122 / E 150) GN=YALI0_F02805g PE=3 SV=1	396.266	true	2	1	0	19.16	60551	10	10	10	10	11	11
200065910	LEDGTVFDSSVER		61770	83.8	1452.67	2	727.344	0.000392	65.6292	13	6802	0	1	1	10	controllerType=0 controllerNumber=1 scan=19080	1	1	1	1	59	71	K	G			3588	FKBP2_YARLI	sp|Q6CGG3|FKBP2_YARLI FK506-binding protein 2 OS=Yarrowia lipolytica (strain CLIB 122 / E 150) GN=FPR2 PE=3 SV=1	76.11	true	2	1	0	17.36	15605	2	2	2	2	3	3
200064550	KGDTVSVHYTGK		60810	31.49	1290.66	3	431.225	-0.001219	28.5308	12	5170	1	1	1	13	controllerType=0 controllerNumber=1 scan=6375	1	1	1	1	47	58	R	L			3588	FKBP2_YARLI	sp|Q6CGG3|FKBP2_YARLI FK506-binding protein 2 OS=Yarrowia lipolytica (strain CLIB 122 / E 150) GN=FPR2 PE=3 SV=1	76.11	true	2	1	0	17.36	15605	2	2	2	2	3	3
200075707	IEEAGVQADEK		68661	47.29	1187.57	2	594.791	0.000438	32.482	11	4223	0	1	1	13	controllerType=0 controllerNumber=1 scan=7519	1	1	1	1	159	169	K	N			3587	Q6C5C7_YARLI	tr|Q6C5C7|Q6C5C7_YARLI YALI0E19184p OS=Yarrowia lipolytica (strain CLIB 122 / E 150) GN=YALI0_E19184g PE=3 SV=1	31.334	true	2	1	0	1.69	72356	1	1	1	1	1	1
200078368	VVAGLNDK		70558	29.35	814.455	2	408.234	-0.000608	33.319	8	517	0	1	1	12	controllerType=0 controllerNumber=1 scan=7782	1	1	1	1	435	442	K	L			3586	Q6C7B8_YARLI	tr|Q6C7B8|Q6C7B8_YARLI YALI0E02090p OS=Yarrowia lipolytica (strain CLIB 122 / E 150) GN=YALI0_E02090g PE=3 SV=1	85.811	true	2	1	0	8.74	59149	4	4	4	4	6	6
200077654	VDVGEVDLK		70052	42.24	972.513	2	487.265	0.00163	61.239	9	1948	0	1	1	8	controllerType=0 controllerNumber=1 scan=17525	1	1	1	1	155	163	R	T			3586	Q6C7B8_YARLI	tr|Q6C7B8|Q6C7B8_YARLI YALI0E02090p OS=Yarrowia lipolytica (strain CLIB 122 / E 150) GN=YALI0_E02090g PE=3 SV=1	85.811	true	2	1	0	8.74	59149	4	4	4	4	6	6
200077310	PAVATTPFEGQKPGTSGLR		69764	36.69	1913	3	638.676	0.001928	60.3115	19	10253	0	1	1	10	controllerType=0 controllerNumber=1 scan=17202	1	1	1	1	2	20	M	K			3586	Q6C7B8_YARLI	tr|Q6C7B8|Q6C7B8_YARLI YALI0E02090p OS=Yarrowia lipolytica (strain CLIB 122 / E 150) GN=YALI0_E02090g PE=3 SV=1	85.811	true	2	1	0	8.74	59149	4	4	4	4	6	6
8386	LSGTGSSGATIR		65239	56.77	1105.57	2	553.793	-0.000153	32.3582	12	3412	0	1	1	10	controllerType=0 controllerNumber=1 scan=7481	1	1	1	1	491	502	R	L			3586	Q6C7B8_YARLI	tr|Q6C7B8|Q6C7B8_YARLI YALI0E02090p OS=Yarrowia lipolytica (strain CLIB 122 / E 150) GN=YALI0_E02090g PE=3 SV=1	85.811	true	2	1	0	8.74	59149	4	4	4	4	6	6
200079952	KASDIGNDNR		71647	28.19	1088.52	2	545.268	0.000311	42.5938	10	3204	1	1	1	8	controllerType=0 controllerNumber=1 scan=11014	1	1	1	1	1278	1287	K	R			3585	W0TYQ4_YARLI	tr|W0TYQ4|W0TYQ4_YARLI YALI0A19404p OS=Yarrowia lipolytica (strain CLIB 122 / E 150) GN=YALI0_A19404g PE=4 SV=1	13.428	true	2	1	0	0.52	216502	1	1	1	1	1	1
9760698	LAEIKR		68667	34.81	728.454	2	365.233	-0.001195	45.1992	6	139	1	1	1	5	controllerType=0 controllerNumber=1 scan=11906	1	1	1	1	201	206	K	R			3584	Q6CC12_YARLI	tr|Q6CC12|Q6CC12_YARLI YALI0C13596p OS=Yarrowia lipolytica (strain CLIB 122 / E 150) GN=YALI0_C13596g PE=4 SV=1	16.783	true	2	1	0	2.36	29135	1	1	1	1	1	1
200080349	TLNAAIDAVK		72040	40.42	1014.57	2	508.294	0.000955	60.2792	10	2317	0	1	1	14	controllerType=0 controllerNumber=1 scan=17191	1	1	1	1	30	39	K	K			3583	Q6C2Y7_YARLI	tr|Q6C2Y7|Q6C2Y7_YARLI YALI0F04037p OS=Yarrowia lipolytica (strain CLIB 122 / E 150) GN=YALI0_F04037g PE=4 SV=1	14.739	true	2	1	0	2.38	46807	1	1	1	1	1	1
200071639	KPDSALNDNAAK		65880	40.49	1242.62	2	622.319	0.001128	22.8692	12	4783	0	1	1	13	controllerType=0 controllerNumber=1 scan=4851	1	1	1	1	254	265	K	L			3541	Q6BZX6_YARLI	tr|Q6BZX6|Q6BZX6_YARLI Purine nucleoside phosphorylase OS=Yarrowia lipolytica (strain CLIB 122 / E 150) GN=YALI0_F30129g PE=3 SV=1	24.959	true	2	1	0	4.03	31892	1	1	1	1	2	2
200073928	AEPAAEPEAAAEPEFK		67533	45.54	1655.77	2	828.892	0.000813	59.382	16	8261	0	1	1	10	controllerType=0 controllerNumber=1 scan=16874	1	1	1	1	153	168	K	T			3540	Q6C1T7_YARLI	tr|Q6C1T7|Q6C1T7_YARLI YALI0F13475p OS=Yarrowia lipolytica (strain CLIB 122 / E 150) GN=YALI0_F13475g PE=4 SV=1	50.922	true	2	1	0	8.06	44549	3	3	3	3	3	3
200071701	EFADAGAVSAR		65919	30.72	1092.52	2	547.269	0.001937	46.5175	11	3257	0	1	1	8	controllerType=0 controllerNumber=1 scan=12349	1	1	1	1	187	197	K	V			3540	Q6C1T7_YARLI	tr|Q6C1T7|Q6C1T7_YARLI YALI0F13475p OS=Yarrowia lipolytica (strain CLIB 122 / E 150) GN=YALI0_F13475g PE=4 SV=1	50.922	true	2	1	0	8.06	44549	3	3	3	3	3	3
200087973	SIAELSK		61792	29.08	746.417	2	374.216	-7e-05	39.4012	7	199	0	1	1	6	controllerType=0 controllerNumber=1 scan=9887	1	1	1	1	33	39	K	K			3540	Q6C1T7_YARLI	tr|Q6C1T7|Q6C1T7_YARLI YALI0F13475p OS=Yarrowia lipolytica (strain CLIB 122 / E 150) GN=YALI0_F13475g PE=4 SV=1	50.922	true	2	1	0	8.06	44549	3	3	3	3	3	3
15634021	FAGVNIAGFDFGCTTDGTCVTSK	Carbamidomethyl (C13); Carbamidomethyl (C19)	72713	59.49	2424.07	2	1213.04	-0.000907	95.8073	23	15385	0	1	1	18	controllerType=0 controllerNumber=1 scan=30636	1	1	1	1	108	130	R	V			3539	EG2	sp|P07982|EG2	100.634	true	2	1	0	23.9	45623	4	4	4	4	5	5
15673819	WNGGIIGQGGPTNAQFTSLWSQLASK		64484	28.59	2717.36	3	906.793	3.4e-05	100.522	26	18281	0	1	1	17	controllerType=0 controllerNumber=1 scan=32641	1	1	1	1	213	238	R	Y			3539	EG2	sp|P07982|EG2	100.634	true	2	1	0	23.9	45623	4	4	4	4	5	5
15669192	YLDSDNSGTHAECTTNNIDGAFSPLATWLR	Carbamidomethyl (C13)	62830	31.44	3325.49	3	1109.5	-0.00487	98.1325	30	25361	0	1	1	18	controllerType=0 controllerNumber=1 scan=31623	1	1	1	1	324	353	K	Q			3539	EG2	sp|P07982|EG2	100.634	true	2	1	0	23.9	45623	4	4	4	4	5	5
15695841	LPVGWQYLVNNNLGGNLDSTSISK		60913	48.47	2588.32	3	863.779	-0.002661	96.995	24	16938	0	1	1	21	controllerType=0 controllerNumber=1 scan=31139	1	1	1	1	165	188	R	Y			3539	EG2	sp|P07982|EG2	100.634	true	2	1	0	23.9	45623	4	4	4	4	5	5
200064663	KAPAESFDFEEAER		60889	46.6	1624.74	3	542.585	-0.000835	63.6528	14	8056	1	1	1	7	controllerType=0 controllerNumber=1 scan=18386	1	1	1	1	243	256	K	L			3538	Q6CAR0_YARLI	tr|Q6CAR0|Q6CAR0_YARLI YALI0D00693p OS=Yarrowia lipolytica (strain CLIB 122 / E 150) GN=YALI0_D00693g PE=4 SV=1	30.688	true	2	1	0	2.99	51172	1	1	1	1	1	1
200079611	AAVDSGFADNSLQVGQTGK		71455	109.74	1863.9	2	932.954	-0.001319	67.3295	19	9922	0	1	1	26	controllerType=0 controllerNumber=1 scan=19703	1	1	1	1	254	272	R	V			3537	Q6C612_YARLI	tr|Q6C612|Q6C612_YARLI YALI0E13420p OS=Yarrowia lipolytica (strain CLIB 122 / E 150) GN=YALI0_E13420g PE=4 SV=1	110.687	true	2	1	0	8.63	34578	2	2	2	2	2	2
200067119	SERPDLGGAK		62617	38.12	1028.53	2	515.27	0.000496	25.8078	10	2459	0	1	1	7	controllerType=0 controllerNumber=1 scan=5632	1	1	1	1	210	219	K	K			3537	Q6C612_YARLI	tr|Q6C612|Q6C612_YARLI YALI0E13420p OS=Yarrowia lipolytica (strain CLIB 122 / E 150) GN=YALI0_E13420g PE=4 SV=1	110.687	true	2	1	0	8.63	34578	2	2	2	2	2	2
200073040	AAQAGATIGSSAQK		66906	86.17	1259.65	2	630.831	-0.000154	27.0705	14	4943	0	1	1	10	controllerType=0 controllerNumber=1 scan=5978	1	1	1	1	100	113	K	L			3536	Q6C685_YARLI	tr|Q6C685|Q6C685_YARLI YALI0E11605p OS=Yarrowia lipolytica (strain CLIB 122 / E 150) GN=YALI0_E11605g PE=4 SV=1	47.509	true	2	1	0	7.73	18474	1	1	1	1	1	1
200082455	AIVPSGASTGVHEALELR		73688	102.64	1805.96	2	903.989	-0.00025	77.795	18	9455	0	1	1	15	controllerType=0 controllerNumber=1 scan=23391	1	1	1	1	33	50	R	D			3535	ENO_YARLI	sp|Q6C1F3|ENO_YARLI Enolase OS=Yarrowia lipolytica (strain CLIB 122 / E 150) GN=ENO PE=3 SV=1	812.213	true	2	1	0	48.63	47306	19	19	20	20	32	32
200082013	WGVMVSHR		73297	47.48	970.481	2	486.248	6.7e-05	51.3853	8	1928	0	1	1	7	controllerType=0 controllerNumber=1 scan=13929	1	1	1	1	369	376	K	S			3535	ENO_YARLI	sp|Q6C1F3|ENO_YARLI Enolase OS=Yarrowia lipolytica (strain CLIB 122 / E 150) GN=ENO PE=3 SV=1	812.213	true	2	1	0	48.63	47306	19	19	20	20	32	32
43561286	LAIQEFMIAPTEFESFSESLR		73173	60.76	2444.19	3	815.739	0.000414	108.086	21	15629	0	1	1	12	controllerType=0 controllerNumber=1 scan=35540	1	1	1	1	164	184	R	A			3535	ENO_YARLI	sp|Q6C1F3|ENO_YARLI Enolase OS=Yarrowia lipolytica (strain CLIB 122 / E 150) GN=ENO PE=3 SV=1	812.213	true	2	1	0	48.63	47306	19	19	20	20	32	32
47332637	LGANAILGVSIAAAR		71418	89.63	1395.82	2	698.916	-0.000758	91.7908	15	6158	0	1	1	12	controllerType=0 controllerNumber=1 scan=28934	1	1	1	1	106	120	K	A			3535	ENO_YARLI	sp|Q6C1F3|ENO_YARLI Enolase OS=Yarrowia lipolytica (strain CLIB 122 / E 150) GN=ENO PE=3 SV=1	812.213	true	2	1	0	48.63	47306	19	19	20	20	32	32
200079343	AVQNVNEIIAPAVIDAK		71257	88.01	1763.98	2	882.994	-0.002136	88.754	17	8955	0	1	1	23	controllerType=0 controllerNumber=1 scan=27673	1	1	1	1	65	81	K	L			3535	ENO_YARLI	sp|Q6C1F3|ENO_YARLI Enolase OS=Yarrowia lipolytica (strain CLIB 122 / E 150) GN=ENO PE=3 SV=1	812.213	true	2	1	0	48.63	47306	19	19	20	20	32	32
200077892	GNPTVEVDLTTQHGLFR		70210	93.59	1882.95	2	942.487	0.002649	83.1808	17	10030	0	1	1	13	controllerType=0 controllerNumber=1 scan=25432	1	1	1	1	16	32	R	A			3535	ENO_YARLI	sp|Q6C1F3|ENO_YARLI Enolase OS=Yarrowia lipolytica (strain CLIB 122 / E 150) GN=ENO PE=3 SV=1	812.213	true	2	1	0	48.63	47306	19	19	20	20	32	32
85145630	YDLDFKNPDSDK		70074	39.41	1455.65	3	486.225	0.000164	60.5033	12	6815	1	1	1	7	controllerType=0 controllerNumber=1 scan=17271	1	1	1	1	260	271	K	S			3535	ENO_YARLI	sp|Q6C1F3|ENO_YARLI Enolase OS=Yarrowia lipolytica (strain CLIB 122 / E 150) GN=ENO PE=3 SV=1	812.213	true	2	1	0	48.63	47306	19	19	20	20	32	32
200077612	AIFAGPK		69983	32	702.406	2	352.211	0	48.4827	7	32	0	1	1	4	controllerType=0 controllerNumber=1 scan=12983	1	1	1	1	425	431	K	F			3535	ENO_YARLI	sp|Q6C1F3|ENO_YARLI Enolase OS=Yarrowia lipolytica (strain CLIB 122 / E 150) GN=ENO PE=3 SV=1	812.213	true	2	1	0	48.63	47306	19	19	20	20	32	32
41129409	SGETEDVTIADLAVGLR		69076	111.28	1744.88	2	873.449	-0.00073	95.3762	17	8779	0	1	1	13	controllerType=0 controllerNumber=1 scan=30455	1	1	1	1	377	393	R	A			3535	ENO_YARLI	sp|Q6C1F3|ENO_YARLI Enolase OS=Yarrowia lipolytica (strain CLIB 122 / E 150) GN=ENO PE=3 SV=1	812.213	true	2	1	0	48.63	47306	19	19	20	20	32	32
200090364	YVYDSR		68315	31.27	801.366	2	401.691	0.00057	31.1408	6	469	0	1	1	5	controllerType=0 controllerNumber=1 scan=7126	1	1	1	1	10	15	R	G			3535	ENO_YARLI	sp|Q6C1F3|ENO_YARLI Enolase OS=Yarrowia lipolytica (strain CLIB 122 / E 150) GN=ENO PE=3 SV=1	812.213	true	2	1	0	48.63	47306	19	19	20	20	32	32
8494	IEEELGDK		67899	45.91	931.45	2	466.732	-8.3e-05	34.7858	8	1627	0	1	1	7	controllerType=0 controllerNumber=1 scan=8257	1	1	1	1	417	424	R	A			3535	ENO_YARLI	sp|Q6C1F3|ENO_YARLI Enolase OS=Yarrowia lipolytica (strain CLIB 122 / E 150) GN=ENO PE=3 SV=1	812.213	true	2	1	0	48.63	47306	19	19	20	20	32	32
200072699	WGVMVSHR	Oxidation (M4)	66656	33.43	986.476	2	494.245	0.000408	44.4678	8	2059	0	1	1	6	controllerType=0 controllerNumber=1 scan=11673	1	1	1	1	369	376	K	S	1	Oxidation (M4) = 1.0	3535	ENO_YARLI	sp|Q6C1F3|ENO_YARLI Enolase OS=Yarrowia lipolytica (strain CLIB 122 / E 150) GN=ENO PE=3 SV=1	812.213	true	2	1	0	48.63	47306	19	19	20	20	32	32
1028398	YNQLLR		66113	28.71	805.445	2	403.73	1.9e-05	46.5408	6	481	0	1	1	4	controllerType=0 controllerNumber=1 scan=12356	1	1	1	1	411	416	K	I			3535	ENO_YARLI	sp|Q6C1F3|ENO_YARLI Enolase OS=Yarrowia lipolytica (strain CLIB 122 / E 150) GN=ENO PE=3 SV=1	812.213	true	2	1	0	48.63	47306	19	19	20	20	32	32
48435211	IAIDAASSEFYNEEANKYDLDFK		65059	44.6	2652.22	3	885.078	-0.003237	91.1957	23	17502	1	1	1	11	controllerType=0 controllerNumber=1 scan=28687	1	1	1	1	243	265	K	N			3535	ENO_YARLI	sp|Q6C1F3|ENO_YARLI Enolase OS=Yarrowia lipolytica (strain CLIB 122 / E 150) GN=ENO PE=3 SV=1	812.213	true	2	1	0	48.63	47306	19	19	20	20	32	32
200068932	SANALLLK		63916	60.95	828.507	2	415.259	-0.001909	58.2247	8	681	0	1	1	7	controllerType=0 controllerNumber=1 scan=16447	1	1	1	1	340	347	K	V			3535	ENO_YARLI	sp|Q6C1F3|ENO_YARLI Enolase OS=Yarrowia lipolytica (strain CLIB 122 / E 150) GN=ENO PE=3 SV=1	812.213	true	2	1	0	48.63	47306	19	19	20	20	32	32
50249079	IAIDAASSEFYNEEANK		62906	79.16	1870.86	2	936.436	-0.000591	76.8237	17	9945	0	1	1	9	controllerType=0 controllerNumber=1 scan=23053	1	1	1	1	243	259	K	Y			3535	ENO_YARLI	sp|Q6C1F3|ENO_YARLI Enolase OS=Yarrowia lipolytica (strain CLIB 122 / E 150) GN=ENO PE=3 SV=1	812.213	true	2	1	0	48.63	47306	19	19	20	20	32	32
49005136	AGTEVYHELK		62371	52.53	1145.57	2	573.793	0.000388	38.7817	10	3795	0	1	1	8	controllerType=0 controllerNumber=1 scan=9667	1	1	1	1	185	194	R	K			3535	ENO_YARLI	sp|Q6C1F3|ENO_YARLI Enolase OS=Yarrowia lipolytica (strain CLIB 122 / E 150) GN=ENO PE=3 SV=1	812.213	true	2	1	0	48.63	47306	19	19	20	20	32	32
166159824	FLLELDGTENK		62075	53.19	1277.65	2	639.83	-0.002233	86.8208	11	5070	0	1	1	18	controllerType=0 controllerNumber=1 scan=26899	1	1	1	1	93	103	K	S			3535	ENO_YARLI	sp|Q6C1F3|ENO_YARLI Enolase OS=Yarrowia lipolytica (strain CLIB 122 / E 150) GN=ENO PE=3 SV=1	812.213	true	2	1	0	48.63	47306	19	19	20	20	32	32
17187806	TGEELAAYYSELIK		61950	73.3	1585.79	2	793.902	0.000571	94.58	14	7834	0	1	1	22	controllerType=0 controllerNumber=1 scan=30117	1	1	1	1	276	289	K	K			3535	ENO_YARLI	sp|Q6C1F3|ENO_YARLI Enolase OS=Yarrowia lipolytica (strain CLIB 122 / E 150) GN=ENO PE=3 SV=1	812.213	true	2	1	0	48.63	47306	19	19	20	20	32	32
54704829	AGTEVYHELKK		61787	56.43	1273.67	2	637.841	0.000811	31.782	11	5048	1	1	1	9	controllerType=0 controllerNumber=1 scan=7313	1	1	1	1	185	195	R	L			3535	ENO_YARLI	sp|Q6C1F3|ENO_YARLI Enolase OS=Yarrowia lipolytica (strain CLIB 122 / E 150) GN=ENO PE=3 SV=1	812.213	true	2	1	0	48.63	47306	19	19	20	20	32	32
200065321	DLSRPPTHEELLEGLR		61378	42.92	1860.97	3	621.328	-0.001891	71.6597	16	9912	0	1	1	9	controllerType=0 controllerNumber=1 scan=21191	1	1	1	1	76	91	R	L			3534	Q6CBW3_YARLI	tr|Q6CBW3|Q6CBW3_YARLI YALI0C15004p OS=Yarrowia lipolytica (strain CLIB 122 / E 150) GN=YALI0_C15004g PE=4 SV=1	27.237	true	2	1	0	8.84	19544	1	1	1	1	2	2
200076253	INPVENADDVNYTGQFK		69048	85.31	1922.9	2	962.457	-0.000484	73.1875	17	10309	0	1	1	12	controllerType=0 controllerNumber=1 scan=21710	1	1	1	1	95	111	R	I			3533	Q6C361_YARLI	tr|Q6C361|Q6C361_YARLI YALI0F02343p OS=Yarrowia lipolytica (strain CLIB 122 / E 150) GN=YALI0_F02343g PE=4 SV=1	179.948	true	2	1	0	17.73	27677	3	3	3	3	10	10
200065179	WLVPSDLPDGDNYALR		61255	53.65	1829.89	2	915.954	-0.000679	94.362	16	9687	0	1	1	7	controllerType=0 controllerNumber=1 scan=30024	1	1	1	1	79	94	R	I			3533	Q6C361_YARLI	tr|Q6C361|Q6C361_YARLI YALI0F02343p OS=Yarrowia lipolytica (strain CLIB 122 / E 150) GN=YALI0_F02343g PE=4 SV=1	179.948	true	2	1	0	17.73	27677	3	3	3	3	10	10
200064500	SDNLSPVLTISEGLDNR		60781	96.88	1828.92	2	915.465	-0.000804	92.6797	17	9685	0	1	1	10	controllerType=0 controllerNumber=1 scan=29310	1	1	1	1	58	74	K	G			3533	Q6C361_YARLI	tr|Q6C361|Q6C361_YARLI YALI0F02343p OS=Yarrowia lipolytica (strain CLIB 122 / E 150) GN=YALI0_F02343g PE=4 SV=1	179.948	true	2	1	0	17.73	27677	3	3	3	3	10	10
200079196	TTISSEETKR		71125	41.15	1150.58	2	576.299	0.000543	22.028	10	3854	1	1	1	8	controllerType=0 controllerNumber=1 scan=4630	1	1	1	1	50	59	R	M			3532	Q6CA24_YARLI	tr|Q6CA24|Q6CA24_YARLI YALI0D06501p OS=Yarrowia lipolytica (strain CLIB 122 / E 150) GN=YALI0_D06501g PE=4 SV=1	47.969	true	2	1	0	10.4	27708	2	2	2	2	4	4
200074026	GENHVTLTYAQSLDSR		67604	37.75	1789.86	3	597.628	0.001297	61.6992	16	9228	0	1	1	7	controllerType=0 controllerNumber=1 scan=17693	1	1	1	1	26	41	K	I			3532	Q6CA24_YARLI	tr|Q6CA24|Q6CA24_YARLI YALI0D06501p OS=Yarrowia lipolytica (strain CLIB 122 / E 150) GN=YALI0_D06501g PE=4 SV=1	47.969	true	2	1	0	10.4	27708	2	2	2	2	4	4
14618518	SWAAGDATSR		73703	54.65	1020.46	2	511.239	0.000493	36.6808	10	2380	0	1	1	8	controllerType=0 controllerNumber=1 scan=8914	1	1	1	1	259	268	K	A			3531	PRPD_YARLI	sp|Q6C354|PRPD_YARLI 2-methylcitrate dehydratase, mitochondrial OS=Yarrowia lipolytica (strain CLIB 122 / E 150) GN=PDH1 PE=1 SV=1	281.972	true	2	1	0	17.69	57736	8	8	8	8	9	9
200080730	GPLHNYADR		72331	33.07	1041.5	2	521.757	3.6e-05	31.8712	9	2566	0	1	1	6	controllerType=0 controllerNumber=1 scan=7340	1	1	1	1	373	381	K	D			3531	PRPD_YARLI	sp|Q6C354|PRPD_YARLI 2-methylcitrate dehydratase, mitochondrial OS=Yarrowia lipolytica (strain CLIB 122 / E 150) GN=PDH1 PE=1 SV=1	281.972	true	2	1	0	17.69	57736	8	8	8	8	9	9
200078137	GRFPEGQVEK		70378	26.05	1145.58	3	382.869	0.000752	34.5022	10	3798	1	1	1	10	controllerType=0 controllerNumber=1 scan=8166	1	1	1	1	486	495	R	I			3531	PRPD_YARLI	sp|Q6C354|PRPD_YARLI 2-methylcitrate dehydratase, mitochondrial OS=Yarrowia lipolytica (strain CLIB 122 / E 150) GN=PDH1 PE=1 SV=1	281.972	true	2	1	0	17.69	57736	8	8	8	8	9	9
200074739	AHEIQGGLAIENSFNR		68056	50.64	1754.87	3	585.965	0.000869	70.3608	16	8914	0	1	1	11	controllerType=0 controllerNumber=1 scan=20755	1	1	1	1	188	203	K	V			3531	PRPD_YARLI	sp|Q6C354|PRPD_YARLI 2-methylcitrate dehydratase, mitochondrial OS=Yarrowia lipolytica (strain CLIB 122 / E 150) GN=PDH1 PE=1 SV=1	281.972	true	2	1	0	17.69	57736	8	8	8	8	9	9
200074017	VPGTDYQVDPVR		67592	61.24	1344.67	2	673.34	-0.000978	58.6042	12	5622	0	1	1	9	controllerType=0 controllerNumber=1 scan=16587	1	1	1	1	112	123	K	G			3531	PRPD_YARLI	sp|Q6C354|PRPD_YARLI 2-methylcitrate dehydratase, mitochondrial OS=Yarrowia lipolytica (strain CLIB 122 / E 150) GN=PDH1 PE=1 SV=1	281.972	true	2	1	0	17.69	57736	8	8	8	8	9	9
200072689	TSDDIASIK		66651	53.51	948.476	2	475.246	0.000434	43.7293	9	1744	0	1	1	8	controllerType=0 controllerNumber=1 scan=11418	1	1	1	1	350	358	K	I			3531	PRPD_YARLI	sp|Q6C354|PRPD_YARLI 2-methylcitrate dehydratase, mitochondrial OS=Yarrowia lipolytica (strain CLIB 122 / E 150) GN=PDH1 PE=1 SV=1	281.972	true	2	1	0	17.69	57736	8	8	8	8	9	9
200070868	IDSSVAMETAR		65350	87.43	1178.56	2	590.287	6.4e-05	47.1095	11	4150	0	1	1	10	controllerType=0 controllerNumber=1 scan=12549	1	1	1	1	64	74	K	L			3531	PRPD_YARLI	sp|Q6C354|PRPD_YARLI 2-methylcitrate dehydratase, mitochondrial OS=Yarrowia lipolytica (strain CLIB 122 / E 150) GN=PDH1 PE=1 SV=1	281.972	true	2	1	0	17.69	57736	8	8	8	8	9	9
200065196	LTADDYTDEIASDPR		61269	84.7	1680.75	2	841.382	0.000892	64.8442	15	8387	0	1	1	11	controllerType=0 controllerNumber=1 scan=18808	1	1	1	1	398	412	R	I			3531	PRPD_YARLI	sp|Q6C354|PRPD_YARLI 2-methylcitrate dehydratase, mitochondrial OS=Yarrowia lipolytica (strain CLIB 122 / E 150) GN=PDH1 PE=1 SV=1	281.972	true	2	1	0	17.69	57736	8	8	8	8	9	9
200077467	VLQNAIK		69892	37.28	784.481	2	393.248	0.000291	36.6878	7	375	0	1	1	5	controllerType=0 controllerNumber=1 scan=8917	1	1	1	1	94	100	K	Y			3530	Q6C4C2_YARLI	tr|Q6C4C2|Q6C4C2_YARLI YALI0E27962p OS=Yarrowia lipolytica (strain CLIB 122 / E 150) GN=YALI0_E27962g PE=3 SV=1	53.68	true	2	1	0	2.93	99190	2	2	2	2	2	2
200076731	LPSQSPPPDELSQSPAFSK		69376	65.34	2010.99	2	1006.5	0.000913	69.8535	19	11315	0	1	1	21	controllerType=0 controllerNumber=1 scan=20583	1	1	1	1	75	93	R	V			3530	Q6C4C2_YARLI	tr|Q6C4C2|Q6C4C2_YARLI YALI0E27962p OS=Yarrowia lipolytica (strain CLIB 122 / E 150) GN=YALI0_E27962g PE=3 SV=1	53.68	true	2	1	0	2.93	99190	2	2	2	2	2	2
200088380	IADAVSELEK		62896	34.08	1073.56	2	537.787	-0.000488	59.0725	10	2992	0	1	1	7	controllerType=0 controllerNumber=1 scan=16763	1	1	1	1	944	953	K	E			3529	Q6CFS9_YARLI	tr|Q6CFS9|Q6CFS9_YARLI Alanine--tRNA ligase OS=Yarrowia lipolytica (strain CLIB 122 / E 150) GN=ALA1 PE=3 SV=1	15.393	true	2	1	0	1.04	104634	1	1	1	1	2	2
200091297	TGDEILANK		70831	62.34	959.492	2	480.754	0.000247	40.8703	9	1818	0	1	1	8	controllerType=0 controllerNumber=1 scan=10392	1	1	1	1	9	17	K	G			3528	B5FVD8_YARLI	tr|B5FVD8|B5FVD8_YARLI YALI0D04884p OS=Yarrowia lipolytica (strain CLIB 122 / E 150) GN=YALI0_D04884g PE=4 SV=1	88.977	true	2	1	0	43.66	7925	2	2	2	2	4	4
200068398	KPDTTPNPAKPEEVATQEYLER		63438	63.51	2512.24	3	838.425	0.002488	62.8685	22	16121	0	1	1	23	controllerType=0 controllerNumber=1 scan=18114	1	1	1	1	38	59	K	M			3528	B5FVD8_YARLI	tr|B5FVD8|B5FVD8_YARLI YALI0D04884p OS=Yarrowia lipolytica (strain CLIB 122 / E 150) GN=YALI0_D04884g PE=4 SV=1	88.977	true	2	1	0	43.66	7925	2	2	2	2	4	4
54386649	AEAAPAPAAPAAPMK		72943	30.48	1362.7	2	682.355	-0.000135	48.5123	15	5746	0	1	1	8	controllerType=0 controllerNumber=1 scan=12995	1	1	1	1	114	128	K	L			3527	EIF3J_YARLI	sp|Q6BZW8|EIF3J_YARLI Eukaryotic translation initiation factor 3 subunit J OS=Yarrowia lipolytica (strain CLIB 122 / E 150) GN=HCR1 PE=3 SV=1	15.575	true	2	1	0	6.2	26502	1	1	1	1	1	1
200082118	FPQYPK		73363	33.13	778.401	2	390.208	-0.00016	49.0852	6	356	0	1	1	5	controllerType=0 controllerNumber=1 scan=13183	1	1	1	1	163	168	R	T			3526	Q6C209_YARLI	tr|Q6C209|Q6C209_YARLI Carboxypeptidase OS=Yarrowia lipolytica (strain CLIB 122 / E 150) GN=YALI0_F11803g PE=3 SV=1	28.963	true	2	1	0	4.6	50579	3	3	3	3	3	3
200080527	SHAGFTFLR		72171	38.76	1034.53	2	518.273	0.001239	68.89	9	2511	0	1	1	6	controllerType=0 controllerNumber=1 scan=20246	1	1	1	1	414	422	K	I			3526	Q6C209_YARLI	tr|Q6C209|Q6C209_YARLI Carboxypeptidase OS=Yarrowia lipolytica (strain CLIB 122 / E 150) GN=YALI0_F11803g PE=3 SV=1	28.963	true	2	1	0	4.6	50579	3	3	3	3	3	3
200065904	WLELPR		61766	27.84	812.454	2	407.234	-0.000802	81.7115	6	512	0	1	1	4	controllerType=0 controllerNumber=1 scan=24868	1	1	1	1	312	317	R	V			3526	Q6C209_YARLI	tr|Q6C209|Q6C209_YARLI Carboxypeptidase OS=Yarrowia lipolytica (strain CLIB 122 / E 150) GN=YALI0_F11803g PE=3 SV=1	28.963	true	2	1	0	4.6	50579	3	3	3	3	3	3
200081336	KIESFGSSSGATR		72748	60.92	1325.66	2	663.837	0.000558	33.9557	13	5456	1	1	1	8	controllerType=0 controllerNumber=1 scan=7987	1	1	1	1	140	152	K	A			3525	Q6CCD9_YARLI	tr|Q6CCD9|Q6CCD9_YARLI Peptidyl-prolyl cis-trans isomerase OS=Yarrowia lipolytica (strain CLIB 122 / E 150) GN=YALI0_C10230g PE=3 SV=1	329.72	true	2	1	0	36.2	17733	6	6	7	7	12	12
102335127	VIPQFMLQGGDFTR		66790	77.6	1607.81	2	804.912	-0.001785	93.2628	14	7953	0	1	1	11	controllerType=0 controllerNumber=1 scan=29559	1	1	1	1	55	68	R	H			3525	Q6CCD9_YARLI	tr|Q6CCD9|Q6CCD9_YARLI Peptidyl-prolyl cis-trans isomerase OS=Yarrowia lipolytica (strain CLIB 122 / E 150) GN=YALI0_C10230g PE=3 SV=1	329.72	true	2	1	0	36.2	17733	6	6	7	7	12	12
200072305	HVVFGEVTNGMDVVK	Oxidation (M11)	66389	70.56	1645.81	2	823.916	0.002409	62.734	15	8197	0	1	1	23	controllerType=0 controllerNumber=1 scan=18066	1	1	1	1	125	139	K	K	1	Oxidation (M11) = 1.0	3525	Q6CCD9_YARLI	tr|Q6CCD9|Q6CCD9_YARLI Peptidyl-prolyl cis-trans isomerase OS=Yarrowia lipolytica (strain CLIB 122 / E 150) GN=YALI0_C10230g PE=3 SV=1	329.72	true	2	1	0	36.2	17733	6	6	7	7	12	12
200071086	FPDENFEAK		65484	47.49	1095.49	2	548.751	-0.000213	59.1682	9	3293	0	1	1	12	controllerType=0 controllerNumber=1 scan=16794	1	1	1	1	82	90	K	H			3525	Q6CCD9_YARLI	tr|Q6CCD9|Q6CCD9_YARLI Peptidyl-prolyl cis-trans isomerase OS=Yarrowia lipolytica (strain CLIB 122 / E 150) GN=YALI0_C10230g PE=3 SV=1	329.72	true	2	1	0	36.2	17733	6	6	7	7	12	12
14860	LYNDIVPK		65333	48.8	960.528	2	481.272	0.001216	60.0665	8	1826	0	1	1	7	controllerType=0 controllerNumber=1 scan=17117	1	1	1	1	23	30	K	T			3525	Q6CCD9_YARLI	tr|Q6CCD9|Q6CCD9_YARLI Peptidyl-prolyl cis-trans isomerase OS=Yarrowia lipolytica (strain CLIB 122 / E 150) GN=YALI0_C10230g PE=3 SV=1	329.72	true	2	1	0	36.2	17733	6	6	7	7	12	12
200069022	IESFGSSSGATR		63979	80.71	1197.56	2	599.789	0.000336	40.3843	12	4331	0	1	1	10	controllerType=0 controllerNumber=1 scan=10231	1	1	1	1	141	152	K	A			3525	Q6CCD9_YARLI	tr|Q6CCD9|Q6CCD9_YARLI Peptidyl-prolyl cis-trans isomerase OS=Yarrowia lipolytica (strain CLIB 122 / E 150) GN=YALI0_C10230g PE=3 SV=1	329.72	true	2	1	0	36.2	17733	6	6	7	7	12	12
200067523	HVVFGEVTNGMDVVK		62908	77.21	1629.82	2	815.917	6.8e-05	76.1293	15	8081	0	1	1	13	controllerType=0 controllerNumber=1 scan=22800	1	1	1	1	125	139	K	K			3525	Q6CCD9_YARLI	tr|Q6CCD9|Q6CCD9_YARLI Peptidyl-prolyl cis-trans isomerase OS=Yarrowia lipolytica (strain CLIB 122 / E 150) GN=YALI0_C10230g PE=3 SV=1	329.72	true	2	1	0	36.2	17733	6	6	7	7	12	12
16505	IGTDIQDNK		71012	41.18	1002.5	2	502.256	-0.000368	32.4642	9	2199	0	1	1	6	controllerType=0 controllerNumber=1 scan=7514	1	1	1	1	247	255	K	C			3524	Q6C6W3_YARLI	tr|Q6C6W3|Q6C6W3_YARLI YALI0E05753p OS=Yarrowia lipolytica (strain CLIB 122 / E 150) GN=YALI0_E05753g PE=3 SV=1	37.94	true	2	1	0	5.23	40133	2	2	2	2	2	2
200075634	KIEQVDESR		68601	34.94	1102.56	2	552.29	0.001509	23.4672	9	3380	1	1	1	5	controllerType=0 controllerNumber=1 scan=5008	1	1	1	1	317	325	K	G			3524	Q6C6W3_YARLI	tr|Q6C6W3|Q6C6W3_YARLI YALI0E05753p OS=Yarrowia lipolytica (strain CLIB 122 / E 150) GN=YALI0_E05753g PE=3 SV=1	37.94	true	2	1	0	5.23	40133	2	2	2	2	2	2
200078406	LKQDTADLEK		70593	42.44	1159.61	2	580.813	0.001502	28.4898	10	3934	1	1	1	5	controllerType=0 controllerNumber=1 scan=6364	1	1	1	1	68	77	K	H			3523	Q6CCY1_YARLI	tr|Q6CCY1|Q6CCY1_YARLI YALI0C05621p OS=Yarrowia lipolytica (strain CLIB 122 / E 150) GN=YALI0_C05621g PE=4 SV=1	32.664	true	2	1	0	21.69	9477	2	2	2	2	3	3
200067514	AQEDLYVK		62901	31.54	964.487	2	483.25	-0.000447	43.3962	8	1855	0	1	1	6	controllerType=0 controllerNumber=1 scan=11309	1	1	1	1	44	51	K	Q			3523	Q6CCY1_YARLI	tr|Q6CCY1|Q6CCY1_YARLI YALI0C05621p OS=Yarrowia lipolytica (strain CLIB 122 / E 150) GN=YALI0_C05621g PE=4 SV=1	32.664	true	2	1	0	21.69	9477	2	2	2	2	3	3
200082090	VLATLVDGK		73348	43.55	914.544	2	458.278	-0.001519	58.5098	9	1526	0	1	1	7	controllerType=0 controllerNumber=1 scan=16553	1	1	1	1	247	255	K	G			3522	Q6C1A8_YARLI	tr|Q6C1A8|Q6C1A8_YARLI YALI0F17842p OS=Yarrowia lipolytica (strain CLIB 122 / E 150) GN=YALI0_F17842g PE=4 SV=1	170.067	true	2	1	0	22.18	52510	9	9	10	10	11	11
200077844	LSDAVAIPSVSADAEHRPEVVK		70179	36.95	2289.2	4	573.308	0.00121	69.404	22	14109	0	1	1	18	controllerType=0 controllerNumber=1 scan=20421	1	1	1	1	22	43	R	M			3522	Q6C1A8_YARLI	tr|Q6C1A8|Q6C1A8_YARLI YALI0F17842p OS=Yarrowia lipolytica (strain CLIB 122 / E 150) GN=YALI0_F17842g PE=4 SV=1	170.067	true	2	1	0	22.18	52510	9	9	10	10	11	11
200073667	IQIEGVDK		67362	35.75	900.492	2	451.253	-0.000295	48.8602	8	1437	0	1	1	6	controllerType=0 controllerNumber=1 scan=13110	1	1	1	1	258	265	K	M			3522	Q6C1A8_YARLI	tr|Q6C1A8|Q6C1A8_YARLI YALI0F17842p OS=Yarrowia lipolytica (strain CLIB 122 / E 150) GN=YALI0_F17842g PE=4 SV=1	170.067	true	2	1	0	22.18	52510	9	9	10	10	11	11
200072163	MVAPVTEEER	Oxidation (M1)	66254	23.8	1175.55	2	588.783	0.000912	35.7223	10	4110	0	1	1	7	controllerType=0 controllerNumber=1 scan=8585	1	1	1	1	266	275	K	S	1	Oxidation (M1) = 1.0	3522	Q6C1A8_YARLI	tr|Q6C1A8|Q6C1A8_YARLI YALI0F17842p OS=Yarrowia lipolytica (strain CLIB 122 / E 150) GN=YALI0_F17842g PE=4 SV=1	170.067	true	2	1	0	22.18	52510	9	9	10	10	11	11
200071808	MVAPVTEEER		66040	36.35	1159.55	2	580.786	0.001871	45.6768	10	3928	0	1	1	8	controllerType=0 controllerNumber=1 scan=12064	1	1	1	1	266	275	K	S			3522	Q6C1A8_YARLI	tr|Q6C1A8|Q6C1A8_YARLI YALI0F17842p OS=Yarrowia lipolytica (strain CLIB 122 / E 150) GN=YALI0_F17842g PE=4 SV=1	170.067	true	2	1	0	22.18	52510	9	9	10	10	11	11
200070609	YDDIHYDIK		65163	36.6	1180.54	2	591.277	-0.000296	51.1573	9	4159	0	1	1	12	controllerType=0 controllerNumber=1 scan=13857	1	1	1	1	278	286	R	E			3522	Q6C1A8_YARLI	tr|Q6C1A8|Q6C1A8_YARLI YALI0F17842p OS=Yarrowia lipolytica (strain CLIB 122 / E 150) GN=YALI0_F17842g PE=4 SV=1	170.067	true	2	1	0	22.18	52510	9	9	10	10	11	11
200069612	MAHWTVDQLK		64397	36.9	1227.61	2	614.811	-0.000289	64.4237	10	4637	0	1	1	8	controllerType=0 controllerNumber=1 scan=18660	1	1	1	1	44	53	K	A			3522	Q6C1A8_YARLI	tr|Q6C1A8|Q6C1A8_YARLI YALI0F17842p OS=Yarrowia lipolytica (strain CLIB 122 / E 150) GN=YALI0_F17842g PE=4 SV=1	170.067	true	2	1	0	22.18	52510	9	9	10	10	11	11
200067023	AVWGVEPDLTR		62551	25.91	1241.64	2	621.826	-0.001897	81.914	11	4766	0	1	1	6	controllerType=0 controllerNumber=1 scan=24947	1	1	1	1	405	415	K	E			3522	Q6C1A8_YARLI	tr|Q6C1A8|Q6C1A8_YARLI YALI0F17842p OS=Yarrowia lipolytica (strain CLIB 122 / E 150) GN=YALI0_F17842g PE=4 SV=1	170.067	true	2	1	0	22.18	52510	9	9	10	10	11	11
200066143	ALGAHDIELR		61956	44.86	1093.59	2	547.803	0.001533	51.9752	10	3279	0	1	1	8	controllerType=0 controllerNumber=1 scan=14128	1	1	1	1	54	63	K	E			3522	Q6C1A8_YARLI	tr|Q6C1A8|Q6C1A8_YARLI YALI0F17842p OS=Yarrowia lipolytica (strain CLIB 122 / E 150) GN=YALI0_F17842g PE=4 SV=1	170.067	true	2	1	0	22.18	52510	9	9	10	10	11	11
200065753	ELTEATGGNDINMHSTK		61660	39.18	1816.83	3	606.617	0.001115	44.0912	17	9579	0	1	1	10	controllerType=0 controllerNumber=1 scan=11542	1	1	1	1	287	303	K	E			3522	Q6C1A8_YARLI	tr|Q6C1A8|Q6C1A8_YARLI YALI0F17842p OS=Yarrowia lipolytica (strain CLIB 122 / E 150) GN=YALI0_F17842g PE=4 SV=1	170.067	true	2	1	0	22.18	52510	9	9	10	10	11	11
200091745	DMWQAGMIDGNPNHNTLCGK	Oxidation (M2); Oxidation (M7); Carbamidomethyl (C18)	72192	34.12	2289.96	3	764.323	-0.002819	58.7433	20	14111	0	1	1	9	controllerType=0 controllerNumber=1 scan=16641	1	1	1	1	219	238	K	K	1	Oxidation (M2) = 1.0,Oxidation (M7) = 1.0	3521	Q6C5H8_YARLI	tr|Q6C5H8|Q6C5H8_YARLI YALI0E17941p OS=Yarrowia lipolytica (strain CLIB 122 / E 150) GN=YALI0_E17941g PE=4 SV=1	140.431	true	2	1	0	11.38	29166	2	2	5	5	14	14
200069561	DMWQAGMIDGNPNHNTLCGK	Oxidation (M2); Carbamidomethyl (C18)	64367	34.28	2273.96	3	758.996	0.001421	67.6982	20	13834	0	1	1	9	controllerType=0 controllerNumber=1 scan=19831	1	1	1	1	219	238	K	K	1	Oxidation (M2) = 1.0	3521	Q6C5H8_YARLI	tr|Q6C5H8|Q6C5H8_YARLI YALI0E17941p OS=Yarrowia lipolytica (strain CLIB 122 / E 150) GN=YALI0_E17941g PE=4 SV=1	140.431	true	2	1	0	11.38	29166	2	2	5	5	14	14
200066345	DMWQAGMIDGNPNHNTLCGK	Carbamidomethyl (C18)	62118	63.67	2257.97	2	1129.99	0.001679	77.3897	20	13659	0	1	1	13	controllerType=0 controllerNumber=1 scan=23247	1	1	1	1	219	238	K	K			3521	Q6C5H8_YARLI	tr|Q6C5H8|Q6C5H8_YARLI YALI0E17941p OS=Yarrowia lipolytica (strain CLIB 122 / E 150) GN=YALI0_E17941g PE=4 SV=1	140.431	true	2	1	0	11.38	29166	2	2	5	5	14	14
200064538	NVVYVDQNGTPYK		60802	59.47	1495.73	2	748.87	-0.002433	55.8308	13	7148	0	1	1	16	controllerType=0 controllerNumber=1 scan=15582	1	1	1	1	43	55	K	T			3521	Q6C5H8_YARLI	tr|Q6C5H8|Q6C5H8_YARLI YALI0E17941p OS=Yarrowia lipolytica (strain CLIB 122 / E 150) GN=YALI0_E17941g PE=4 SV=1	140.431	true	2	1	0	11.38	29166	2	2	5	5	14	14
200082608	EGASHAQSDLDSANKR		73792	42.58	1684.78	3	562.6	0.000371	21.9445	16	8404	1	1	1	14	controllerType=0 controllerNumber=1 scan=4608	1	1	1	1	135	150	K	F			3520	Q6C7K9_YARLI	tr|Q6C7K9|Q6C7K9_YARLI YALI0D27236p OS=Yarrowia lipolytica (strain CLIB 122 / E 150) GN=YALI0_D27236g PE=4 SV=1	69.38	true	2	1	0	28.49	20650	5	5	5	5	5	5
200080352	GSESLGDDVKK		72043	28.14	1133.56	3	378.859	-0.000118	27.2128	11	3698	1	1	1	7	controllerType=0 controllerNumber=1 scan=6017	1	1	1	1	24	34	K	G			3520	Q6C7K9_YARLI	tr|Q6C7K9|Q6C7K9_YARLI YALI0D27236p OS=Yarrowia lipolytica (strain CLIB 122 / E 150) GN=YALI0_D27236g PE=4 SV=1	69.38	true	2	1	0	28.49	20650	5	5	5	5	5	5
200069601	IHDTFSGDFDKK		64385	33.22	1408.66	3	470.563	0.002021	45.3937	12	6303	1	1	1	15	controllerType=0 controllerNumber=1 scan=11969	1	1	1	1	57	68	K	A			3520	Q6C7K9_YARLI	tr|Q6C7K9|Q6C7K9_YARLI YALI0D27236p OS=Yarrowia lipolytica (strain CLIB 122 / E 150) GN=YALI0_D27236g PE=4 SV=1	69.38	true	2	1	0	28.49	20650	5	5	5	5	5	5
200069211	IRDTFDSK		64097	26.49	980.493	2	491.254	0.000671	30.8697	8	1993	1	1	1	5	controllerType=0 controllerNumber=1 scan=7048	1	1	1	1	116	123	K	G			3520	Q6C7K9_YARLI	tr|Q6C7K9|Q6C7K9_YARLI YALI0D27236p OS=Yarrowia lipolytica (strain CLIB 122 / E 150) GN=YALI0_D27236g PE=4 SV=1	69.38	true	2	1	0	28.49	20650	5	5	5	5	5	5
200068847	KGWDELK		63847	35.92	874.455	2	438.235	0.000699	44.8962	7	1189	1	1	1	5	controllerType=0 controllerNumber=1 scan=11808	1	1	1	1	34	40	K	E			3520	Q6C7K9_YARLI	tr|Q6C7K9|Q6C7K9_YARLI YALI0D27236p OS=Yarrowia lipolytica (strain CLIB 122 / E 150) GN=YALI0_D27236g PE=4 SV=1	69.38	true	2	1	0	28.49	20650	5	5	5	5	5	5
200071842	VSPTDQGEVDGALK		66061	69.42	1414.69	2	708.357	0.003224	49.5502	14	6339	0	1	1	9	controllerType=0 controllerNumber=1 scan=13329	1	1	1	1	266	279	K	N			3519	MCR1_YARLI	sp|Q6C9G8|MCR1_YARLI NADH-cytochrome b5 reductase 2 OS=Yarrowia lipolytica (strain CLIB 122 / E 150) GN=MCR1 PE=3 SV=1	49.987	true	2	1	0	4.81	31763	1	1	1	1	1	1
200078517	VGTCQCINDGSSCVVNSDTNAK	Carbamidomethyl (C4); Carbamidomethyl (C6); Carbamidomethyl (C13)	70660	43.92	2385	3	796.008	0.001277	47.4088	22	14954	0	1	1	20	controllerType=0 controllerNumber=1 scan=12650	1	1	1	1	365	386	K	N			3518	Q6CA43_YARLI	tr|Q6CA43|Q6CA43_YARLI 1,3-beta-glucanosyltransferase OS=Yarrowia lipolytica (strain CLIB 122 / E 150) GN=YALI0_D06039g PE=3 SV=1	129.531	true	2	1	0	11.05	58444	5	5	5	5	7	7
200078336	NSPSWDVDLYQR		70527	41.71	1478.68	2	740.348	0.001523	80.8577	12	7052	0	1	1	9	controllerType=0 controllerNumber=1 scan=24539	1	1	1	1	124	135	R	Y			3518	Q6CA43_YARLI	tr|Q6CA43|Q6CA43_YARLI 1,3-beta-glucanosyltransferase OS=Yarrowia lipolytica (strain CLIB 122 / E 150) GN=YALI0_D06039g PE=3 SV=1	129.531	true	2	1	0	11.05	58444	5	5	5	5	7	7
200076070	LNFLMGK		68859	32.85	821.447	2	411.731	0.000659	78.9568	7	596	0	1	1	5	controllerType=0 controllerNumber=1 scan=23827	1	1	1	1	427	433	K	Y			3518	Q6CA43_YARLI	tr|Q6CA43|Q6CA43_YARLI 1,3-beta-glucanosyltransferase OS=Yarrowia lipolytica (strain CLIB 122 / E 150) GN=YALI0_D06039g PE=3 SV=1	129.531	true	2	1	0	11.05	58444	5	5	5	5	7	7
200089111	YTSVVDTMQK		64850	44.52	1170.56	2	586.288	0.000783	50.1008	10	4039	0	1	1	8	controllerType=0 controllerNumber=1 scan=13501	1	1	1	1	136	145	R	Y			3518	Q6CA43_YARLI	tr|Q6CA43|Q6CA43_YARLI 1,3-beta-glucanosyltransferase OS=Yarrowia lipolytica (strain CLIB 122 / E 150) GN=YALI0_D06039g PE=3 SV=1	129.531	true	2	1	0	11.05	58444	5	5	5	5	7	7
200065538	YGDLSFCDAK	Carbamidomethyl (C7)	61508	54.37	1174.5	2	588.255	-0.001014	63.5205	10	4082	0	1	1	15	controllerType=0 controllerNumber=1 scan=18336	1	1	1	1	415	424	K	Q			3518	Q6CA43_YARLI	tr|Q6CA43|Q6CA43_YARLI 1,3-beta-glucanosyltransferase OS=Yarrowia lipolytica (strain CLIB 122 / E 150) GN=YALI0_D06039g PE=3 SV=1	129.531	true	2	1	0	11.05	58444	5	5	5	5	7	7
16319279	AEDDGDIIK		73872	47.22	974.456	2	488.235	0.000202	40.7398	9	1963	0	1	1	7	controllerType=0 controllerNumber=1 scan=10349	1	1	1	1	64	72	R	L			3517	Q6CHJ4_YARLI	tr|Q6CHJ4|Q6CHJ4_YARLI YALI0A08195p OS=Yarrowia lipolytica (strain CLIB 122 / E 150) GN=YALI0_A08195g PE=4 SV=1	22.737	true	2	1	0	5.59	17339	1	1	1	1	1	1
200077938	KVDQLTQDASDQAK		70236	80.11	1545.76	2	773.891	0.001695	33.3248	14	7543	1	1	1	10	controllerType=0 controllerNumber=1 scan=7784	1	1	1	1	534	547	K	S			3516	Q6C800_YARLI	tr|Q6C800|Q6C800_YARLI YALI0D23947p OS=Yarrowia lipolytica (strain CLIB 122 / E 150) GN=YALI0_D23947g PE=4 SV=1	264.17	true	2	1	0	13.42	76614	7	7	7	7	8	8
200076773	ANELGQTLSNK		69416	56.82	1173.6	2	587.807	-0.000245	44.7732	11	4066	0	1	1	8	controllerType=0 controllerNumber=1 scan=11771	1	1	1	1	615	625	K	S			3516	Q6C800_YARLI	tr|Q6C800|Q6C800_YARLI YALI0D23947p OS=Yarrowia lipolytica (strain CLIB 122 / E 150) GN=YALI0_D23947g PE=4 SV=1	264.17	true	2	1	0	13.42	76614	7	7	7	7	8	8
200090721	SSVNEFQSQGEQFAK		69187	36	1684.77	2	843.39	-0.001712	61.151	15	8400	0	1	1	18	controllerType=0 controllerNumber=1 scan=17493	1	1	1	1	642	656	K	D			3516	Q6C800_YARLI	tr|Q6C800|Q6C800_YARLI YALI0D23947p OS=Yarrowia lipolytica (strain CLIB 122 / E 150) GN=YALI0_D23947g PE=4 SV=1	264.17	true	2	1	0	13.42	76614	7	7	7	7	8	8
200075478	ENIQGAQDAAQDK		68513	66.95	1386.64	2	694.327	0.000768	30.747	13	5976	0	1	1	10	controllerType=0 controllerNumber=1 scan=7011	1	1	1	1	202	214	K	I			3516	Q6C800_YARLI	tr|Q6C800|Q6C800_YARLI YALI0D23947p OS=Yarrowia lipolytica (strain CLIB 122 / E 150) GN=YALI0_D23947g PE=4 SV=1	264.17	true	2	1	0	13.42	76614	7	7	7	7	8	8
200074294	AANETWNNLK		67764	51.64	1159.56	2	580.79	0.001249	51.893	10	3930	0	1	1	7	controllerType=0 controllerNumber=1 scan=14099	1	1	1	1	632	641	K	S			3516	Q6C800_YARLI	tr|Q6C800|Q6C800_YARLI YALI0D23947p OS=Yarrowia lipolytica (strain CLIB 122 / E 150) GN=YALI0_D23947g PE=4 SV=1	264.17	true	2	1	0	13.42	76614	7	7	7	7	8	8
200065694	ANEVGQTVQDK		61615	54.69	1187.58	2	594.797	0.000408	27.0395	11	4225	0	1	1	7	controllerType=0 controllerNumber=1 scan=5968	1	1	1	1	415	425	K	A			3516	Q6C800_YARLI	tr|Q6C800|Q6C800_YARLI YALI0D23947p OS=Yarrowia lipolytica (strain CLIB 122 / E 150) GN=YALI0_D23947g PE=4 SV=1	264.17	true	2	1	0	13.42	76614	7	7	7	7	8	8
200065694	ANEVGQTVQDK		61615	54.69	1187.58	2	594.797	0.000408	27.0395	11	4225	0	1	1	7	controllerType=0 controllerNumber=1 scan=5968	1	1	1	1	415	425	K	A			3516	Q6C800_YARLI	tr|Q6C800|Q6C800_YARLI YALI0D23947p OS=Yarrowia lipolytica (strain CLIB 122 / E 150) GN=YALI0_D23947g PE=4 SV=1	264.17	true	2	1	0	13.42	76614	7	7	7	7	8	8
200065057	AQDDAYETYK		61142	52.92	1202.51	2	602.262	-3.8e-05	38.2242	10	4370	0	1	1	7	controllerType=0 controllerNumber=1 scan=9460	1	1	1	1	487	496	K	G			3516	Q6C800_YARLI	tr|Q6C800|Q6C800_YARLI YALI0D23947p OS=Yarrowia lipolytica (strain CLIB 122 / E 150) GN=YALI0_D23947g PE=4 SV=1	264.17	true	2	1	0	13.42	76614	7	7	7	7	8	8
40252652	AATSALDDETVANK		71412	75.22	1404.67	2	703.343	-0.001093	44.0747	14	6251	0	1	1	16	controllerType=0 controllerNumber=1 scan=11535	1	1	1	1	286	299	K	E			3515	PPID_YARLI	sp|Q6CBP4|PPID_YARLI Peptidyl-prolyl cis-trans isomerase D OS=Yarrowia lipolytica (strain CLIB 122 / E 150) GN=CPR6 PE=3 SV=1	57.519	true	2	1	0	3.81	40061	1	1	1	1	1	1
200092280	ELSSYGTNQFYSCDSK	Carbamidomethyl (C13)	73789	82.78	1884.78	2	943.396	-0.002676	63.7602	16	10043	0	1	1	11	controllerType=0 controllerNumber=1 scan=18426	1	1	1	1	124	139	K	T			3514	Q6CH24_YARLI	tr|Q6CH24|Q6CH24_YARLI YALI0A13497p OS=Yarrowia lipolytica (strain CLIB 122 / E 150) GN=YALI0_A13497g PE=4 SV=1	64.606	true	2	1	0	9.36	18025	1	1	1	1	1	1
45014704	RGDAGAAPGAGSGGYTPPSR		64212	63.07	1800.85	3	601.29	-0.000518	36.1995	20	9431	1	1	1	19	controllerType=0 controllerNumber=1 scan=8749	1	1	1	1	890	909	R	R			3513	EIF3A_YARLI	sp|Q6C161|EIF3A_YARLI Eukaryotic translation initiation factor 3 subunit A OS=Yarrowia lipolytica (strain CLIB 122 / E 150) GN=TIF32 PE=3 SV=1	43.42	true	2	1	0	2.09	107121	1	1	1	1	1	1
200082751	RPLAVKPTQGFSESELTSR		73876	51.97	2102.11	3	701.711	0.000124	60.7465	19	11972	0	1	1	11	controllerType=0 controllerNumber=1 scan=17354	1	1	1	1	79	97	K	L			3512	Q6CHE0_YARLI	tr|Q6CHE0|Q6CHE0_YARLI YALI0A09856p OS=Yarrowia lipolytica (strain CLIB 122 / E 150) GN=YALI0_A09856g PE=3 SV=1	35.722	true	2	1	0	1.91	108608	1	1	1	1	1	1
200078706	LTSDEAQAVR		70802	57.85	1088.55	2	545.281	0.00043	32.5892	10	3207	0	1	1	8	controllerType=0 controllerNumber=1 scan=7552	1	1	1	1	82	91	R	G			3511	Q6CCJ7_YARLI	tr|Q6CCJ7|Q6CCJ7_YARLI YALI0C08811p OS=Yarrowia lipolytica (strain CLIB 122 / E 150) GN=YALI0_C08811g PE=4 SV=1	27.062	true	2	1	0	3.26	32832	1	1	1	1	1	1
200081106	DTHADEDDFKK		72610	38.93	1319.56	3	440.861	-0.0002	23.9222	11	5396	1	1	1	6	controllerType=0 controllerNumber=1 scan=5128	1	1	1	1	26	36	K	S			3510	Q6C3P2_YARLI	tr|Q6C3P2|Q6C3P2_YARLI YALI0E33253p OS=Yarrowia lipolytica (strain CLIB 122 / E 150) GN=YALI0_E33253g PE=4 SV=1	71.265	true	2	1	0	14.75	24241	3	3	3	3	6	6
200070818	SLNLSESTAIK		65318	42.38	1161.62	2	581.817	-0.002018	61.913	11	3969	0	1	1	9	controllerType=0 controllerNumber=1 scan=17771	1	1	1	1	92	102	K	E			3510	Q6C3P2_YARLI	tr|Q6C3P2|Q6C3P2_YARLI YALI0E33253p OS=Yarrowia lipolytica (strain CLIB 122 / E 150) GN=YALI0_E33253g PE=4 SV=1	71.265	true	2	1	0	14.75	24241	3	3	3	3	6	6
200088511	LIDDSDTGTK		63192	39.48	1063.5	2	532.76	0.001053	29.6345	10	2884	0	1	1	7	controllerType=0 controllerNumber=1 scan=6691	1	1	1	1	180	189	K	E			3510	Q6C3P2_YARLI	tr|Q6C3P2|Q6C3P2_YARLI YALI0E33253p OS=Yarrowia lipolytica (strain CLIB 122 / E 150) GN=YALI0_E33253g PE=4 SV=1	71.265	true	2	1	0	14.75	24241	3	3	3	3	6	6
200078347	NADGANDYVR		70535	50.17	1093.48	2	547.747	0.000106	32.4508	10	3270	0	1	1	9	controllerType=0 controllerNumber=1 scan=7510	1	1	1	1	159	168	K	K			3509	Q6C7K3_YARLI	tr|Q6C7K3|Q6C7K3_YARLI YALI0E00110p OS=Yarrowia lipolytica (strain CLIB 122 / E 150) GN=YALI0_E00110g PE=4 SV=1	38.329	true	2	1	0	4.84	41965	2	2	2	2	4	4
17171517	AFGQADLK		69629	37.2	848.439	2	425.226	-0.001181	46.184	8	927	0	1	1	11	controllerType=0 controllerNumber=1 scan=12236	1	1	1	1	73	80	K	A			3509	Q6C7K3_YARLI	tr|Q6C7K3|Q6C7K3_YARLI YALI0E00110p OS=Yarrowia lipolytica (strain CLIB 122 / E 150) GN=YALI0_E00110g PE=4 SV=1	38.329	true	2	1	0	4.84	41965	2	2	2	2	4	4
21411	GILFVGSGVSGGEEGAR		72589	97.46	1590.8	2	796.408	0.001023	82.3505	17	7857	0	1	1	26	controllerType=0 controllerNumber=1 scan=25115	1	1	1	1	127	143	K	Y			3508	Q6CEH4_YARLI	tr|Q6CEH4|Q6CEH4_YARLI 6-phosphogluconate dehydrogenase, decarboxylating OS=Yarrowia lipolytica (strain CLIB 122 / E 150) GN=YALI0_B15598g PE=3 SV=1	575.276	true	2	1	0	42.13	53587	16	16	16	16	23	23
200080739	AGAAVDSFIEQLLPYLDK		72344	89.76	1949.01	2	975.518	0.003638	109.741	18	10610	0	1	1	24	controllerType=0 controllerNumber=1 scan=36093	1	1	1	1	84	101	K	G			3508	Q6CEH4_YARLI	tr|Q6CEH4|Q6CEH4_YARLI 6-phosphogluconate dehydrogenase, decarboxylating OS=Yarrowia lipolytica (strain CLIB 122 / E 150) GN=YALI0_B15598g PE=3 SV=1	575.276	true	2	1	0	42.13	53587	16	16	16	16	23	23
200078025	GAGFTNEEIGDVFAK		70305	63.26	1553.74	2	777.876	0.000228	88.0827	15	7620	0	1	1	10	controllerType=0 controllerNumber=1 scan=27402	1	1	1	1	214	228	R	W			3508	Q6CEH4_YARLI	tr|Q6CEH4|Q6CEH4_YARLI 6-phosphogluconate dehydrogenase, decarboxylating OS=Yarrowia lipolytica (strain CLIB 122 / E 150) GN=YALI0_B15598g PE=3 SV=1	575.276	true	2	1	0	42.13	53587	16	16	16	16	23	23
200076819	YDDGSGTPLVEK		69449	68.62	1279.59	2	640.803	-0.000384	46.9125	12	5088	0	1	1	9	controllerType=0 controllerNumber=1 scan=12479	1	1	1	1	248	259	K	I			3508	Q6CEH4_YARLI	tr|Q6CEH4|Q6CEH4_YARLI 6-phosphogluconate dehydrogenase, decarboxylating OS=Yarrowia lipolytica (strain CLIB 122 / E 150) GN=YALI0_B15598g PE=3 SV=1	575.276	true	2	1	0	42.13	53587	16	16	16	16	23	23
200075569	RYEELNEK		68560	32.62	1079.52	2	540.77	0.000579	26.4193	8	3038	1	1	1	7	controllerType=0 controllerNumber=1 scan=5800	1	1	1	1	119	126	R	G			3508	Q6CEH4_YARLI	tr|Q6CEH4|Q6CEH4_YARLI 6-phosphogluconate dehydrogenase, decarboxylating OS=Yarrowia lipolytica (strain CLIB 122 / E 150) GN=YALI0_B15598g PE=3 SV=1	575.276	true	2	1	0	42.13	53587	16	16	16	16	23	23
200075261	IFQDISAK		68384	41.36	920.497	2	461.256	0.000365	51.7247	8	1553	0	1	1	7	controllerType=0 controllerNumber=1 scan=14043	1	1	1	1	163	170	K	A			3508	Q6CEH4_YARLI	tr|Q6CEH4|Q6CEH4_YARLI 6-phosphogluconate dehydrogenase, decarboxylating OS=Yarrowia lipolytica (strain CLIB 122 / E 150) GN=YALI0_B15598g PE=3 SV=1	575.276	true	2	1	0	42.13	53587	16	16	16	16	23	23
37275	WTAINALDLGMPVTLIGEAVFAR		67351	60.46	2457.31	3	820.111	0.000727	113.226	23	15738	0	1	1	20	controllerType=0 controllerNumber=1 scan=37069	1	1	1	1	272	294	K	C			3508	Q6CEH4_YARLI	tr|Q6CEH4|Q6CEH4_YARLI 6-phosphogluconate dehydrogenase, decarboxylating OS=Yarrowia lipolytica (strain CLIB 122 / E 150) GN=YALI0_B15598g PE=3 SV=1	575.276	true	2	1	0	42.13	53587	16	16	16	16	23	23
200072077	YGPSIMPGGNK		66196	36.64	1119.54	2	560.775	-0.00111	56.7443	11	3563	0	1	1	6	controllerType=0 controllerNumber=1 scan=15920	1	1	1	1	144	154	R	E			3508	Q6CEH4_YARLI	tr|Q6CEH4|Q6CEH4_YARLI 6-phosphogluconate dehydrogenase, decarboxylating OS=Yarrowia lipolytica (strain CLIB 122 / E 150) GN=YALI0_B15598g PE=3 SV=1	575.276	true	2	1	0	42.13	53587	16	16	16	16	23	23
200071180	SVFLADITK		65544	52.42	992.554	2	497.285	0.000402	82.0928	9	2128	0	1	1	8	controllerType=0 controllerNumber=1 scan=25017	1	1	1	1	376	384	R	A			3508	Q6CEH4_YARLI	tr|Q6CEH4|Q6CEH4_YARLI 6-phosphogluconate dehydrogenase, decarboxylating OS=Yarrowia lipolytica (strain CLIB 122 / E 150) GN=YALI0_B15598g PE=3 SV=1	575.276	true	2	1	0	42.13	53587	16	16	16	16	23	23
200071044	SIIGAHSIK		65444	59.6	924.539	2	463.277	0.000201	41.9203	9	1596	0	1	1	8	controllerType=0 controllerNumber=1 scan=10762	1	1	1	1	58	66	K	E			3508	Q6CEH4_YARLI	tr|Q6CEH4|Q6CEH4_YARLI 6-phosphogluconate dehydrogenase, decarboxylating OS=Yarrowia lipolytica (strain CLIB 122 / E 150) GN=YALI0_B15598g PE=3 SV=1	575.276	true	2	1	0	42.13	53587	16	16	16	16	23	23
200069606	VLDGPEPVK		64389	35.03	952.523	2	477.269	0.00035	44.6482	9	1770	0	1	1	8	controllerType=0 controllerNumber=1 scan=11732	1	1	1	1	309	317	K	F			3508	Q6CEH4_YARLI	tr|Q6CEH4|Q6CEH4_YARLI 6-phosphogluconate dehydrogenase, decarboxylating OS=Yarrowia lipolytica (strain CLIB 122 / E 150) GN=YALI0_B15598g PE=3 SV=1	575.276	true	2	1	0	42.13	53587	16	16	16	16	23	23
200068403	DYFGAHTYQLLDGDGK		63443	35.83	1798.82	3	600.611	-0.001989	83.638	16	9423	0	1	1	12	controllerType=0 controllerNumber=1 scan=25618	1	1	1	1	454	469	R	W			3508	Q6CEH4_YARLI	tr|Q6CEH4|Q6CEH4_YARLI 6-phosphogluconate dehydrogenase, decarboxylating OS=Yarrowia lipolytica (strain CLIB 122 / E 150) GN=YALI0_B15598g PE=3 SV=1	575.276	true	2	1	0	42.13	53587	16	16	16	16	23	23
200067409	WIHTNWTGR		62821	33.5	1169.57	2	585.794	9e-06	59.9093	9	4027	0	1	1	7	controllerType=0 controllerNumber=1 scan=17063	1	1	1	1	470	478	K	G			3508	Q6CEH4_YARLI	tr|Q6CEH4|Q6CEH4_YARLI 6-phosphogluconate dehydrogenase, decarboxylating OS=Yarrowia lipolytica (strain CLIB 122 / E 150) GN=YALI0_B15598g PE=3 SV=1	575.276	true	2	1	0	42.13	53587	16	16	16	16	23	23
200066856	AVTWGVPTPAFASALAFYDGYR		62433	79.14	2359.16	2	1180.59	0.003661	104.481	22	14792	0	1	1	11	controllerType=0 controllerNumber=1 scan=34249	1	1	1	1	419	440	K	S			3508	Q6CEH4_YARLI	tr|Q6CEH4|Q6CEH4_YARLI 6-phosphogluconate dehydrogenase, decarboxylating OS=Yarrowia lipolytica (strain CLIB 122 / E 150) GN=YALI0_B15598g PE=3 SV=1	575.276	true	2	1	0	42.13	53587	16	16	16	16	23	23
8549	LPANLLQAQR		62330	71.14	1122.65	2	562.334	0.00117	67.614	10	3592	0	1	1	9	controllerType=0 controllerNumber=1 scan=19800	1	1	1	1	444	453	K	D			3508	Q6CEH4_YARLI	tr|Q6CEH4|Q6CEH4_YARLI 6-phosphogluconate dehydrogenase, decarboxylating OS=Yarrowia lipolytica (strain CLIB 122 / E 150) GN=YALI0_B15598g PE=3 SV=1	575.276	true	2	1	0	42.13	53587	16	16	16	16	23	23
200065410	VDHFLENEAK		61435	47.36	1200.58	2	601.293	-0.002818	42.493	10	4341	0	1	1	13	controllerType=0 controllerNumber=1 scan=10974	1	1	1	1	46	55	K	G			3508	Q6CEH4_YARLI	tr|Q6CEH4|Q6CEH4_YARLI 6-phosphogluconate dehydrogenase, decarboxylating OS=Yarrowia lipolytica (strain CLIB 122 / E 150) GN=YALI0_B15598g PE=3 SV=1	575.276	true	2	1	0	42.13	53587	16	16	16	16	23	23
55263842	AAGPVESQVK		71842	43.11	984.524	2	493.27	0.000723	30.0062	10	2040	0	1	1	6	controllerType=0 controllerNumber=1 scan=6796	1	1	1	1	629	638	K	E			3507	DBP4_YARLI	sp|Q6CGD1|DBP4_YARLI ATP-dependent RNA helicase DBP4 OS=Yarrowia lipolytica (strain CLIB 122 / E 150) GN=DBP4 PE=3 SV=1	21.413	true	2	1	0	1.35	83760	1	1	1	1	1	1
200064390	SNEHILAK		60712	35.93	910.487	2	456.25	-0.000375	25.775	8	1510	0	1	1	6	controllerType=0 controllerNumber=1 scan=5624	1	1	1	1	17	24	R	N			3506	Q6CAS1_YARLI	tr|Q6CAS1|Q6CAS1_YARLI YALI0D00429p OS=Yarrowia lipolytica (strain CLIB 122 / E 150) GN=YALI0_D00429g PE=4 SV=1	20.684	true	2	1	0	3.19	26268	1	1	1	1	2	2
200078626	ENPEGSEELK		70733	35.14	1130.51	2	566.262	0.000469	30.8058	10	3663	0	1	1	8	controllerType=0 controllerNumber=1 scan=7029	1	1	1	1	384	393	K	Q			3505	Q6CDU2_YARLI	tr|Q6CDU2|Q6CDU2_YARLI Peptide hydrolase OS=Yarrowia lipolytica (strain CLIB 122 / E 150) GN=YALI0_B21186g PE=3 SV=1	19.19	true	2	1	0	1.91	57673	1	1	1	1	1	1
200080989	GYSNEDLVK		72527	37.07	1023.49	2	512.752	0.000787	43.7727	9	2409	0	1	1	6	controllerType=0 controllerNumber=1 scan=11432	1	1	1	1	317	325	K	Y			3504	Q6C7I2_YARLI	tr|Q6C7I2|Q6C7I2_YARLI Citrate synthase OS=Yarrowia lipolytica (strain CLIB 122 / E 150) GN=YALI0_E00638g PE=3 SV=1	122.929	true	2	1	0	10.46	50977	5	5	5	5	6	6
200077432	VENLLGGMR		69865	62.98	987.517	2	494.766	0.000556	70.5143	9	2068	0	1	1	8	controllerType=0 controllerNumber=1 scan=20809	1	1	1	1	58	66	K	G			3504	Q6C7I2_YARLI	tr|Q6C7I2|Q6C7I2_YARLI Citrate synthase OS=Yarrowia lipolytica (strain CLIB 122 / E 150) GN=YALI0_E00638g PE=3 SV=1	122.929	true	2	1	0	10.46	50977	5	5	5	5	6	6
15650004	IYQNSYLGGGPLPGK		67395	46.7	1562.81	2	782.415	0.003284	71.8825	15	7702	0	1	1	16	controllerType=0 controllerNumber=1 scan=21269	1	1	1	1	209	223	K	I			3504	Q6C7I2_YARLI	tr|Q6C7I2|Q6C7I2_YARLI Citrate synthase OS=Yarrowia lipolytica (strain CLIB 122 / E 150) GN=YALI0_E00638g PE=3 SV=1	122.929	true	2	1	0	10.46	50977	5	5	5	5	6	6
200068673	LPQIAAK		63659	31.7	739.459	2	370.737	0.000125	46.467	7	165	0	1	1	6	controllerType=0 controllerNumber=1 scan=12332	1	1	1	1	202	208	K	I			3504	Q6C7I2_YARLI	tr|Q6C7I2|Q6C7I2_YARLI Citrate synthase OS=Yarrowia lipolytica (strain CLIB 122 / E 150) GN=YALI0_E00638g PE=3 SV=1	122.929	true	2	1	0	10.46	50977	5	5	5	5	6	6
200067941	VPTEEQVR		63163	41.94	956.493	2	479.255	0.001171	30.0755	8	1799	0	1	1	7	controllerType=0 controllerNumber=1 scan=6818	1	1	1	1	121	128	K	G			3504	Q6C7I2_YARLI	tr|Q6C7I2|Q6C7I2_YARLI Citrate synthase OS=Yarrowia lipolytica (strain CLIB 122 / E 150) GN=YALI0_E00638g PE=3 SV=1	122.929	true	2	1	0	10.46	50977	5	5	5	5	6	6
15643779	TTTEEESAPSYQQPYTPK		67355	30.79	2055.93	2	1028.98	0.005385	51.2235	18	11644	0	1	1	14	controllerType=0 controllerNumber=1 scan=13879	1	1	1	1	93	110	K	L			3503	Q6CAS3_YARLI	tr|Q6CAS3|Q6CAS3_YARLI YALI0D00385p OS=Yarrowia lipolytica (strain CLIB 122 / E 150) GN=YALI0_D00385g PE=4 SV=1	15.865	true	2	1	0	3.78	53804	1	1	1	1	1	1
200079864	RADVDDYDDEEEEGAEWAEDEPSAVVEEGK		71590	52.81	3382.38	3	1128.46	-0.004428	80.9642	30	26351	1	1	1	22	controllerType=0 controllerNumber=1 scan=24580	1	1	1	1	277	306	R	V			3502	Q6CC94_YARLI	tr|Q6CC94|Q6CC94_YARLI YALI0C11341p OS=Yarrowia lipolytica (strain CLIB 122 / E 150) GN=YALI0_C11341g PE=4 SV=1	39.81	true	2	1	0	9.68	34637	1	1	1	1	2	2
200080561	FATIAATADQTANFDK		72201	59.52	1683.81	2	842.909	-0.003381	74.0563	16	8399	0	1	1	13	controllerType=0 controllerNumber=1 scan=22031	1	1	1	1	117	132	K	V			3501	Q6CE11_YARLI	tr|Q6CE11|Q6CE11_YARLI YALI0B19580p OS=Yarrowia lipolytica (strain CLIB 122 / E 150) GN=YALI0_B19580g PE=4 SV=1	42.8	true	2	1	0	2.38	74938	1	1	1	1	1	1
3597942	VVDALGNPIDGK		73713	80.48	1196.64	2	599.328	0.000871	63.9157	12	4325	0	1	1	9	controllerType=0 controllerNumber=1 scan=18480	1	1	1	1	133	144	R	G			3500	Q6C326_YARLI	tr|Q6C326|Q6C326_YARLI ATP synthase subunit alpha OS=Yarrowia lipolytica (strain CLIB 122 / E 150) GN=YALI0_F03179g PE=3 SV=1	511.394	true	2	1	0	31.9	58078	16	16	17	17	20	20
102264531	VLSVGDGIAR		73123	48.79	985.556	2	493.784	-0.0014	58.6225	10	2046	0	1	1	8	controllerType=0 controllerNumber=1 scan=16595	1	1	1	1	57	66	R	V			3500	Q6C326_YARLI	tr|Q6C326|Q6C326_YARLI ATP synthase subunit alpha OS=Yarrowia lipolytica (strain CLIB 122 / E 150) GN=YALI0_F03179g PE=3 SV=1	511.394	true	2	1	0	31.9	58078	16	16	17	17	20	20
14874	APGILPR		72733	39.91	722.444	2	362.229	7.8e-05	51.5255	7	85	0	1	1	5	controllerType=0 controllerNumber=1 scan=13976	1	1	1	1	159	165	K	T			3500	Q6C326_YARLI	tr|Q6C326|Q6C326_YARLI ATP synthase subunit alpha OS=Yarrowia lipolytica (strain CLIB 122 / E 150) GN=YALI0_F03179g PE=3 SV=1	511.394	true	2	1	0	31.9	58078	16	16	17	17	20	20
200080950	FEAEFVSYLHANESDLLK		72491	36.43	2111.02	3	704.68	-0.000877	94.385	18	12006	0	1	1	8	controllerType=0 controllerNumber=1 scan=30035	1	1	1	1	490	507	K	D			3500	Q6C326_YARLI	tr|Q6C326|Q6C326_YARLI ATP synthase subunit alpha OS=Yarrowia lipolytica (strain CLIB 122 / E 150) GN=YALI0_F03179g PE=3 SV=1	511.394	true	2	1	0	31.9	58078	16	16	17	17	20	20
200077435	SITENFVGSFAK		69870	75.16	1298.65	2	650.332	-0.000608	85.441	12	5232	0	1	1	9	controllerType=0 controllerNumber=1 scan=26355	1	1	1	1	525	536	K	-			3500	Q6C326_YARLI	tr|Q6C326|Q6C326_YARLI ATP synthase subunit alpha OS=Yarrowia lipolytica (strain CLIB 122 / E 150) GN=YALI0_F03179g PE=3 SV=1	511.394	true	2	1	0	31.9	58078	16	16	17	17	20	20
2442068	LTLLLK		69368	35.4	699.489	2	350.751	-0.001296	79.8132	6	16	0	1	1	5	controllerType=0 controllerNumber=1 scan=24158	1	1	1	1	450	455	R	Q			3500	Q6C326_YARLI	tr|Q6C326|Q6C326_YARLI ATP synthase subunit alpha OS=Yarrowia lipolytica (strain CLIB 122 / E 150) GN=YALI0_F03179g PE=3 SV=1	511.394	true	2	1	0	31.9	58078	16	16	17	17	20	20
200076585	TSVNEPMQTGLK	Oxidation (M7)	69282	34.7	1319.64	2	660.83	0.003467	37.6655	12	5405	0	1	1	7	controllerType=0 controllerNumber=1 scan=9255	1	1	1	1	166	177	R	A	1	Oxidation (M7) = 1.0	3500	Q6C326_YARLI	tr|Q6C326|Q6C326_YARLI ATP synthase subunit alpha OS=Yarrowia lipolytica (strain CLIB 122 / E 150) GN=YALI0_F03179g PE=3 SV=1	511.394	true	2	1	0	31.9	58078	16	16	17	17	20	20
200076269	DIAATGELSK		69070	39.2	1003.52	2	502.769	0.002039	45.8267	10	2207	0	1	1	7	controllerType=0 controllerNumber=1 scan=12114	1	1	1	1	508	517	K	E			3500	Q6C326_YARLI	tr|Q6C326|Q6C326_YARLI ATP synthase subunit alpha OS=Yarrowia lipolytica (strain CLIB 122 / E 150) GN=YALI0_F03179g PE=3 SV=1	511.394	true	2	1	0	31.9	58078	16	16	17	17	20	20
2357377	GIRPAINVGLSVSR		67480	35.87	1437.84	3	480.287	-0.000604	71.4957	14	6615	0	1	1	7	controllerType=0 controllerNumber=1 scan=21135	1	1	1	1	386	399	K	V			3500	Q6C326_YARLI	tr|Q6C326|Q6C326_YARLI ATP synthase subunit alpha OS=Yarrowia lipolytica (strain CLIB 122 / E 150) GN=YALI0_F03179g PE=3 SV=1	511.394	true	2	1	0	31.9	58078	16	16	17	17	20	20
200071900	GPIETEFR		66101	45.7	947.471	2	474.742	-0.001195	56.0067	8	1737	0	1	1	6	controllerType=0 controllerNumber=1 scan=15645	1	1	1	1	145	152	K	I			3500	Q6C326_YARLI	tr|Q6C326|Q6C326_YARLI ATP synthase subunit alpha OS=Yarrowia lipolytica (strain CLIB 122 / E 150) GN=YALI0_F03179g PE=3 SV=1	511.394	true	2	1	0	31.9	58078	16	16	17	17	20	20
21393	LFLAQYR		65642	30.1	909.507	2	455.761	1.5e-05	73.2697	7	1504	0	1	1	5	controllerType=0 controllerNumber=1 scan=21741	1	1	1	1	418	424	K	E			3500	Q6C326_YARLI	tr|Q6C326|Q6C326_YARLI ATP synthase subunit alpha OS=Yarrowia lipolytica (strain CLIB 122 / E 150) GN=YALI0_F03179g PE=3 SV=1	511.394	true	2	1	0	31.9	58078	16	16	17	17	20	20
200069942	GVSGEANLNETGR		64647	78.71	1302.62	2	652.316	0.000927	37.0445	13	5264	0	1	1	10	controllerType=0 controllerNumber=1 scan=9038	1	1	1	1	44	56	R	V			3500	Q6C326_YARLI	tr|Q6C326|Q6C326_YARLI ATP synthase subunit alpha OS=Yarrowia lipolytica (strain CLIB 122 / E 150) GN=YALI0_F03179g PE=3 SV=1	511.394	true	2	1	0	31.9	58078	16	16	17	17	20	20
8855	EAYPGDVFYLHSR		63515	53.79	1552.73	2	777.374	0.000907	77.3567	13	7577	0	1	1	10	controllerType=0 controllerNumber=1 scan=23236	1	1	1	1	318	330	R	L			3500	Q6C326_YARLI	tr|Q6C326|Q6C326_YARLI ATP synthase subunit alpha OS=Yarrowia lipolytica (strain CLIB 122 / E 150) GN=YALI0_F03179g PE=3 SV=1	511.394	true	2	1	0	31.9	58078	16	16	17	17	20	20
200067242	TQIAIDTILNQK		62704	58.35	1356.76	2	679.388	-0.000307	87.5707	12	5708	0	1	1	8	controllerType=0 controllerNumber=1 scan=27201	1	1	1	1	202	213	K	R			3500	Q6C326_YARLI	tr|Q6C326|Q6C326_YARLI ATP synthase subunit alpha OS=Yarrowia lipolytica (strain CLIB 122 / E 150) GN=YALI0_F03179g PE=3 SV=1	511.394	true	2	1	0	31.9	58078	16	16	17	17	20	20
19340	ELIIGDR		61850	27.05	814.455	2	408.233	-0.001701	53.3475	7	516	0	1	1	5	controllerType=0 controllerNumber=1 scan=14653	1	1	1	1	191	197	R	Q			3500	Q6C326_YARLI	tr|Q6C326|Q6C326_YARLI ATP synthase subunit alpha OS=Yarrowia lipolytica (strain CLIB 122 / E 150) GN=YALI0_F03179g PE=3 SV=1	511.394	true	2	1	0	31.9	58078	16	16	17	17	20	20
15686	AVDALVPIGR		61809	38.12	1009.59	2	505.802	-0.000889	75.1207	10	2278	0	1	1	6	controllerType=0 controllerNumber=1 scan=22423	1	1	1	1	178	187	K	G			3500	Q6C326_YARLI	tr|Q6C326|Q6C326_YARLI ATP synthase subunit alpha OS=Yarrowia lipolytica (strain CLIB 122 / E 150) GN=YALI0_F03179g PE=3 SV=1	511.394	true	2	1	0	31.9	58078	16	16	17	17	20	20
200065693	TSVNEPMQTGLK		61614	48.98	1303.64	2	652.83	0.000226	49.8975	12	5273	0	1	1	7	controllerType=0 controllerNumber=1 scan=13438	1	1	1	1	166	177	R	A			3500	Q6C326_YARLI	tr|Q6C326|Q6C326_YARLI ATP synthase subunit alpha OS=Yarrowia lipolytica (strain CLIB 122 / E 150) GN=YALI0_F03179g PE=3 SV=1	511.394	true	2	1	0	31.9	58078	16	16	17	17	20	20
200066367	LGESVNDCLEK	Carbamidomethyl (C8)	62129	61.95	1262.58	2	632.296	-0.001503	48.6053	11	4962	0	1	1	9	controllerType=0 controllerNumber=1 scan=13027	1	1	1	1	49	59	K	K			3499	Q6C561_YARLI	tr|Q6C561|Q6C561_YARLI YALI0E20757p OS=Yarrowia lipolytica (strain CLIB 122 / E 150) GN=YALI0_E20757g PE=4 SV=1	45.078	true	2	1	0	3.77	28070	1	1	1	1	1	1
200071635	NAPGTGQDDPETSR		65873	66.15	1443.62	2	722.817	-0.001486	25.4423	14	6653	0	1	1	10	controllerType=0 controllerNumber=1 scan=5535	1	1	1	1	415	428	K	A			3498	Q6C776_YARLI	tr|Q6C776|Q6C776_YARLI YALI0E03146p OS=Yarrowia lipolytica (strain CLIB 122 / E 150) GN=YALI0_E03146g PE=4 SV=1	49.016	true	2	1	0	2.92	52419	1	1	1	1	2	2
200076914	HGEVCPANWQK	Carbamidomethyl (C5)	69514	50.05	1324.6	2	663.305	-0.001401	40.8157	11	5435	0	1	1	13	controllerType=0 controllerNumber=1 scan=10374	1	1	1	1	165	175	K	G			3497	Q6CEJ7_YARLI	tr|Q6CEJ7|Q6CEJ7_YARLI YALI0B15125p OS=Yarrowia lipolytica (strain CLIB 122 / E 150) GN=YALI0_B15125g PE=4 SV=1	101.252	true	2	1	0	21.94	21442	4	4	4	4	5	5
1348049	SVEETLR		68340	30.01	832.429	2	417.222	9e-06	37.4932	7	707	0	1	1	5	controllerType=0 controllerNumber=1 scan=9194	1	1	1	1	148	154	R	L			3497	Q6CEJ7_YARLI	tr|Q6CEJ7|Q6CEJ7_YARLI YALI0B15125p OS=Yarrowia lipolytica (strain CLIB 122 / E 150) GN=YALI0_B15125g PE=4 SV=1	101.252	true	2	1	0	21.94	21442	4	4	4	4	5	5
200070178	DYGVLIPEAGVALR		64796	59.9	1471.8	2	736.909	-0.000209	94.0487	14	7008	0	1	1	7	controllerType=0 controllerNumber=1 scan=29893	1	1	1	1	111	124	K	G			3497	Q6CEJ7_YARLI	tr|Q6CEJ7|Q6CEJ7_YARLI YALI0B15125p OS=Yarrowia lipolytica (strain CLIB 122 / E 150) GN=YALI0_B15125g PE=4 SV=1	101.252	true	2	1	0	21.94	21442	4	4	4	4	5	5
7844335	QITINDLPVGR		63788	39.33	1224.68	2	613.347	-0.001292	79.9547	11	4610	0	1	1	5	controllerType=0 controllerNumber=1 scan=24210	1	1	1	1	137	147	R	S			3497	Q6CEJ7_YARLI	tr|Q6CEJ7|Q6CEJ7_YARLI YALI0B15125p OS=Yarrowia lipolytica (strain CLIB 122 / E 150) GN=YALI0_B15125g PE=4 SV=1	101.252	true	2	1	0	21.94	21442	4	4	4	4	5	5
200071014	LVANETNPSSYR		65425	64.32	1349.66	2	675.835	-0.001034	44.8737	12	5660	0	1	1	9	controllerType=0 controllerNumber=1 scan=11802	1	1	1	1	157	168	K	F			3496	Q6C4S7_YARLI	tr|Q6C4S7|Q6C4S7_YARLI Lactoylglutathione lyase OS=Yarrowia lipolytica (strain CLIB 122 / E 150) GN=YALI0_E24057g PE=3 SV=1	47.3	true	2	1	0	3.75	37076	1	1	1	1	1	1
200077549	GEAGTGDVTEAVK		69937	56.86	1232.59	2	617.302	0.000189	39.624	13	4668	0	1	1	9	controllerType=0 controllerNumber=1 scan=9969	1	1	1	1	155	167	K	H			3495	Q6CAU5_YARLI	tr|Q6CAU5|Q6CAU5_YARLI YALI0C24255p OS=Yarrowia lipolytica (strain CLIB 122 / E 150) GN=YALI0_C24255g PE=3 SV=1	249.004	true	2	1	0	18.73	32131	6	6	6	6	8	8
54591630	GGVIMDVVNAEQAK		68166	80.59	1429.72	2	715.866	-0.002832	79.9688	14	6543	0	1	1	17	controllerType=0 controllerNumber=1 scan=24216	1	1	1	1	24	37	K	I			3495	Q6CAU5_YARLI	tr|Q6CAU5|Q6CAU5_YARLI YALI0C24255p OS=Yarrowia lipolytica (strain CLIB 122 / E 150) GN=YALI0_C24255g PE=3 SV=1	249.004	true	2	1	0	18.73	32131	6	6	6	6	8	8
200074674	SFEEQFK		68003	32.2	913.418	2	457.716	0.000156	51.3875	7	1524	0	1	1	6	controllerType=0 controllerNumber=1 scan=13930	1	1	1	1	7	13	K	L			3495	Q6CAU5_YARLI	tr|Q6CAU5|Q6CAU5_YARLI YALI0C24255p OS=Yarrowia lipolytica (strain CLIB 122 / E 150) GN=YALI0_C24255g PE=3 SV=1	249.004	true	2	1	0	18.73	32131	6	6	6	6	8	8
200071518	TKGEAGTGDVTEAVK		65785	85.68	1461.73	2	731.872	-0.000431	33.4613	15	6849	1	1	1	12	controllerType=0 controllerNumber=1 scan=7829	1	1	1	1	153	167	R	H			3495	Q6CAU5_YARLI	tr|Q6CAU5|Q6CAU5_YARLI YALI0C24255p OS=Yarrowia lipolytica (strain CLIB 122 / E 150) GN=YALI0_C24255g PE=3 SV=1	249.004	true	2	1	0	18.73	32131	6	6	6	6	8	8
84476213	MSDPAMIK		65776	26.58	891.419	2	446.718	0.00073	49.4707	8	1350	0	1	1	4	controllerType=0 controllerNumber=1 scan=13304	1	1	1	1	66	73	R	E			3495	Q6CAU5_YARLI	tr|Q6CAU5|Q6CAU5_YARLI YALI0C24255p OS=Yarrowia lipolytica (strain CLIB 122 / E 150) GN=YALI0_C24255g PE=3 SV=1	249.004	true	2	1	0	18.73	32131	6	6	6	6	8	8
200071463	HMSEIELYTYAK		65759	76.5	1483.7	2	742.861	0.002786	70.8155	12	7087	0	1	1	8	controllerType=0 controllerNumber=1 scan=20910	1	1	1	1	181	192	R	E			3495	Q6CAU5_YARLI	tr|Q6CAU5|Q6CAU5_YARLI YALI0C24255p OS=Yarrowia lipolytica (strain CLIB 122 / E 150) GN=YALI0_C24255g PE=3 SV=1	249.004	true	2	1	0	18.73	32131	6	6	6	6	8	8
200091557	EATTTQTQTLK		71544	34.08	1220.62	2	611.319	-0.000699	26.9922	11	4562	0	1	1	6	controllerType=0 controllerNumber=1 scan=5956	1	1	1	1	36	46	K	E			3494	Q6CI43_YARLI	tr|Q6CI43|Q6CI43_YARLI YALI0A01892p OS=Yarrowia lipolytica (strain CLIB 122 / E 150) GN=YALI0_A01892g PE=4 SV=1	18.95	true	2	1	0	1.44	80636	1	1	1	1	1	1
200070599	LASVPSGGAAPAAAGGAAAGSSDAPAAEEKEEEK		65153	78.95	3023.43	3	1008.82	0.000191	51.8253	34	22086	1	1	1	27	controllerType=0 controllerNumber=1 scan=14074	1	1	1	1	62	95	K	E			3493	Q6C2R2_YARLI	tr|Q6C2R2|Q6C2R2_YARLI YALI0F05808p OS=Yarrowia lipolytica (strain CLIB 122 / E 150) GN=YALI0_F05808g PE=3 SV=1	152.993	true	2	1	0	54.63	10859	3	3	3	3	5	5
200066227	VISSVGIEVDSER		62040	61	1388.71	2	695.365	-0.000137	64.7738	13	6102	0	1	1	8	controllerType=0 controllerNumber=1 scan=18782	1	1	1	1	26	38	K	V			3493	Q6C2R2_YARLI	tr|Q6C2R2|Q6C2R2_YARLI YALI0F05808p OS=Yarrowia lipolytica (strain CLIB 122 / E 150) GN=YALI0_F05808g PE=3 SV=1	152.993	true	2	1	0	54.63	10859	3	3	3	3	5	5
200064901	SVDELVAEGTEK		61045	69.21	1275.62	2	638.818	0.001517	57.3498	12	5058	0	1	1	18	controllerType=0 controllerNumber=1 scan=16130	1	1	1	1	50	61	K	L			3493	Q6C2R2_YARLI	tr|Q6C2R2|Q6C2R2_YARLI YALI0F05808p OS=Yarrowia lipolytica (strain CLIB 122 / E 150) GN=YALI0_F05808g PE=3 SV=1	152.993	true	2	1	0	54.63	10859	3	3	3	3	5	5
200075564	LDKDEVADLVAGTK		68555	81.54	1472.77	2	737.397	0.003208	72.3407	14	7012	1	1	1	17	controllerType=0 controllerNumber=1 scan=21428	1	1	1	1	179	192	K	A			3492	Q6CCH7_YARLI	tr|Q6CCH7|Q6CCH7_YARLI YALI0C09262p OS=Yarrowia lipolytica (strain CLIB 122 / E 150) GN=YALI0_C09262g PE=4 SV=1	202.472	true	2	1	0	23.05	28881	5	5	5	5	7	7
200090234	DPGAAIGASK		67981	54.72	885.456	2	443.736	0.000633	30.0592	10	1320	0	1	1	8	controllerType=0 controllerNumber=1 scan=6811	1	1	1	1	42	51	K	K			3492	Q6CCH7_YARLI	tr|Q6CCH7|Q6CCH7_YARLI YALI0C09262p OS=Yarrowia lipolytica (strain CLIB 122 / E 150) GN=YALI0_C09262g PE=4 SV=1	202.472	true	2	1	0	23.05	28881	5	5	5	5	7	7
200089615	TLEEYLAEQK		66301	47.09	1222.61	2	612.311	-0.000123	69.131	10	4595	0	1	1	14	controllerType=0 controllerNumber=1 scan=20326	1	1	1	1	141	150	K	A			3492	Q6CCH7_YARLI	tr|Q6CCH7|Q6CCH7_YARLI YALI0C09262p OS=Yarrowia lipolytica (strain CLIB 122 / E 150) GN=YALI0_C09262g PE=4 SV=1	202.472	true	2	1	0	23.05	28881	5	5	5	5	7	7
200070626	AGDAIATKDEAEPETPVEAPVEEPDNTK		65177	52.62	2922.36	3	975.129	0.000929	60.9218	28	20975	1	1	1	26	controllerType=0 controllerNumber=1 scan=17413	1	1	1	1	113	140	K	T			3492	Q6CCH7_YARLI	tr|Q6CCH7|Q6CCH7_YARLI YALI0C09262p OS=Yarrowia lipolytica (strain CLIB 122 / E 150) GN=YALI0_C09262g PE=4 SV=1	202.472	true	2	1	0	23.05	28881	5	5	5	5	7	7
200069311	DEAEPETPVEAPVEEPDNTK		64162	58.02	2194.98	2	1098.5	0.004153	60.411	20	12513	0	1	1	14	controllerType=0 controllerNumber=1 scan=17237	1	1	1	1	121	140	K	T			3492	Q6CCH7_YARLI	tr|Q6CCH7|Q6CCH7_YARLI YALI0C09262p OS=Yarrowia lipolytica (strain CLIB 122 / E 150) GN=YALI0_C09262g PE=4 SV=1	202.472	true	2	1	0	23.05	28881	5	5	5	5	7	7
200077669	TREELEALIGDEK		70067	49.37	1501.76	2	751.886	-0.002356	72.8647	13	7209	1	1	1	8	controllerType=0 controllerNumber=1 scan=21600	1	1	1	1	542	554	K	F			3491	Q6CA04_YARLI	tr|Q6CA04|Q6CA04_YARLI YALI0D06930p OS=Yarrowia lipolytica (strain CLIB 122 / E 150) GN=YALI0_D06930g PE=3 SV=1	33.284	true	2	1	0	2.17	66217	1	1	1	1	1	1
200068701	ENIAEIK		63677	28.28	815.439	2	408.728	0.001202	44.2875	7	522	0	1	1	6	controllerType=0 controllerNumber=1 scan=11612	0	0	0	1	522	528	K	K			3490	Q6C045_YARLI	tr|Q6C045|Q6C045_YARLI YALI0F27885p OS=Yarrowia lipolytica (strain CLIB 122 / E 150) GN=YALI0_F27885g PE=4 SV=1	11.874	false	1	1	0	0	0	1	0	1	0	1	0
200076886	GELLQMYK		69487	35.56	980.5	2	491.259	0.001386	70.6095	8	1995	0	1	1	6	controllerType=0 controllerNumber=1 scan=20842	1	1	1	1	59	66	K	D			3489	Q6C0Y7_YARLI	tr|Q6C0Y7|Q6C0Y7_YARLI Pyruvate dehydrogenase E1 component subunit alpha OS=Yarrowia lipolytica (strain CLIB 122 / E 150) GN=YALI0_F20702g PE=4 SV=1	103.393	true	2	1	0	13.2	43558	5	5	5	5	5	5
200076519	SSALTQYYK		69244	53.07	1059.52	2	530.769	-0.000202	52.0335	9	2848	0	1	1	7	controllerType=0 controllerNumber=1 scan=14148	1	1	1	1	237	245	R	R			3489	Q6C0Y7_YARLI	tr|Q6C0Y7|Q6C0Y7_YARLI Pyruvate dehydrogenase E1 component subunit alpha OS=Yarrowia lipolytica (strain CLIB 122 / E 150) GN=YALI0_F20702g PE=4 SV=1	103.393	true	2	1	0	13.2	43558	5	5	5	5	5	5
200074659	TREEIQYMR		67993	29.94	1224.59	3	409.204	-0.000133	42.0687	9	4609	1	1	1	8	controllerType=0 controllerNumber=1 scan=10814	1	1	1	1	304	312	R	S			3489	Q6C0Y7_YARLI	tr|Q6C0Y7|Q6C0Y7_YARLI Pyruvate dehydrogenase E1 component subunit alpha OS=Yarrowia lipolytica (strain CLIB 122 / E 150) GN=YALI0_F20702g PE=4 SV=1	103.393	true	2	1	0	13.2	43558	5	5	5	5	5	5
200070965	SHNDPISGLK		65399	30.42	1066.54	2	534.279	0.000969	41.5503	10	2914	0	1	1	13	controllerType=0 controllerNumber=1 scan=10628	1	1	1	1	313	322	R	A			3489	Q6C0Y7_YARLI	tr|Q6C0Y7|Q6C0Y7_YARLI Pyruvate dehydrogenase E1 component subunit alpha OS=Yarrowia lipolytica (strain CLIB 122 / E 150) GN=YALI0_F20702g PE=4 SV=1	103.393	true	2	1	0	13.2	43558	5	5	5	5	5	5
200066387	EVALAESDPAPEATAK		62138	66.99	1597.78	2	799.895	-0.004223	54.1825	16	7887	0	1	1	11	controllerType=0 controllerNumber=1 scan=14973	1	1	1	1	350	365	K	V			3489	Q6C0Y7_YARLI	tr|Q6C0Y7|Q6C0Y7_YARLI Pyruvate dehydrogenase E1 component subunit alpha OS=Yarrowia lipolytica (strain CLIB 122 / E 150) GN=YALI0_F20702g PE=4 SV=1	103.393	true	2	1	0	13.2	43558	5	5	5	5	5	5
200064421	FNSVYVAPSNDCEIR	Carbamidomethyl (C12)	60731	36.07	1769.8	2	885.911	0.001686	67.9788	15	9073	0	1	1	5	controllerType=0 controllerNumber=1 scan=19929	1	1	1	1	196	210	R	V			3488	Q6CD23_YARLI	tr|Q6CD23|Q6CD23_YARLI YALI0C04389p OS=Yarrowia lipolytica (strain CLIB 122 / E 150) GN=YALI0_C04389g PE=4 SV=1	20.815	true	2	1	0	6	27837	1	1	1	1	1	1
48341730	GVPAIAFSGENK		62198	31.36	1188.61	2	595.314	-0.000614	68.2508	12	4239	0	1	1	8	controllerType=0 controllerNumber=1 scan=20025	0	0	0	1	182	193	R	H			3487	PHO2_YARLI	sp|P30887|PHO2_YARLI Acid phosphatase OS=Yarrowia lipolytica (strain CLIB 122 / E 150) GN=PHO2 PE=3 SV=2	8.462	false	1	1	0	0	0	1	0	1	0	1	0
200087586	DAAENTHSDKDALR		60725	50	1541.71	2	771.859	-0.001469	22.2612	14	7529	1	1	1	10	controllerType=0 controllerNumber=1 scan=4691	1	1	1	1	314	327	R	D			3486	Q6CAJ4_YARLI	tr|Q6CAJ4|Q6CAJ4_YARLI YALI0D02255p OS=Yarrowia lipolytica (strain CLIB 122 / E 150) GN=YALI0_D02255g PE=4 SV=1	33.774	true	2	1	0	2.23	71042	1	1	1	1	2	2
200082580	VVAVVESPAGER		73774	41.81	1211.65	2	606.836	0.003324	49.4593	12	4467	0	1	1	9	controllerType=0 controllerNumber=1 scan=13300	1	1	1	1	456	467	K	I			3485	Q6CDQ7_YARLI	tr|Q6CDQ7|Q6CDQ7_YARLI Plasma membrane ATPase OS=Yarrowia lipolytica (strain CLIB 122 / E 150) GN=YALI0_B22066g PE=3 SV=1	176.416	true	2	1	0	7.97	99032	5	5	5	5	6	6
200079488	HFGDNTFASSSVK		71380	56.76	1395.64	2	698.828	7e-05	49.1432	13	6155	0	1	1	16	controllerType=0 controllerNumber=1 scan=13201	1	1	1	1	238	250	K	R			3485	Q6CDQ7_YARLI	tr|Q6CDQ7|Q6CDQ7_YARLI Plasma membrane ATPase OS=Yarrowia lipolytica (strain CLIB 122 / E 150) GN=YALI0_B22066g PE=3 SV=1	176.416	true	2	1	0	7.97	99032	5	5	5	5	6	6
200077763	KADTGIAVEGASDSAR		70131	67.58	1546.76	3	516.594	0.000391	37.2628	16	7548	1	1	1	11	controllerType=0 controllerNumber=1 scan=9113	1	1	1	1	642	657	K	S			3485	Q6CDQ7_YARLI	tr|Q6CDQ7|Q6CDQ7_YARLI Plasma membrane ATPase OS=Yarrowia lipolytica (strain CLIB 122 / E 150) GN=YALI0_B22066g PE=3 SV=1	176.416	true	2	1	0	7.97	99032	5	5	5	5	6	6
11100	SAADIVFLAPGLSAIIDALK		70053	53.84	1984.12	2	993.071	0.000999	114.353	20	10819	0	1	1	7	controllerType=0 controllerNumber=1 scan=37369	1	1	1	1	658	677	R	T			3485	Q6CDQ7_YARLI	tr|Q6CDQ7|Q6CDQ7_YARLI Plasma membrane ATPase OS=Yarrowia lipolytica (strain CLIB 122 / E 150) GN=YALI0_B22066g PE=3 SV=1	176.416	true	2	1	0	7.97	99032	5	5	5	5	6	6
200075089	LEEGTIIPADGR		68278	37.52	1269.66	2	635.837	0.001892	61.1623	12	5013	0	1	1	7	controllerType=0 controllerNumber=1 scan=17497	1	1	1	1	202	213	K	I			3485	Q6CDQ7_YARLI	tr|Q6CDQ7|Q6CDQ7_YARLI Plasma membrane ATPase OS=Yarrowia lipolytica (strain CLIB 122 / E 150) GN=YALI0_B22066g PE=3 SV=1	176.416	true	2	1	0	7.97	99032	5	5	5	5	6	6
200074140	VIEYIDSATK		67678	36.67	1137.59	2	569.801	-0.002044	57.1255	10	3727	0	1	1	10	controllerType=0 controllerNumber=1 scan=16057	1	1	1	1	31	40	R	E			3484	Q6CBP5_YARLI	tr|Q6CBP5|Q6CBP5_YARLI YALI0C16753p OS=Yarrowia lipolytica (strain CLIB 122 / E 150) GN=YALI0_C16753g PE=3 SV=1	45.953	true	2	1	0	4.23	54554	2	2	2	2	2	2
200069800	VGPSETPQEIR		64536	40.08	1211.61	2	606.815	0.00072	44.5843	11	4462	0	1	1	6	controllerType=0 controllerNumber=1 scan=11711	1	1	1	1	45	55	K	K			3484	Q6CBP5_YARLI	tr|Q6CBP5|Q6CBP5_YARLI YALI0C16753p OS=Yarrowia lipolytica (strain CLIB 122 / E 150) GN=YALI0_C16753g PE=3 SV=1	45.953	true	2	1	0	4.23	54554	2	2	2	2	2	2
200088474	VAADLNDTNSDAK		63106	71.77	1332.62	2	667.317	0.001363	32.1675	13	5514	0	1	1	11	controllerType=0 controllerNumber=1 scan=7429	1	1	1	1	44	56	K	A			3483	Q6CD93_YARLI	tr|Q6CD93|Q6CD93_YARLI YALI0C02651p OS=Yarrowia lipolytica (strain CLIB 122 / E 150) GN=YALI0_C02651g PE=4 SV=1	54.284	true	2	1	0	2.65	53215	1	1	1	1	1	1
200077215	LREEMEANEAR		69703	28.5	1346.62	2	674.321	0.000923	30.6742	11	5635	1	1	1	11	controllerType=0 controllerNumber=1 scan=6989	1	1	1	1	1181	1191	K	E			3482	PAN1_YARLI	sp|Q6C908|PAN1_YARLI Actin cytoskeleton-regulatory complex protein PAN1 OS=Yarrowia lipolytica (strain CLIB 122 / E 150) GN=PAN1 PE=3 SV=1	33.852	true	2	1	0	1.77	171975	3	3	3	3	3	3
200065320	LSFLTADDQR		61376	43.92	1164.58	2	583.298	0.001475	72.4493	10	3992	0	1	1	9	controllerType=0 controllerNumber=1 scan=21464	1	1	1	1	226	235	R	N			3482	PAN1_YARLI	sp|Q6C908|PAN1_YARLI Actin cytoskeleton-regulatory complex protein PAN1 OS=Yarrowia lipolytica (strain CLIB 122 / E 150) GN=PAN1 PE=3 SV=1	33.852	true	2	1	0	1.77	171975	3	3	3	3	3	3
136435503	TMAPPIQR		60897	23.24	912.485	2	457.249	-0.00063	45.1273	8	1522	0	1	1	6	controllerType=0 controllerNumber=1 scan=11883	1	1	1	1	1362	1369	R	Q			3482	PAN1_YARLI	sp|Q6C908|PAN1_YARLI Actin cytoskeleton-regulatory complex protein PAN1 OS=Yarrowia lipolytica (strain CLIB 122 / E 150) GN=PAN1 PE=3 SV=1	33.852	true	2	1	0	1.77	171975	3	3	3	3	3	3
200063881	APAPAEEAAPK		60416	47.06	1050.53	2	526.275	0.000959	29.5178	11	2745	0	1	1	7	controllerType=0 controllerNumber=1 scan=6658	1	1	1	1	227	237	K	K			3481	Q6CEV6_YARLI	tr|Q6CEV6|Q6CEV6_YARLI YALI0B12562p OS=Yarrowia lipolytica (strain CLIB 122 / E 150) GN=YALI0_B12562g PE=4 SV=1	31.119	true	2	1	0	2.74	45003	1	1	1	1	1	1
200080401	TDAAADIEAYK		72082	62.34	1166.55	2	584.279	-0.000727	55.646	11	4009	0	1	1	9	controllerType=0 controllerNumber=1 scan=15518	1	1	1	1	39	49	K	K			3480	W0TYM5_YARLI	tr|W0TYM5|W0TYM5_YARLI YALI0E11355p OS=Yarrowia lipolytica (strain CLIB 122 / E 150) GN=YALI0_E11355g PE=4 SV=1	65.036	true	2	1	0	17.39	12737	4	4	4	4	5	5
200091147	SELAEIKK		70324	35.87	916.523	2	459.267	-0.001428	33.07	8	1537	1	1	1	7	controllerType=0 controllerNumber=1 scan=7700	1	1	1	1	80	87	K	A			3480	W0TYM5_YARLI	tr|W0TYM5|W0TYM5_YARLI YALI0E11355p OS=Yarrowia lipolytica (strain CLIB 122 / E 150) GN=YALI0_E11355g PE=4 SV=1	65.036	true	2	1	0	17.39	12737	4	4	4	4	5	5
200077254	TDAAADIEAYKK		69726	26.77	1294.64	3	432.554	-0.000195	45.7022	12	5185	1	1	1	11	controllerType=0 controllerNumber=1 scan=12073	1	1	1	1	39	50	K	K			3480	W0TYM5_YARLI	tr|W0TYM5|W0TYM5_YARLI YALI0E11355p OS=Yarrowia lipolytica (strain CLIB 122 / E 150) GN=YALI0_E11355g PE=4 SV=1	65.036	true	2	1	0	17.39	12737	4	4	4	4	5	5
200065355	SELAEIK		61393	25.21	788.428	2	395.221	-0.00065	44.0325	7	386	0	1	1	5	controllerType=0 controllerNumber=1 scan=11521	1	1	1	1	80	86	K	K			3480	W0TYM5_YARLI	tr|W0TYM5|W0TYM5_YARLI YALI0E11355p OS=Yarrowia lipolytica (strain CLIB 122 / E 150) GN=YALI0_E11355g PE=4 SV=1	65.036	true	2	1	0	17.39	12737	4	4	4	4	5	5
15293117	IAFTGSTATGK		66213	52.11	1052.55	2	527.283	0.000208	46.3493	11	2766	0	1	1	9	controllerType=0 controllerNumber=1 scan=12292	1	1	1	1	257	267	K	Q			3479	Q6C7J6_YARLI	tr|Q6C7J6|Q6C7J6_YARLI YALI0E00264p OS=Yarrowia lipolytica (strain CLIB 122 / E 150) GN=YALI0_E00264g PE=3 SV=1	33.13	true	2	1	0	2.11	56523	1	1	1	1	1	1
60899467	KAELALK		72851	31.17	771.485	2	386.75	0.000225	33.4523	7	317	1	1	1	6	controllerType=0 controllerNumber=1 scan=7826	1	1	1	1	595	601	R	R			3478	Q6CIA7_YARLI	tr|Q6CIA7|Q6CIA7_YARLI YALI0A00132p OS=Yarrowia lipolytica (strain CLIB 122 / E 150) GN=YALI0_A00132g PE=3 SV=1	22.351	true	2	1	0	2.62	66179	2	2	2	2	2	2
10710	RFDDESVQK		63653	31.74	1122.53	2	562.271	-0.00105	28.06	9	3591	1	1	1	11	controllerType=0 controllerNumber=1 scan=6246	1	1	1	1	79	87	R	D			3478	Q6CIA7_YARLI	tr|Q6CIA7|Q6CIA7_YARLI YALI0A00132p OS=Yarrowia lipolytica (strain CLIB 122 / E 150) GN=YALI0_A00132g PE=3 SV=1	22.351	true	2	1	0	2.62	66179	2	2	2	2	2	2
200081954	MADYLNATGR		73254	75.31	1110.51	2	556.263	-0.000862	56.6855	10	3482	0	1	1	8	controllerType=0 controllerNumber=1 scan=15897	2	2	2	2	270	279	R	K			3477	Q1XD13_YARLL	tr|Q1XD13|Q1XD13_YARLL Aconitate hydratase, mitochondrial OS=Yarrowia lipolytica GN=ACO1 PE=3 SV=1	530.437	true	2	1	0	27.18	81149	18	1	18	1	23	2
200081756	NVTIEVTPK		73030	27.28	999.56	2	500.785	-0.001905	52.1322	9	2185	0	1	1	6	controllerType=0 controllerNumber=1 scan=14181	2	2	2	2	704	712	K	D			3477	Q1XD13_YARLL	tr|Q1XD13|Q1XD13_YARLL Aconitate hydratase, mitochondrial OS=Yarrowia lipolytica GN=ACO1 PE=3 SV=1	530.437	true	2	1	0	27.18	81149	18	1	18	1	23	2
200081617	SIYTVTPGSEQIR		72930	41.69	1449.75	2	725.881	0.000547	64.4417	13	6720	0	1	1	18	controllerType=0 controllerNumber=1 scan=18665	2	2	2	2	379	391	K	A			3477	Q1XD13_YARLL	tr|Q1XD13|Q1XD13_YARLL Aconitate hydratase, mitochondrial OS=Yarrowia lipolytica GN=ACO1 PE=3 SV=1	530.437	true	2	1	0	27.18	81149	18	1	18	1	23	2
200081473	GYDPGMDTYQAPPADR		72861	86.11	1752.74	2	877.377	-0.00095	57.5078	16	8842	0	1	1	13	controllerType=0 controllerNumber=1 scan=16185	2	2	2	2	503	518	R	S			3477	Q1XD13_YARLL	tr|Q1XD13|Q1XD13_YARLL Aconitate hydratase, mitochondrial OS=Yarrowia lipolytica GN=ACO1 PE=3 SV=1	530.437	true	2	1	0	27.18	81149	18	1	18	1	23	2
200080756	FNPLTDSLK		72352	30.38	1033.54	2	517.78	0.000223	78.1385	9	2507	0	1	1	6	controllerType=0 controllerNumber=1 scan=23518	2	2	2	2	474	482	R	D			3477	Q1XD13_YARLL	tr|Q1XD13|Q1XD13_YARLL Aconitate hydratase, mitochondrial OS=Yarrowia lipolytica GN=ACO1 PE=3 SV=1	530.437	true	2	1	0	27.18	81149	18	1	18	1	23	2
169530383	LSGWTSPK		71976	47.78	874.455	2	438.235	0.000392	49.1918	8	1188	0	1	1	5	controllerType=0 controllerNumber=1 scan=13215	2	2	2	2	205	212	K	D			3477	Q1XD13_YARLL	tr|Q1XD13|Q1XD13_YARLL Aconitate hydratase, mitochondrial OS=Yarrowia lipolytica GN=ACO1 PE=3 SV=1	530.437	true	2	1	0	27.18	81149	18	1	18	1	23	2
8612	NTIVSSYNR		71465	28.21	1052.53	2	527.271	0.001696	40.4573	9	2765	0	1	1	7	controllerType=0 controllerNumber=1 scan=10257	2	2	2	2	433	441	K	N			3477	Q1XD13_YARLL	tr|Q1XD13|Q1XD13_YARLL Aconitate hydratase, mitochondrial OS=Yarrowia lipolytica GN=ACO1 PE=3 SV=1	530.437	true	2	1	0	27.18	81149	18	1	18	1	23	2
200076517	LNRPLTYAXK		69246	41.01	1203.66	2	602.839	0.001058	41.1612	10	4390	0	2	1	6	controllerType=0 controllerNumber=1 scan=10489	1	1	1	1	26	35	R	I			3477	Q1XD13_YARLL	tr|Q1XD13|Q1XD13_YARLL Aconitate hydratase, mitochondrial OS=Yarrowia lipolytica GN=ACO1 PE=3 SV=1	530.437	true	2	1	0	27.18	81149	18	1	18	1	23	2
200073960	KHTENVQIVK		67561	30.53	1194.67	3	399.231	-9.5e-05	26.577	10	4301	1	1	1	11	controllerType=0 controllerNumber=1 scan=5843	2	2	2	2	14	23	K	E			3477	Q1XD13_YARLL	tr|Q1XD13|Q1XD13_YARLL Aconitate hydratase, mitochondrial OS=Yarrowia lipolytica GN=ACO1 PE=3 SV=1	530.437	true	2	1	0	27.18	81149	18	1	18	1	23	2
200072671	TTTDHISQAGPWLK		66638	38.56	1553.78	3	518.937	0.002186	63.4042	14	7624	0	1	1	14	controllerType=0 controllerNumber=1 scan=18296	2	2	2	2	559	572	K	Y			3477	Q1XD13_YARLL	tr|Q1XD13|Q1XD13_YARLL Aconitate hydratase, mitochondrial OS=Yarrowia lipolytica GN=ACO1 PE=3 SV=1	530.437	true	2	1	0	27.18	81149	18	1	18	1	23	2
200089265	DAMAHGLK		65321	46.55	841.412	2	421.713	0.000121	27.0248	8	753	0	1	1	6	controllerType=0 controllerNumber=1 scan=5965	2	2	2	2	369	376	K	S			3477	Q1XD13_YARLL	tr|Q1XD13|Q1XD13_YARLL Aconitate hydratase, mitochondrial OS=Yarrowia lipolytica GN=ACO1 PE=3 SV=1	530.437	true	2	1	0	27.18	81149	18	1	18	1	23	2
200069331	WVVVGGDNFGEGSSR		64200	76.04	1564.73	2	783.367	-0.003902	79.3012	15	7703	0	1	1	13	controllerType=0 controllerNumber=1 scan=23962	2	2	2	2	624	638	R	E			3477	Q1XD13_YARLL	tr|Q1XD13|Q1XD13_YARLL Aconitate hydratase, mitochondrial OS=Yarrowia lipolytica GN=ACO1 PE=3 SV=1	530.437	true	2	1	0	27.18	81149	18	1	18	1	23	2
200068179	SAVEVDVSPTSDR		63302	46.87	1360.65	2	681.329	-0.001501	50.8718	13	5730	0	1	1	8	controllerType=0 controllerNumber=1 scan=13754	2	2	2	2	519	531	R	L			3477	Q1XD13_YARLL	tr|Q1XD13|Q1XD13_YARLL Aconitate hydratase, mitochondrial OS=Yarrowia lipolytica GN=ACO1 PE=3 SV=1	530.437	true	2	1	0	27.18	81149	18	1	18	1	23	2
200067470	GHLQNISNNYMIGAINAENEEANNVR		62871	32.14	2884.35	3	962.461	0.00291	82.6533	26	20537	0	1	1	12	controllerType=0 controllerNumber=1 scan=25231	2	2	2	2	575	600	R	N			3477	Q1XD13_YARLL	tr|Q1XD13|Q1XD13_YARLL Aconitate hydratase, mitochondrial OS=Yarrowia lipolytica GN=ACO1 PE=3 SV=1	530.437	true	2	1	0	27.18	81149	18	1	18	1	23	2
200067203	VGLIGSCTNSSYEDMER	Carbamidomethyl (C7)	62688	84.61	1916.82	2	959.417	-0.002585	71.7725	17	10273	0	1	1	13	controllerType=0 controllerNumber=1 scan=21231	2	2	2	2	346	362	K	S			3477	Q1XD13_YARLL	tr|Q1XD13|Q1XD13_YARLL Aconitate hydratase, mitochondrial OS=Yarrowia lipolytica GN=ACO1 PE=3 SV=1	530.437	true	2	1	0	27.18	81149	18	1	18	1	23	2
2392911	VAGILTVK		62235	40.5	799.517	2	400.766	0.000554	61.44	8	464	0	1	1	4	controllerType=0 controllerNumber=1 scan=17600	2	2	2	2	218	225	K	G			3477	Q1XD13_YARLL	tr|Q1XD13|Q1XD13_YARLL Aconitate hydratase, mitochondrial OS=Yarrowia lipolytica GN=ACO1 PE=3 SV=1	530.437	true	2	1	0	27.18	81149	18	1	18	1	23	2
2470219	EHAALEPR		61471	42.13	921.467	2	461.74	-0.000274	25.0432	8	1577	0	1	1	5	controllerType=0 controllerNumber=1 scan=5427	2	2	2	2	639	646	R	F			3477	Q1XD13_YARLL	tr|Q1XD13|Q1XD13_YARLL Aconitate hydratase, mitochondrial OS=Yarrowia lipolytica GN=ACO1 PE=3 SV=1	530.437	true	2	1	0	27.18	81149	18	1	18	1	23	2
200064486	HTENVQIVK		60774	42.35	1066.58	2	534.296	0.000572	32.9832	9	2916	0	1	1	11	controllerType=0 controllerNumber=1 scan=7670	2	2	2	2	15	23	K	E			3477	Q1XD13_YARLL	tr|Q1XD13|Q1XD13_YARLL Aconitate hydratase, mitochondrial OS=Yarrowia lipolytica GN=ACO1 PE=3 SV=1	530.437	true	2	1	0	27.18	81149	18	1	18	1	23	2
200081954	MADYLNATGR		73254	75.31	1110.51	2	556.263	-0.000862	56.6855	10	3482	0	1	1	8	controllerType=0 controllerNumber=1 scan=15897	2	2	2	2	302	311	R	K			3476	Q6C9P6_YARLI	tr|Q6C9P6|Q6C9P6_YARLI Aconitate hydratase, mitochondrial OS=Yarrowia lipolytica (strain CLIB 122 / E 150) GN=YALI0_D09361g PE=3 SV=2	530.437	true	2	1	0	26.06	84863	18	1	18	1	23	2
200081756	NVTIEVTPK		73030	27.28	999.56	2	500.785	-0.001905	52.1322	9	2185	0	1	1	6	controllerType=0 controllerNumber=1 scan=14181	2	2	2	2	736	744	K	D			3476	Q6C9P6_YARLI	tr|Q6C9P6|Q6C9P6_YARLI Aconitate hydratase, mitochondrial OS=Yarrowia lipolytica (strain CLIB 122 / E 150) GN=YALI0_D09361g PE=3 SV=2	530.437	true	2	1	0	26.06	84863	18	1	18	1	23	2
200081617	SIYTVTPGSEQIR		72930	41.69	1449.75	2	725.881	0.000547	64.4417	13	6720	0	1	1	18	controllerType=0 controllerNumber=1 scan=18665	2	2	2	2	411	423	K	A			3476	Q6C9P6_YARLI	tr|Q6C9P6|Q6C9P6_YARLI Aconitate hydratase, mitochondrial OS=Yarrowia lipolytica (strain CLIB 122 / E 150) GN=YALI0_D09361g PE=3 SV=2	530.437	true	2	1	0	26.06	84863	18	1	18	1	23	2
200081473	GYDPGMDTYQAPPADR		72861	86.11	1752.74	2	877.377	-0.00095	57.5078	16	8842	0	1	1	13	controllerType=0 controllerNumber=1 scan=16185	2	2	2	2	535	550	R	S			3476	Q6C9P6_YARLI	tr|Q6C9P6|Q6C9P6_YARLI Aconitate hydratase, mitochondrial OS=Yarrowia lipolytica (strain CLIB 122 / E 150) GN=YALI0_D09361g PE=3 SV=2	530.437	true	2	1	0	26.06	84863	18	1	18	1	23	2
200080756	FNPLTDSLK		72352	30.38	1033.54	2	517.78	0.000223	78.1385	9	2507	0	1	1	6	controllerType=0 controllerNumber=1 scan=23518	2	2	2	2	506	514	R	D			3476	Q6C9P6_YARLI	tr|Q6C9P6|Q6C9P6_YARLI Aconitate hydratase, mitochondrial OS=Yarrowia lipolytica (strain CLIB 122 / E 150) GN=YALI0_D09361g PE=3 SV=2	530.437	true	2	1	0	26.06	84863	18	1	18	1	23	2
169530383	LSGWTSPK		71976	47.78	874.455	2	438.235	0.000392	49.1918	8	1188	0	1	1	5	controllerType=0 controllerNumber=1 scan=13215	2	2	2	2	237	244	K	D			3476	Q6C9P6_YARLI	tr|Q6C9P6|Q6C9P6_YARLI Aconitate hydratase, mitochondrial OS=Yarrowia lipolytica (strain CLIB 122 / E 150) GN=YALI0_D09361g PE=3 SV=2	530.437	true	2	1	0	26.06	84863	18	1	18	1	23	2
8612	NTIVSSYNR		71465	28.21	1052.53	2	527.271	0.001696	40.4573	9	2765	0	1	1	7	controllerType=0 controllerNumber=1 scan=10257	2	2	2	2	465	473	K	N			3476	Q6C9P6_YARLI	tr|Q6C9P6|Q6C9P6_YARLI Aconitate hydratase, mitochondrial OS=Yarrowia lipolytica (strain CLIB 122 / E 150) GN=YALI0_D09361g PE=3 SV=2	530.437	true	2	1	0	26.06	84863	18	1	18	1	23	2
200073960	KHTENVQIVK		67561	30.53	1194.67	3	399.231	-9.5e-05	26.577	10	4301	1	1	1	11	controllerType=0 controllerNumber=1 scan=5843	2	2	2	2	46	55	K	E			3476	Q6C9P6_YARLI	tr|Q6C9P6|Q6C9P6_YARLI Aconitate hydratase, mitochondrial OS=Yarrowia lipolytica (strain CLIB 122 / E 150) GN=YALI0_D09361g PE=3 SV=2	530.437	true	2	1	0	26.06	84863	18	1	18	1	23	2
200072671	TTTDHISQAGPWLK		66638	38.56	1553.78	3	518.937	0.002186	63.4042	14	7624	0	1	1	14	controllerType=0 controllerNumber=1 scan=18296	2	2	2	2	591	604	K	Y			3476	Q6C9P6_YARLI	tr|Q6C9P6|Q6C9P6_YARLI Aconitate hydratase, mitochondrial OS=Yarrowia lipolytica (strain CLIB 122 / E 150) GN=YALI0_D09361g PE=3 SV=2	530.437	true	2	1	0	26.06	84863	18	1	18	1	23	2
200089265	DAMAHGLK		65321	46.55	841.412	2	421.713	0.000121	27.0248	8	753	0	1	1	6	controllerType=0 controllerNumber=1 scan=5965	2	2	2	2	401	408	K	S			3476	Q6C9P6_YARLI	tr|Q6C9P6|Q6C9P6_YARLI Aconitate hydratase, mitochondrial OS=Yarrowia lipolytica (strain CLIB 122 / E 150) GN=YALI0_D09361g PE=3 SV=2	530.437	true	2	1	0	26.06	84863	18	1	18	1	23	2
200069331	WVVVGGDNFGEGSSR		64200	76.04	1564.73	2	783.367	-0.003902	79.3012	15	7703	0	1	1	13	controllerType=0 controllerNumber=1 scan=23962	2	2	2	2	656	670	R	E			3476	Q6C9P6_YARLI	tr|Q6C9P6|Q6C9P6_YARLI Aconitate hydratase, mitochondrial OS=Yarrowia lipolytica (strain CLIB 122 / E 150) GN=YALI0_D09361g PE=3 SV=2	530.437	true	2	1	0	26.06	84863	18	1	18	1	23	2
200068179	SAVEVDVSPTSDR		63302	46.87	1360.65	2	681.329	-0.001501	50.8718	13	5730	0	1	1	8	controllerType=0 controllerNumber=1 scan=13754	2	2	2	2	551	563	R	L			3476	Q6C9P6_YARLI	tr|Q6C9P6|Q6C9P6_YARLI Aconitate hydratase, mitochondrial OS=Yarrowia lipolytica (strain CLIB 122 / E 150) GN=YALI0_D09361g PE=3 SV=2	530.437	true	2	1	0	26.06	84863	18	1	18	1	23	2
200067470	GHLQNISNNYMIGAINAENEEANNVR		62871	32.14	2884.35	3	962.461	0.00291	82.6533	26	20537	0	1	1	12	controllerType=0 controllerNumber=1 scan=25231	2	2	2	2	607	632	R	N			3476	Q6C9P6_YARLI	tr|Q6C9P6|Q6C9P6_YARLI Aconitate hydratase, mitochondrial OS=Yarrowia lipolytica (strain CLIB 122 / E 150) GN=YALI0_D09361g PE=3 SV=2	530.437	true	2	1	0	26.06	84863	18	1	18	1	23	2
200067203	VGLIGSCTNSSYEDMER	Carbamidomethyl (C7)	62688	84.61	1916.82	2	959.417	-0.002585	71.7725	17	10273	0	1	1	13	controllerType=0 controllerNumber=1 scan=21231	2	2	2	2	378	394	K	S			3476	Q6C9P6_YARLI	tr|Q6C9P6|Q6C9P6_YARLI Aconitate hydratase, mitochondrial OS=Yarrowia lipolytica (strain CLIB 122 / E 150) GN=YALI0_D09361g PE=3 SV=2	530.437	true	2	1	0	26.06	84863	18	1	18	1	23	2
2392911	VAGILTVK		62235	40.5	799.517	2	400.766	0.000554	61.44	8	464	0	1	1	4	controllerType=0 controllerNumber=1 scan=17600	2	2	2	2	250	257	K	G			3476	Q6C9P6_YARLI	tr|Q6C9P6|Q6C9P6_YARLI Aconitate hydratase, mitochondrial OS=Yarrowia lipolytica (strain CLIB 122 / E 150) GN=YALI0_D09361g PE=3 SV=2	530.437	true	2	1	0	26.06	84863	18	1	18	1	23	2
2470219	EHAALEPR		61471	42.13	921.467	2	461.74	-0.000274	25.0432	8	1577	0	1	1	5	controllerType=0 controllerNumber=1 scan=5427	2	2	2	2	671	678	R	F			3476	Q6C9P6_YARLI	tr|Q6C9P6|Q6C9P6_YARLI Aconitate hydratase, mitochondrial OS=Yarrowia lipolytica (strain CLIB 122 / E 150) GN=YALI0_D09361g PE=3 SV=2	530.437	true	2	1	0	26.06	84863	18	1	18	1	23	2
200064486	HTENVQIVK		60774	42.35	1066.58	2	534.296	0.000572	32.9832	9	2916	0	1	1	11	controllerType=0 controllerNumber=1 scan=7670	2	2	2	2	47	55	K	E			3476	Q6C9P6_YARLI	tr|Q6C9P6|Q6C9P6_YARLI Aconitate hydratase, mitochondrial OS=Yarrowia lipolytica (strain CLIB 122 / E 150) GN=YALI0_D09361g PE=3 SV=2	530.437	true	2	1	0	26.06	84863	18	1	18	1	23	2
55507280	LNRPLTYAEK		60421	41.01	1203.66	2	602.839	0.001058	41.1612	10	4390	0	1	1	6	controllerType=0 controllerNumber=1 scan=10489	1	1	1	1	58	67	R	I			3476	Q6C9P6_YARLI	tr|Q6C9P6|Q6C9P6_YARLI Aconitate hydratase, mitochondrial OS=Yarrowia lipolytica (strain CLIB 122 / E 150) GN=YALI0_D09361g PE=3 SV=2	530.437	true	2	1	0	26.06	84863	18	1	18	1	23	2
200071859	VFENSETAVPENIEK		66076	46.38	1704.82	2	853.418	0.000715	62.9687	15	8514	0	1	1	12	controllerType=0 controllerNumber=1 scan=18148	1	1	1	1	72	86	K	R			3475	Q6C338_YARLI	tr|Q6C338|Q6C338_YARLI ATP synthase subunit gamma OS=Yarrowia lipolytica (strain CLIB 122 / E 150) GN=YALI0_F02893g PE=3 SV=2	30.481	true	2	1	0	5.12	32336	1	1	1	1	2	2
200072788	GLVYEQSISR		66760	49.31	1150.6	2	576.306	-0.000286	57.1612	10	3861	0	1	1	7	controllerType=0 controllerNumber=1 scan=16068	1	1	1	1	61	70	K	M			3474	Q6C9B9_YARLI	tr|Q6C9B9|Q6C9B9_YARLI YALI0D12408p OS=Yarrowia lipolytica (strain CLIB 122 / E 150) GN=YALI0_D12408g PE=4 SV=1	31.739	true	2	1	0	7.14	15918	1	1	1	1	1	1
200090239	TGHTTGGAPWESQEGDWDLDAGGNGDGEGGR		67992	56.63	3085.27	3	1029.43	-0.000934	77.4133	31	22817	0	1	1	15	controllerType=0 controllerNumber=1 scan=23256	1	1	1	1	316	346	R	S			3473	Q6CCL1_YARLI	tr|Q6CCL1|Q6CCL1_YARLI YALI0C08473p OS=Yarrowia lipolytica (strain CLIB 122 / E 150) GN=YALI0_C08473g PE=4 SV=1	125.858	true	2	1	0	5.5	137080	4	4	4	4	5	5
200073298	GLTPTWDYESVEK		67129	70.12	1523.71	2	762.862	-0.001969	80.3677	13	7331	0	1	1	9	controllerType=0 controllerNumber=1 scan=24363	1	1	1	1	218	230	K	I			3473	Q6CCL1_YARLI	tr|Q6CCL1|Q6CCL1_YARLI YALI0C08473p OS=Yarrowia lipolytica (strain CLIB 122 / E 150) GN=YALI0_C08473g PE=4 SV=1	125.858	true	2	1	0	5.5	137080	4	4	4	4	5	5
200070941	DPSGNDIMR		65388	32.21	1003.44	2	502.727	0.000481	39.9885	9	2205	0	1	1	7	controllerType=0 controllerNumber=1 scan=10098	1	1	1	1	85	93	K	I			3473	Q6CCL1_YARLI	tr|Q6CCL1|Q6CCL1_YARLI YALI0C08473p OS=Yarrowia lipolytica (strain CLIB 122 / E 150) GN=YALI0_C08473g PE=4 SV=1	125.858	true	2	1	0	5.5	137080	4	4	4	4	5	5
200064425	IANEGHTFTATYTDYVEDK		60734	33.69	2173.98	3	725.665	-0.002307	71.4678	19	12393	0	1	1	9	controllerType=0 controllerNumber=1 scan=21125	1	1	1	1	94	112	R	N			3473	Q6CCL1_YARLI	tr|Q6CCL1|Q6CCL1_YARLI YALI0C08473p OS=Yarrowia lipolytica (strain CLIB 122 / E 150) GN=YALI0_C08473g PE=4 SV=1	125.858	true	2	1	0	5.5	137080	4	4	4	4	5	5
200080873	MSDQLTEDQVAEFR		72440	64.7	1667.75	2	834.88	-0.000623	74.5972	14	8315	0	1	1	11	controllerType=0 controllerNumber=1 scan=22229	1	1	1	1	1	14	-	E			3472	Q6C3K3_YARLI	tr|Q6C3K3|Q6C3K3_YARLI YALI0E34111p OS=Yarrowia lipolytica (strain CLIB 122 / E 150) GN=YALI0_E34111g PE=4 SV=1	284.576	true	2	1	0	42.76	17194	6	6	9	9	15	15
102070720	HVMTSIGEK	Oxidation (M3)	71873	27.16	1016.5	2	509.255	8.5e-05	23.6948	9	2331	0	1	1	4	controllerType=0 controllerNumber=1 scan=5068	1	1	1	1	108	116	R	L	1	Oxidation (M3) = 1.0	3472	Q6C3K3_YARLI	tr|Q6C3K3|Q6C3K3_YARLI YALI0E34111p OS=Yarrowia lipolytica (strain CLIB 122 / E 150) GN=YALI0_E34111g PE=4 SV=1	284.576	true	2	1	0	42.76	17194	6	6	9	9	15	15
17086632	HVMTSIGEK		71158	43.1	1000.5	2	501.258	4.4e-05	31.2055	9	2188	0	1	1	7	controllerType=0 controllerNumber=1 scan=7144	1	1	1	1	108	116	R	L			3472	Q6C3K3_YARLI	tr|Q6C3K3|Q6C3K3_YARLI YALI0E34111p OS=Yarrowia lipolytica (strain CLIB 122 / E 150) GN=YALI0_E34111g PE=4 SV=1	284.576	true	2	1	0	42.76	17194	6	6	9	9	15	15
200077460	LTDEEVDMMIK	Oxidation (M9)	69883	57.66	1338.6	2	670.311	0.001278	64.0682	11	5575	0	1	1	15	controllerType=0 controllerNumber=1 scan=18534	1	1	1	1	117	127	K	E	0.96	Oxidation (M9) = 0.96	3472	Q6C3K3_YARLI	tr|Q6C3K3|Q6C3K3_YARLI YALI0E34111p OS=Yarrowia lipolytica (strain CLIB 122 / E 150) GN=YALI0_E34111g PE=4 SV=1	284.576	true	2	1	0	42.76	17194	6	6	9	9	15	15
3534130	EAFSLFDK		69218	41.62	955.465	2	478.737	-0.00252	84.3773	8	1788	0	1	1	5	controllerType=0 controllerNumber=1 scan=25918	1	1	1	1	15	22	R	N			3472	Q6C3K3_YARLI	tr|Q6C3K3|Q6C3K3_YARLI YALI0E34111p OS=Yarrowia lipolytica (strain CLIB 122 / E 150) GN=YALI0_E34111g PE=4 SV=1	284.576	true	2	1	0	42.76	17194	6	6	9	9	15	15
2327313	MKDTDSEEEIR		65585	60.53	1351.59	2	676.803	-0.00024	29.109	11	5665	1	1	1	7	controllerType=0 controllerNumber=1 scan=6541	1	1	1	1	77	87	K	E			3472	Q6C3K3_YARLI	tr|Q6C3K3|Q6C3K3_YARLI YALI0E34111p OS=Yarrowia lipolytica (strain CLIB 122 / E 150) GN=YALI0_E34111g PE=4 SV=1	284.576	true	2	1	0	42.76	17194	6	6	9	9	15	15
3653167	MKDTDSEEEIR	Oxidation (M1)	64453	34.46	1367.59	3	456.869	-0.000359	25.1578	11	5793	1	1	1	10	controllerType=0 controllerNumber=1 scan=5458	1	1	1	1	77	87	K	E	1	Oxidation (M1) = 1.0	3472	Q6C3K3_YARLI	tr|Q6C3K3|Q6C3K3_YARLI YALI0E34111p OS=Yarrowia lipolytica (strain CLIB 122 / E 150) GN=YALI0_E34111g PE=4 SV=1	284.576	true	2	1	0	42.76	17194	6	6	9	9	15	15
200066863	DNNGFISAQELR		62437	47.42	1362.65	2	682.33	-0.003961	71.7123	12	5744	0	1	1	9	controllerType=0 controllerNumber=1 scan=21209	1	1	1	1	96	107	R	H			3472	Q6C3K3_YARLI	tr|Q6C3K3|Q6C3K3_YARLI YALI0E34111p OS=Yarrowia lipolytica (strain CLIB 122 / E 150) GN=YALI0_E34111g PE=4 SV=1	284.576	true	2	1	0	42.76	17194	6	6	9	9	15	15
200066412	LTDEEVDMMIK		62166	71.11	1322.61	2	662.31	-0.002262	79.266	11	5421	0	1	1	7	controllerType=0 controllerNumber=1 scan=23949	1	1	1	1	117	127	K	E			3472	Q6C3K3_YARLI	tr|Q6C3K3|Q6C3K3_YARLI YALI0E34111p OS=Yarrowia lipolytica (strain CLIB 122 / E 150) GN=YALI0_E34111g PE=4 SV=1	284.576	true	2	1	0	42.76	17194	6	6	9	9	15	15
200068992	LQPKPEPAPAK		63966	39.69	1174.67	2	588.343	0.000437	26.047	11	4101	0	1	1	8	controllerType=0 controllerNumber=1 scan=5697	1	1	1	1	166	176	R	A			3471	B5RSK4_YARLI	tr|B5RSK4|B5RSK4_YARLI YALI0A20867p OS=Yarrowia lipolytica (strain CLIB 122 / E 150) GN=YALI0_A20867g PE=4 SV=1	21.315	true	2	1	0	4.93	24159	1	1	1	1	2	2
200070767	LIELGVR		65275	42.49	798.496	2	400.255	6.3e-05	67.9742	7	457	0	1	1	6	controllerType=0 controllerNumber=1 scan=19927	1	1	1	1	256	262	K	R			3470	CCPR2_YARLI	sp|Q6CAB5|CCPR2_YARLI Putative cytochrome c peroxidase, mitochondrial OS=Yarrowia lipolytica (strain CLIB 122 / E 150) GN=YALI0D04268g PE=3 SV=1	238.087	true	2	1	0	32.98	32388	11	11	11	11	14	14
200069188	SGFEGAWVPNPIR		64088	64.59	1428.71	2	715.367	0.002326	90.9503	13	6537	0	1	1	7	controllerType=0 controllerNumber=1 scan=28587	1	1	1	1	171	183	R	F			3470	CCPR2_YARLI	sp|Q6CAB5|CCPR2_YARLI Putative cytochrome c peroxidase, mitochondrial OS=Yarrowia lipolytica (strain CLIB 122 / E 150) GN=YALI0D04268g PE=3 SV=1	238.087	true	2	1	0	32.98	32388	11	11	11	11	14	14
200066835	TNFIDR		62423	36.24	764.382	2	383.198	-0.000125	43.2218	6	279	0	1	1	5	controllerType=0 controllerNumber=1 scan=11249	1	1	1	1	271	276	K	N			3470	CCPR2_YARLI	sp|Q6CAB5|CCPR2_YARLI Putative cytochrome c peroxidase, mitochondrial OS=Yarrowia lipolytica (strain CLIB 122 / E 150) GN=YALI0D04268g PE=3 SV=1	238.087	true	2	1	0	32.98	32388	11	11	11	11	14	14
64167739	DEANNGLENAR		60419	53.14	1201.53	2	601.774	0.001073	29.9082	11	4358	0	1	1	8	controllerType=0 controllerNumber=1 scan=6767	1	1	1	1	64	74	K	Q			3470	CCPR2_YARLI	sp|Q6CAB5|CCPR2_YARLI Putative cytochrome c peroxidase, mitochondrial OS=Yarrowia lipolytica (strain CLIB 122 / E 150) GN=YALI0D04268g PE=3 SV=1	238.087	true	2	1	0	32.98	32388	11	11	11	11	14	14
200081684	WVEIYAADK		72966	26.38	1093.54	2	547.778	-0.00117	71.1748	9	3276	0	1	1	5	controllerType=0 controllerNumber=1 scan=21026	1	1	1	1	234	242	K	E			3470	CCPR2_YARLI	sp|Q6CAB5|CCPR2_YARLI Putative cytochrome c peroxidase, mitochondrial OS=Yarrowia lipolytica (strain CLIB 122 / E 150) GN=YALI0D04268g PE=3 SV=1	238.087	true	2	1	0	32.98	32388	11	11	11	11	14	14
52798745	LPDGAQGQDHLR		72080	63.19	1305.64	2	653.828	-0.000158	35.6553	12	5298	0	1	1	9	controllerType=0 controllerNumber=1 scan=8563	1	1	1	1	130	141	R	D			3470	CCPR2_YARLI	sp|Q6CAB5|CCPR2_YARLI Putative cytochrome c peroxidase, mitochondrial OS=Yarrowia lipolytica (strain CLIB 122 / E 150) GN=YALI0D04268g PE=3 SV=1	238.087	true	2	1	0	32.98	32388	11	11	11	11	14	14
200079566	QFLEPIK		71429	26.34	873.496	2	437.756	0.00073	67.5708	7	1187	0	1	1	5	controllerType=0 controllerNumber=1 scan=19785	1	1	1	1	75	81	R	A			3470	CCPR2_YARLI	sp|Q6CAB5|CCPR2_YARLI Putative cytochrome c peroxidase, mitochondrial OS=Yarrowia lipolytica (strain CLIB 122 / E 150) GN=YALI0D04268g PE=3 SV=1	238.087	true	2	1	0	32.98	32388	11	11	11	11	14	14
200078944	LLMNEEWK		70952	37.63	1061.52	2	531.767	-0.000841	73.7828	8	2867	0	1	1	5	controllerType=0 controllerNumber=1 scan=21931	1	1	1	1	191	198	K	L			3470	CCPR2_YARLI	sp|Q6CAB5|CCPR2_YARLI Putative cytochrome c peroxidase, mitochondrial OS=Yarrowia lipolytica (strain CLIB 122 / E 150) GN=YALI0D04268g PE=3 SV=1	238.087	true	2	1	0	32.98	32388	11	11	11	11	14	14
200077622	FANTYFK		69988	28.32	889.433	2	445.725	0.000827	60.1143	7	1339	0	1	1	6	controllerType=0 controllerNumber=1 scan=17132	1	1	1	1	184	190	R	L			3470	CCPR2_YARLI	sp|Q6CAB5|CCPR2_YARLI Putative cytochrome c peroxidase, mitochondrial OS=Yarrowia lipolytica (strain CLIB 122 / E 150) GN=YALI0D04268g PE=3 SV=1	238.087	true	2	1	0	32.98	32388	11	11	11	11	14	14
52369592	EAKDEANNGLENAR		69525	27.48	1529.71	3	510.909	-0.000794	26.4837	14	7365	1	1	1	15	controllerType=0 controllerNumber=1 scan=5819	1	1	1	1	61	74	K	Q			3470	CCPR2_YARLI	sp|Q6CAB5|CCPR2_YARLI Putative cytochrome c peroxidase, mitochondrial OS=Yarrowia lipolytica (strain CLIB 122 / E 150) GN=YALI0D04268g PE=3 SV=1	238.087	true	2	1	0	32.98	32388	11	11	11	11	14	14
45845368	LAWHASGTYDK		66763	35.24	1247.59	2	624.803	-0.000714	47.5423	11	4824	0	1	1	14	controllerType=0 controllerNumber=1 scan=12694	1	1	1	1	34	44	R	A			3470	CCPR2_YARLI	sp|Q6CAB5|CCPR2_YARLI Putative cytochrome c peroxidase, mitochondrial OS=Yarrowia lipolytica (strain CLIB 122 / E 150) GN=YALI0D04268g PE=3 SV=1	238.087	true	2	1	0	32.98	32388	11	11	11	11	14	14
200073974	IPVHPR		67567	32.93	717.429	2	359.721	-0.00027	24.6705	6	73	0	1	1	5	controllerType=0 controllerNumber=1 scan=5328	1	1	1	1	322	327	K	A			3469	Q6CFF6_YARLI	tr|Q6CFF6|Q6CFF6_YARLI YALI0B07447p OS=Yarrowia lipolytica (strain CLIB 122 / E 150) GN=YALI0_B07447g PE=3 SV=1	19.93	true	2	1	0	1.04	63989	1	1	1	1	1	1
200066257	QTDLDEEDLAFK		62054	24.52	1422.65	2	712.329	-0.003598	73.1992	12	6480	0	1	1	8	controllerType=0 controllerNumber=1 scan=21715	0	0	0	1	19	30	K	Q			3468	B5FVB9_YARLI	tr|B5FVB9|B5FVB9_YARLI YALI0B22125p OS=Yarrowia lipolytica (strain CLIB 122 / E 150) GN=YALI0_B22125g PE=4 SV=1	9.987	false	1	1	0	0	0	1	0	1	0	1	0
200078638	HGIIIADTK		70741	48.24	966.55	2	484.282	-8.6e-05	41.7028	9	1889	0	1	1	8	controllerType=0 controllerNumber=1 scan=10684	1	1	1	1	213	221	K	F			3467	Q6C3Q2_YARLI	tr|Q6C3Q2|Q6C3Q2_YARLI YALI0E33033p OS=Yarrowia lipolytica (strain CLIB 122 / E 150) GN=YALI0_E33033g PE=3 SV=1	30.829	true	2	1	0	2.9	34606	1	1	1	1	1	1
200075358	GIADPVDHASNIGNPENALYDSNDDVTR		68456	54.42	2968.34	3	990.455	0.000199	78.3343	28	21465	0	1	1	12	controllerType=0 controllerNumber=1 scan=23592	1	1	1	1	1133	1160	K	F			3466	Q6CCF2_YARLI	tr|Q6CCF2|Q6CCF2_YARLI YALI0C09904p OS=Yarrowia lipolytica (strain CLIB 122 / E 150) GN=YALI0_C09904g PE=4 SV=1	38.019	true	2	1	0	2.2	136675	1	1	1	1	1	1
200081995	GDQIDIIEK		73277	28.63	1029.53	2	515.775	0.000912	59.901	9	2472	0	1	1	4	controllerType=0 controllerNumber=1 scan=17060	1	1	1	1	110	118	K	L			3465	Q6CD36_YARLI	tr|Q6CD36|Q6CD36_YARLI YALI0C04114p OS=Yarrowia lipolytica (strain CLIB 122 / E 150) GN=YALI0_C04114g PE=4 SV=1	30.409	true	2	1	0	7.87	32377	2	2	2	2	3	3
200091971	ELSDTPYMAPPPVSR		72794	31.54	1658.8	2	830.402	-0.004073	73.167	15	8282	0	1	1	8	controllerType=0 controllerNumber=1 scan=21704	1	1	1	1	143	157	K	S			3465	Q6CD36_YARLI	tr|Q6CD36|Q6CD36_YARLI YALI0C04114p OS=Yarrowia lipolytica (strain CLIB 122 / E 150) GN=YALI0_C04114g PE=4 SV=1	30.409	true	2	1	0	7.87	32377	2	2	2	2	3	3
42401351	ISTTFNDAALR		69262	46.86	1207.62	2	604.819	0.001579	65.655	11	4436	0	1	1	10	controllerType=0 controllerNumber=1 scan=19088	1	1	1	1	1896	1906	R	F			3464	FAS1_YARLI	sp|P34229|FAS1_YARLI Fatty acid synthase subunit beta OS=Yarrowia lipolytica (strain CLIB 122 / E 150) GN=FAS1 PE=3 SV=2	125.992	true	2	1	0	2.49	231342	4	4	4	4	5	5
200073745	TGNLISEK		67413	40.21	860.46	2	431.238	0.00096	36.6422	8	1028	0	1	1	7	controllerType=0 controllerNumber=1 scan=8901	1	1	1	1	1777	1784	K	I			3464	FAS1_YARLI	sp|P34229|FAS1_YARLI Fatty acid synthase subunit beta OS=Yarrowia lipolytica (strain CLIB 122 / E 150) GN=FAS1 PE=3 SV=2	125.992	true	2	1	0	2.49	231342	4	4	4	4	5	5
200073303	FVVDHISEQTK		67134	50.89	1301.66	2	651.84	0.001436	49.3605	11	5254	0	1	1	9	controllerType=0 controllerNumber=1 scan=13270	1	1	1	1	1907	1917	R	W			3464	FAS1_YARLI	sp|P34229|FAS1_YARLI Fatty acid synthase subunit beta OS=Yarrowia lipolytica (strain CLIB 122 / E 150) GN=FAS1 PE=3 SV=2	125.992	true	2	1	0	2.49	231342	4	4	4	4	5	5
200082161	APSSNEPYAGVSGDYNPIHVSR		73496	76.17	2316.08	3	773.033	3.3e-05	69.6833	22	14536	0	1	1	25	controllerType=0 controllerNumber=1 scan=20523	1	1	1	1	1577	1598	K	A			3464	FAS1_YARLI	sp|P34229|FAS1_YARLI Fatty acid synthase subunit beta OS=Yarrowia lipolytica (strain CLIB 122 / E 150) GN=FAS1 PE=3 SV=2	125.992	true	2	1	0	2.49	231342	4	4	4	4	5	5
200081428	EATEATDAAKEEAK		72820	63.36	1462.68	2	732.348	0.001384	25.2118	14	6854	1	1	1	10	controllerType=0 controllerNumber=1 scan=5473	1	1	1	1	67	80	K	D			3463	Q6C2F6_YARLI	tr|Q6C2F6|Q6C2F6_YARLI YALI0F08327p OS=Yarrowia lipolytica (strain CLIB 122 / E 150) GN=YALI0_F08327g PE=4 SV=2	290.295	true	2	1	0	63.31	14638	8	8	8	8	19	19
200081253	AADKADEVAEDVK		72699	68.65	1359.65	2	680.834	0.000842	35.8897	13	5723	1	1	1	15	controllerType=0 controllerNumber=1 scan=8641	1	1	1	1	104	116	K	A			3463	Q6C2F6_YARLI	tr|Q6C2F6|Q6C2F6_YARLI YALI0F08327p OS=Yarrowia lipolytica (strain CLIB 122 / E 150) GN=YALI0_F08327g PE=4 SV=2	290.295	true	2	1	0	63.31	14638	8	8	8	8	19	19
200079359	ATDAAEEAQTEAK		71306	90.7	1333.6	2	667.811	0.003866	30.4432	13	5533	0	1	1	20	controllerType=0 controllerNumber=1 scan=6924	1	1	1	1	86	98	K	D			3463	Q6C2F6_YARLI	tr|Q6C2F6|Q6C2F6_YARLI YALI0F08327p OS=Yarrowia lipolytica (strain CLIB 122 / E 150) GN=YALI0_F08327g PE=4 SV=2	290.295	true	2	1	0	63.31	14638	8	8	8	8	19	19
200078313	EAQGEVQEIAK		70505	58.51	1200.6	2	601.308	0.001423	39.831	11	4345	0	1	1	8	controllerType=0 controllerNumber=1 scan=10043	1	1	1	1	30	40	K	D			3463	Q6C2F6_YARLI	tr|Q6C2F6|Q6C2F6_YARLI YALI0F08327p OS=Yarrowia lipolytica (strain CLIB 122 / E 150) GN=YALI0_F08327g PE=4 SV=2	290.295	true	2	1	0	63.31	14638	8	8	8	8	19	19
200091165	ATDAAEEAQTEAKDAEAK		70393	48.44	1847.84	3	616.955	0.001082	31.7992	18	9833	1	1	1	11	controllerType=0 controllerNumber=1 scan=7319	1	1	1	1	86	103	K	A			3463	Q6C2F6_YARLI	tr|Q6C2F6|Q6C2F6_YARLI YALI0F08327p OS=Yarrowia lipolytica (strain CLIB 122 / E 150) GN=YALI0_F08327g PE=4 SV=2	290.295	true	2	1	0	63.31	14638	8	8	8	8	19	19
200068421	INEITGSVSK		63453	37.58	1046.56	2	524.29	0.002036	41.8148	10	2699	0	1	1	7	controllerType=0 controllerNumber=1 scan=10724	1	1	1	1	57	66	K	E			3463	Q6C2F6_YARLI	tr|Q6C2F6|Q6C2F6_YARLI YALI0F08327p OS=Yarrowia lipolytica (strain CLIB 122 / E 150) GN=YALI0_F08327g PE=4 SV=2	290.295	true	2	1	0	63.31	14638	8	8	8	8	19	19
200087937	SATETTENTTSNFTSNLPDVSK		61701	41.52	2343.07	2	1172.55	0.007026	73.4345	22	14708	0	1	1	8	controllerType=0 controllerNumber=1 scan=21801	1	1	1	1	2	23	M	I			3463	Q6C2F6_YARLI	tr|Q6C2F6|Q6C2F6_YARLI YALI0F08327p OS=Yarrowia lipolytica (strain CLIB 122 / E 150) GN=YALI0_F08327g PE=4 SV=2	290.295	true	2	1	0	63.31	14638	8	8	8	8	19	19
200064882	ADEVAEDVK		61035	47.71	974.456	2	488.236	0.000403	30.7273	9	1965	0	1	1	10	controllerType=0 controllerNumber=1 scan=7005	1	1	1	1	108	116	K	A			3463	Q6C2F6_YARLI	tr|Q6C2F6|Q6C2F6_YARLI YALI0F08327p OS=Yarrowia lipolytica (strain CLIB 122 / E 150) GN=YALI0_F08327g PE=4 SV=2	290.295	true	2	1	0	63.31	14638	8	8	8	8	19	19
200082131	SSASAGSATSPNMDR		73373	51.63	1437.62	2	719.816	0.001423	28.8582	15	6605	0	1	1	8	controllerType=0 controllerNumber=1 scan=6469	1	1	1	1	360	374	R	S			3462	Q6C889_YARLI	tr|Q6C889|Q6C889_YARLI YALI0D21725p OS=Yarrowia lipolytica (strain CLIB 122 / E 150) GN=YALI0_D21725g PE=4 SV=1	79.481	true	2	1	0	3.79	138184	5	5	5	5	5	5
200081997	QEEEEPFQHK		73280	24.42	1299.57	2	650.795	0.001364	32.6732	10	5237	0	1	1	6	controllerType=0 controllerNumber=1 scan=7577	1	1	1	1	497	506	K	D			3462	Q6C889_YARLI	tr|Q6C889|Q6C889_YARLI YALI0D21725p OS=Yarrowia lipolytica (strain CLIB 122 / E 150) GN=YALI0_D21725g PE=4 SV=1	79.481	true	2	1	0	3.79	138184	5	5	5	5	5	5
200090846	DEREHPEYGQEAGK		69527	27.13	1643.72	3	548.913	-0.000224	24.306	14	8175	1	1	1	7	controllerType=0 controllerNumber=1 scan=5231	1	1	1	1	518	531	R	A			3462	Q6C889_YARLI	tr|Q6C889|Q6C889_YARLI YALI0D21725p OS=Yarrowia lipolytica (strain CLIB 122 / E 150) GN=YALI0_D21725g PE=4 SV=1	79.481	true	2	1	0	3.79	138184	5	5	5	5	5	5
200090281	EHPEYGQEAGK		68090	30.02	1243.55	3	415.523	-0.000211	22.3658	11	4785	0	1	1	5	controllerType=0 controllerNumber=1 scan=4719	1	1	1	1	521	531	R	A			3462	Q6C889_YARLI	tr|Q6C889|Q6C889_YARLI YALI0D21725p OS=Yarrowia lipolytica (strain CLIB 122 / E 150) GN=YALI0_D21725g PE=4 SV=1	79.481	true	2	1	0	3.79	138184	5	5	5	5	5	5
200064321	IPAAWPQEVK		60669	27.96	1137.62	2	569.818	0.001812	69.906	10	3731	0	1	1	11	controllerType=0 controllerNumber=1 scan=20600	1	1	1	1	487	496	K	Q			3462	Q6C889_YARLI	tr|Q6C889|Q6C889_YARLI YALI0D21725p OS=Yarrowia lipolytica (strain CLIB 122 / E 150) GN=YALI0_D21725g PE=4 SV=1	79.481	true	2	1	0	3.79	138184	5	5	5	5	5	5
3756921	MAGESESNLR		73159	57.68	1092.49	2	547.251	5.5e-05	31.5528	10	3255	0	1	1	9	controllerType=0 controllerNumber=1 scan=7246	1	1	1	1	291	300	K	K			3461	Q6C1Z3_YARLI	tr|Q6C1Z3|Q6C1Z3_YARLI YALI0F12155p OS=Yarrowia lipolytica (strain CLIB 122 / E 150) GN=YALI0_F12155g PE=3 SV=1	173.269	true	2	1	0	7.99	89038	6	6	6	6	6	6
12000	GVLFYGPPGTGK		69125	35.78	1191.63	2	596.825	0.003409	77.2823	12	4276	0	1	1	9	controllerType=0 controllerNumber=1 scan=23210	1	1	1	1	526	537	K	T			3461	Q6C1Z3_YARLI	tr|Q6C1Z3|Q6C1Z3_YARLI YALI0F12155p OS=Yarrowia lipolytica (strain CLIB 122 / E 150) GN=YALI0_F12155g PE=3 SV=1	173.269	true	2	1	0	7.99	89038	6	6	6	6	6	6
135417233	AHFEEAMK		66879	27.75	961.433	2	481.724	0.000662	32.2878	8	1828	0	1	1	10	controllerType=0 controllerNumber=1 scan=7462	1	1	1	1	746	753	R	T			3461	Q6C1Z3_YARLI	tr|Q6C1Z3|Q6C1Z3_YARLI YALI0F12155p OS=Yarrowia lipolytica (strain CLIB 122 / E 150) GN=YALI0_F12155g PE=3 SV=1	173.269	true	2	1	0	7.99	89038	6	6	6	6	6	6
200068442	YEAYAQQIQSSR		63465	41.56	1442.68	2	722.347	0.000539	48.0553	12	6648	0	1	1	7	controllerType=0 controllerNumber=1 scan=12854	1	1	1	1	767	778	R	G			3461	Q6C1Z3_YARLI	tr|Q6C1Z3|Q6C1Z3_YARLI YALI0F12155p OS=Yarrowia lipolytica (strain CLIB 122 / E 150) GN=YALI0_F12155g PE=3 SV=1	173.269	true	2	1	0	7.99	89038	6	6	6	6	6	6
10897	FALGNSNPSALR		62280	59.54	1245.65	2	623.831	0.000144	67.2157	12	4814	0	1	1	9	controllerType=0 controllerNumber=1 scan=19662	1	1	1	1	467	478	R	E			3461	Q6C1Z3_YARLI	tr|Q6C1Z3|Q6C1Z3_YARLI YALI0F12155p OS=Yarrowia lipolytica (strain CLIB 122 / E 150) GN=YALI0_F12155g PE=3 SV=1	173.269	true	2	1	0	7.99	89038	6	6	6	6	6	6
200066065	DSIEAAITAQR		61877	69.3	1173.6	2	587.808	0.001555	65.1702	11	4074	0	1	1	8	controllerType=0 controllerNumber=1 scan=18923	1	1	1	1	714	724	K	E			3461	Q6C1Z3_YARLI	tr|Q6C1Z3|Q6C1Z3_YARLI YALI0F12155p OS=Yarrowia lipolytica (strain CLIB 122 / E 150) GN=YALI0_F12155g PE=3 SV=1	173.269	true	2	1	0	7.99	89038	6	6	6	6	6	6
200092093	AFTSDTATNAEK		73140	36.59	1254.57	2	628.293	-0.000676	33.1358	12	4896	0	1	1	14	controllerType=0 controllerNumber=1 scan=7722	1	1	1	1	464	475	K	V			3460	Q6CF46_YARLI	tr|Q6CF46|Q6CF46_YARLI YALI0B10340p OS=Yarrowia lipolytica (strain CLIB 122 / E 150) GN=YALI0_B10340g PE=3 SV=1	67.587	true	2	1	0	6.92	68371	3	3	3	3	3	3
200079747	SVRPVASQQEFEATEK		71531	46.09	1804.9	3	602.64	0.001283	46.6727	16	9446	0	1	1	17	controllerType=0 controllerNumber=1 scan=12399	1	1	1	1	47	62	K	A			3460	Q6CF46_YARLI	tr|Q6CF46|Q6CF46_YARLI YALI0B10340p OS=Yarrowia lipolytica (strain CLIB 122 / E 150) GN=YALI0_B10340g PE=3 SV=1	67.587	true	2	1	0	6.92	68371	3	3	3	3	3	3
200087984	EFVAPGGAGQELQK		61808	44.81	1429.72	2	715.866	-0.000945	59.0578	14	6544	0	1	1	14	controllerType=0 controllerNumber=1 scan=16757	1	1	1	1	66	79	R	R			3460	Q6CF46_YARLI	tr|Q6CF46|Q6CF46_YARLI YALI0B10340p OS=Yarrowia lipolytica (strain CLIB 122 / E 150) GN=YALI0_B10340g PE=3 SV=1	67.587	true	2	1	0	6.92	68371	3	3	3	3	3	3
200081496	YLWDTLK		72867	23.82	937.491	2	469.753	0.000471	88.2177	7	1675	0	1	1	4	controllerType=0 controllerNumber=1 scan=27457	1	1	1	1	331	337	K	A			3459	PRPC_YARLI	sp|Q6C793|PRPC_YARLI 2-methylcitrate synthase, mitochondrial OS=Yarrowia lipolytica (strain CLIB 122 / E 150) GN=YALI0E02684g PE=1 SV=1	238.759	true	2	1	0	32.69	51709	12	12	12	12	14	14
200079890	IGSDVTKEDIEK		71602	61.59	1332.68	2	667.346	0.000493	39.1232	12	5518	1	1	1	17	controllerType=0 controllerNumber=1 scan=9786	1	1	1	1	319	330	K	Y			3459	PRPC_YARLI	sp|Q6C793|PRPC_YARLI 2-methylcitrate synthase, mitochondrial OS=Yarrowia lipolytica (strain CLIB 122 / E 150) GN=YALI0E02684g PE=1 SV=1	238.759	true	2	1	0	32.69	51709	12	12	12	12	14	14
200079377	LYLTIHADHEGGNVSAHTTK		71317	48.27	2163.07	3	722.031	0.000398	49.7903	20	12345	0	1	1	28	controllerType=0 controllerNumber=1 scan=13403	1	1	1	1	257	276	R	L			3459	PRPC_YARLI	sp|Q6C793|PRPC_YARLI 2-methylcitrate synthase, mitochondrial OS=Yarrowia lipolytica (strain CLIB 122 / E 150) GN=YALI0E02684g PE=1 SV=1	238.759	true	2	1	0	32.69	51709	12	12	12	12	14	14
200076352	LPVIASR		69135	37.77	754.47	2	378.243	0.00057	51.6518	7	231	0	1	1	5	controllerType=0 controllerNumber=1 scan=14017	1	1	1	1	208	214	K	I			3459	PRPC_YARLI	sp|Q6C793|PRPC_YARLI 2-methylcitrate synthase, mitochondrial OS=Yarrowia lipolytica (strain CLIB 122 / E 150) GN=YALI0E02684g PE=1 SV=1	238.759	true	2	1	0	32.69	51709	12	12	12	12	14	14
200075644	GLTIPDLQK		68606	26.8	983.565	2	492.791	0.000754	77.238	9	2032	0	1	1	6	controllerType=0 controllerNumber=1 scan=23195	1	1	1	1	94	102	R	Q			3459	PRPC_YARLI	sp|Q6C793|PRPC_YARLI 2-methylcitrate synthase, mitochondrial OS=Yarrowia lipolytica (strain CLIB 122 / E 150) GN=YALI0E02684g PE=1 SV=1	238.759	true	2	1	0	32.69	51709	12	12	12	12	14	14
200071380	FAELIPENVEK		65688	34.41	1287.67	2	644.843	-9.4e-05	78.4732	11	5147	0	1	1	8	controllerType=0 controllerNumber=1 scan=23642	1	1	1	1	36	46	R	I			3459	PRPC_YARLI	sp|Q6C793|PRPC_YARLI 2-methylcitrate synthase, mitochondrial OS=Yarrowia lipolytica (strain CLIB 122 / E 150) GN=YALI0E02684g PE=1 SV=1	238.759	true	2	1	0	32.69	51709	12	12	12	12	14	14
200070856	GLSADWASR		65344	55	961.462	2	481.737	-0.000842	57.5398	9	1832	0	1	1	7	controllerType=0 controllerNumber=1 scan=16196	1	1	1	1	135	143	K	A			3459	PRPC_YARLI	sp|Q6C793|PRPC_YARLI 2-methylcitrate synthase, mitochondrial OS=Yarrowia lipolytica (strain CLIB 122 / E 150) GN=YALI0E02684g PE=1 SV=1	238.759	true	2	1	0	32.69	51709	12	12	12	12	14	14
200069840	HVEELIDR		64562	49.97	1009.52	2	505.767	0.000603	41.6747	8	2277	0	1	1	7	controllerType=0 controllerNumber=1 scan=10672	1	1	1	1	149	156	K	C			3459	PRPC_YARLI	sp|Q6C793|PRPC_YARLI 2-methylcitrate synthase, mitochondrial OS=Yarrowia lipolytica (strain CLIB 122 / E 150) GN=YALI0E02684g PE=1 SV=1	238.759	true	2	1	0	32.69	51709	12	12	12	12	14	14
200066083	EPLPEGLFWLLLTGEIPTDAQVK		61891	35.26	2565.37	3	856.135	0.00338	114.084	23	16658	0	1	1	13	controllerType=0 controllerNumber=1 scan=37297	1	1	1	1	112	134	K	G			3459	PRPC_YARLI	sp|Q6C793|PRPC_YARLI 2-methylcitrate synthase, mitochondrial OS=Yarrowia lipolytica (strain CLIB 122 / E 150) GN=YALI0E02684g PE=1 SV=1	238.759	true	2	1	0	32.69	51709	12	12	12	12	14	14
2648257	VVPGYGHAVLR		61264	33.78	1166.66	2	584.336	0.000706	50.2738	11	4013	0	1	1	7	controllerType=0 controllerNumber=1 scan=13553	1	1	1	1	341	351	R	K			3459	PRPC_YARLI	sp|Q6C793|PRPC_YARLI 2-methylcitrate synthase, mitochondrial OS=Yarrowia lipolytica (strain CLIB 122 / E 150) GN=YALI0E02684g PE=1 SV=1	238.759	true	2	1	0	32.69	51709	12	12	12	12	14	14
200064975	AYGAPIERPK		61083	37.7	1100.6	2	551.307	0.001019	38.375	10	3364	0	1	1	8	controllerType=0 controllerNumber=1 scan=9518	1	1	1	1	441	450	R	S			3459	PRPC_YARLI	sp|Q6C793|PRPC_YARLI 2-methylcitrate synthase, mitochondrial OS=Yarrowia lipolytica (strain CLIB 122 / E 150) GN=YALI0E02684g PE=1 SV=1	238.759	true	2	1	0	32.69	51709	12	12	12	12	14	14
200064407	IVGSIDNSLDYSANFASLLGFGDNK		60722	39.37	2616.27	3	873.096	-0.001127	103.38	25	17191	0	1	1	18	controllerType=0 controllerNumber=1 scan=33844	1	1	1	1	225	249	K	E			3459	PRPC_YARLI	sp|Q6C793|PRPC_YARLI 2-methylcitrate synthase, mitochondrial OS=Yarrowia lipolytica (strain CLIB 122 / E 150) GN=YALI0E02684g PE=1 SV=1	238.759	true	2	1	0	32.69	51709	12	12	12	12	14	14
200068859	IADGHAQQWGEVK		63855	31.96	1437.7	3	480.239	-0.001434	44.7188	13	6612	0	1	1	14	controllerType=0 controllerNumber=1 scan=11755	1	1	1	1	73	85	R	K			3458	Q6CCF1_YARLI	tr|Q6CCF1|Q6CCF1_YARLI YALI0C09933p OS=Yarrowia lipolytica (strain CLIB 122 / E 150) GN=YALI0_C09933g PE=4 SV=1	146.711	true	2	1	0	16.86	78338	7	7	7	7	9	9
200067373	DEAHQPPAEAPTQPK		62801	38.07	1614.76	3	539.262	0.000131	31.2125	15	7992	0	1	1	14	controllerType=0 controllerNumber=1 scan=7147	1	1	1	1	422	436	K	A			3458	Q6CCF1_YARLI	tr|Q6CCF1|Q6CCF1_YARLI YALI0C09933p OS=Yarrowia lipolytica (strain CLIB 122 / E 150) GN=YALI0_C09933g PE=4 SV=1	146.711	true	2	1	0	16.86	78338	7	7	7	7	9	9
200082017	SWAAIATPK		73299	40.13	943.513	2	472.764	0.000677	65.7113	9	1713	0	1	1	7	controllerType=0 controllerNumber=1 scan=19108	1	1	1	1	273	281	K	A			3458	Q6CCF1_YARLI	tr|Q6CCF1|Q6CCF1_YARLI YALI0C09933p OS=Yarrowia lipolytica (strain CLIB 122 / E 150) GN=YALI0_C09933g PE=4 SV=1	146.711	true	2	1	0	16.86	78338	7	7	7	7	9	9
200078935	SPFENGTPSAPYNDK		70946	48.71	1622.72	2	812.37	0.001798	55.7802	15	8041	0	1	1	9	controllerType=0 controllerNumber=1 scan=15566	1	1	1	1	579	593	R	L			3458	Q6CCF1_YARLI	tr|Q6CCF1|Q6CCF1_YARLI YALI0C09933p OS=Yarrowia lipolytica (strain CLIB 122 / E 150) GN=YALI0_C09933g PE=4 SV=1	146.711	true	2	1	0	16.86	78338	7	7	7	7	9	9
200074759	NSTSILDEESKR		68068	24.84	1377.67	2	689.844	4.8e-05	42.054	12	5908	1	1	1	7	controllerType=0 controllerNumber=1 scan=10809	1	1	1	1	20	31	K	L			3458	Q6CCF1_YARLI	tr|Q6CCF1|Q6CCF1_YARLI YALI0C09933p OS=Yarrowia lipolytica (strain CLIB 122 / E 150) GN=YALI0_C09933g PE=4 SV=1	146.711	true	2	1	0	16.86	78338	7	7	7	7	9	9
200074175	RAPVAAAIPTKPVAAPPAAVAGAASAASTEHR		67686	38.74	2976.63	4	745.164	2e-06	68.5372	32	21525	1	1	1	32	controllerType=0 controllerNumber=1 scan=20127	1	1	1	1	157	188	K	A			3458	Q6CCF1_YARLI	tr|Q6CCF1|Q6CCF1_YARLI YALI0C09933p OS=Yarrowia lipolytica (strain CLIB 122 / E 150) GN=YALI0_C09933g PE=4 SV=1	146.711	true	2	1	0	16.86	78338	7	7	7	7	9	9
200068900	EKPAPAPAAAPTPAVAQQHSTSQQQSVSTSQK		63900	42.6	3227.62	4	807.911	-0.000242	41.5443	32	24465	0	1	1	26	controllerType=0 controllerNumber=1 scan=10626	1	1	1	1	91	122	K	M			3458	Q6CCF1_YARLI	tr|Q6CCF1|Q6CCF1_YARLI YALI0C09933p OS=Yarrowia lipolytica (strain CLIB 122 / E 150) GN=YALI0_C09933g PE=4 SV=1	146.711	true	2	1	0	16.86	78338	7	7	7	7	9	9
200080848	LVLGGDGGIPTTYEVK		72419	70.54	1617.86	2	809.936	-0.001778	83.9625	16	8019	0	1	1	11	controllerType=0 controllerNumber=1 scan=25749	1	1	1	1	43	58	K	D			3457	Q6C689_YARLI	tr|Q6C689|Q6C689_YARLI YALI0E11517p OS=Yarrowia lipolytica (strain CLIB 122 / E 150) GN=YALI0_E11517g PE=4 SV=1	242.473	true	2	1	0	29.91	22598	6	5	6	5	11	10
200080534	SGSDIQNSPVVSDGK		72181	88.05	1488.71	2	745.36	0.00011	41.3297	15	7106	0	1	1	21	controllerType=0 controllerNumber=1 scan=10548	1	1	1	1	27	41	R	K			3457	Q6C689_YARLI	tr|Q6C689|Q6C689_YARLI YALI0E11517p OS=Yarrowia lipolytica (strain CLIB 122 / E 150) GN=YALI0_E11517g PE=4 SV=1	242.473	true	2	1	0	29.91	22598	6	5	6	5	11	10
200069536	FTIVAIR		64346	42.5	818.501	2	410.257	-0.001086	79.6817	7	542	0	1	1	6	controllerType=0 controllerNumber=1 scan=24108	2	2	2	2	20	26	K	S			3457	Q6C689_YARLI	tr|Q6C689|Q6C689_YARLI YALI0E11517p OS=Yarrowia lipolytica (strain CLIB 122 / E 150) GN=YALI0_E11517g PE=4 SV=1	242.473	true	2	1	0	29.91	22598	6	5	6	5	11	10
200068507	SGSDIQNSPVVSDGKK		63508	31.8	1616.8	3	539.942	0.001596	32.9338	16	8016	1	1	1	9	controllerType=0 controllerNumber=1 scan=7655	1	1	1	1	27	42	R	L			3457	Q6C689_YARLI	tr|Q6C689|Q6C689_YARLI YALI0E11517p OS=Yarrowia lipolytica (strain CLIB 122 / E 150) GN=YALI0_E11517g PE=4 SV=1	242.473	true	2	1	0	29.91	22598	6	5	6	5	11	10
200068437	VIYQDEDSK		63463	29.49	1095.51	2	548.763	0.00102	30.8437	9	3295	0	1	1	6	controllerType=0 controllerNumber=1 scan=7039	1	1	1	1	134	142	R	T			3457	Q6C689_YARLI	tr|Q6C689|Q6C689_YARLI YALI0E11517p OS=Yarrowia lipolytica (strain CLIB 122 / E 150) GN=YALI0_E11517g PE=4 SV=1	242.473	true	2	1	0	29.91	22598	6	5	6	5	11	10
200067063	YTVTSSEDCNQGATPFAAR	Carbamidomethyl (C9)	62574	79.66	2073.91	2	1037.96	0.00263	61.2127	19	11764	0	1	1	18	controllerType=0 controllerNumber=1 scan=17515	1	1	1	1	115	133	K	V			3457	Q6C689_YARLI	tr|Q6C689|Q6C689_YARLI YALI0E11517p OS=Yarrowia lipolytica (strain CLIB 122 / E 150) GN=YALI0_E11517g PE=4 SV=1	242.473	true	2	1	0	29.91	22598	6	5	6	5	11	10
200079548	DGVLYANDK		71422	34.85	993.477	2	497.745	-0.000733	42.888	9	2136	0	1	1	7	controllerType=0 controllerNumber=1 scan=11130	1	1	1	1	59	67	K	A			3456	Q6C191_YARLI	tr|Q6C191|Q6C191_YARLI YALI0F18282p OS=Yarrowia lipolytica (strain CLIB 122 / E 150) GN=YALI0_F18282g PE=4 SV=1	133.44	true	2	1	0	17.52	23482	4	3	4	3	4	3
200074923	SGSDIQNTPVVSDGK		68178	82.47	1502.72	2	752.37	0.001983	44.4115	15	7212	0	1	1	17	controllerType=0 controllerNumber=1 scan=11654	1	1	1	1	27	41	R	K			3456	Q6C191_YARLI	tr|Q6C191|Q6C191_YARLI YALI0F18282p OS=Yarrowia lipolytica (strain CLIB 122 / E 150) GN=YALI0_F18282g PE=4 SV=1	133.44	true	2	1	0	17.52	23482	4	3	4	3	4	3
200089722	YTVTSSDDCK	Carbamidomethyl (C9)	66624	40.55	1174.48	2	588.249	0.001508	27.8995	10	4081	0	1	1	8	controllerType=0 controllerNumber=1 scan=6203	1	1	1	1	115	124	K	Q			3456	Q6C191_YARLI	tr|Q6C191|Q6C191_YARLI YALI0F18282p OS=Yarrowia lipolytica (strain CLIB 122 / E 150) GN=YALI0_F18282g PE=4 SV=1	133.44	true	2	1	0	17.52	23482	4	3	4	3	4	3
200069536	FTIVAIR		64346	42.5	818.501	2	410.257	-0.001086	79.6817	7	542	0	1	1	6	controllerType=0 controllerNumber=1 scan=24108	2	2	2	2	20	26	K	S			3456	Q6C191_YARLI	tr|Q6C191|Q6C191_YARLI YALI0F18282p OS=Yarrowia lipolytica (strain CLIB 122 / E 150) GN=YALI0_F18282g PE=4 SV=1	133.44	true	2	1	0	17.52	23482	4	3	4	3	4	3
200079827	EVDGGVETVAAK		71567	58.12	1173.59	2	587.801	-0.000245	40.3487	12	4060	0	1	1	9	controllerType=0 controllerNumber=1 scan=10220	1	1	1	1	167	178	R	L			3455	Q6CBA9_YARLI	tr|Q6CBA9|Q6CBA9_YARLI YALI0C20449p OS=Yarrowia lipolytica (strain CLIB 122 / E 150) GN=YALI0_C20449g PE=4 SV=1	41.914	true	2	1	0	8.98	27674	2	2	2	2	2	2
200071253	AGTGVETTGVK		65591	31.21	1018.53	2	510.274	0.001769	28.7605	11	2367	0	1	1	8	controllerType=0 controllerNumber=1 scan=6441	1	1	1	1	26	36	K	F			3455	Q6CBA9_YARLI	tr|Q6CBA9|Q6CBA9_YARLI YALI0C20449p OS=Yarrowia lipolytica (strain CLIB 122 / E 150) GN=YALI0_C20449g PE=4 SV=1	41.914	true	2	1	0	8.98	27674	2	2	2	2	2	2
17857803	ESEIVEPVDK		73258	48.26	1143.57	2	572.791	0.000965	45.7983	10	3776	0	1	1	13	controllerType=0 controllerNumber=1 scan=12103	1	1	1	1	108	117	K	V			3454	Q6C933_YARLI	tr|Q6C933|Q6C933_YARLI YALI0D14608p OS=Yarrowia lipolytica (strain CLIB 122 / E 150) GN=YALI0_D14608g PE=4 SV=1	111.259	true	2	1	0	20.42	26870	5	5	5	5	7	7
200068224	KRPAAEEAASAPK		63326	50.49	1324.71	3	442.577	-2.7e-05	20.0095	13	5446	1	1	1	8	controllerType=0 controllerNumber=1 scan=4103	1	1	1	1	126	138	K	K			3454	Q6C933_YARLI	tr|Q6C933|Q6C933_YARLI YALI0D14608p OS=Yarrowia lipolytica (strain CLIB 122 / E 150) GN=YALI0_D14608g PE=4 SV=1	111.259	true	2	1	0	20.42	26870	5	5	5	5	7	7
200067322	VGNEDFDKK		62751	28.19	1050.5	3	351.174	0.000263	24.8245	9	2741	1	1	1	5	controllerType=0 controllerNumber=1 scan=5369	1	1	1	1	118	126	K	R			3454	Q6C933_YARLI	tr|Q6C933|Q6C933_YARLI YALI0D14608p OS=Yarrowia lipolytica (strain CLIB 122 / E 150) GN=YALI0_D14608g PE=4 SV=1	111.259	true	2	1	0	20.42	26870	5	5	5	5	7	7
200066753	VGSEDFKK		62368	29.72	908.46	2	455.235	-0.002247	24.6633	8	1497	1	1	1	7	controllerType=0 controllerNumber=1 scan=5326	1	1	1	1	52	59	K	E			3454	Q6C933_YARLI	tr|Q6C933|Q6C933_YARLI YALI0D14608p OS=Yarrowia lipolytica (strain CLIB 122 / E 150) GN=YALI0_D14608g PE=4 SV=1	111.259	true	2	1	0	20.42	26870	5	5	5	5	7	7
200066377	KPVDYVAANK		62132	58.99	1103.6	2	552.807	0.00108	31.1355	10	3388	0	1	1	14	controllerType=0 controllerNumber=1 scan=7124	1	1	1	1	201	210	R	A			3454	Q6C933_YARLI	tr|Q6C933|Q6C933_YARLI YALI0D14608p OS=Yarrowia lipolytica (strain CLIB 122 / E 150) GN=YALI0_D14608g PE=4 SV=1	111.259	true	2	1	0	20.42	26870	5	5	5	5	7	7
200081696	SAYVVYDR		72978	25	971.471	2	486.743	-0.000395	47.8723	8	1941	0	1	1	6	controllerType=0 controllerNumber=1 scan=12800	1	1	1	1	377	384	R	D			3453	Q6C4Z7_YARLI	tr|Q6C4Z7|Q6C4Z7_YARLI YALI0E22374p OS=Yarrowia lipolytica (strain CLIB 122 / E 150) GN=YALI0_E22374g PE=3 SV=1	66.142	true	2	1	0	2.75	74457	2	2	2	2	2	2
200071876	YGVSSSDIVELK		66082	86.12	1295.66	2	648.836	-0.00142	74.5773	12	5192	0	1	1	10	controllerType=0 controllerNumber=1 scan=22221	1	1	1	1	396	407	K	D			3453	Q6C4Z7_YARLI	tr|Q6C4Z7|Q6C4Z7_YARLI YALI0E22374p OS=Yarrowia lipolytica (strain CLIB 122 / E 150) GN=YALI0_E22374g PE=3 SV=1	66.142	true	2	1	0	2.75	74457	2	2	2	2	2	2
200082435	FDYAIDIGR		73675	58.56	1068.52	2	535.269	-0.000377	80.8753	9	2938	0	1	1	7	controllerType=0 controllerNumber=1 scan=24543	1	1	1	1	106	114	R	N			3452	Q6C2B5_YARLI	tr|Q6C2B5|Q6C2B5_YARLI Nucleoside diphosphate kinase OS=Yarrowia lipolytica (strain CLIB 122 / E 150) GN=YALI0_F09229g PE=3 SV=1	175.541	true	2	1	0	42.76	17161	5	5	5	5	9	9
200079495	NVCHGSDSVESAK	Carbamidomethyl (C3)	71384	40.97	1388.6	2	695.308	0.001601	20.8268	13	6080	0	1	1	10	controllerType=0 controllerNumber=1 scan=4316	1	1	1	1	115	127	R	K			3452	Q6C2B5_YARLI	tr|Q6C2B5|Q6C2B5_YARLI Nucleoside diphosphate kinase OS=Yarrowia lipolytica (strain CLIB 122 / E 150) GN=YALI0_F09229g PE=3 SV=1	175.541	true	2	1	0	42.76	17161	5	5	5	5	9	9
200077586	NILGATNPLQSAPGTIR		69965	73.94	1721.94	2	861.977	-0.001782	86.8912	17	8645	0	1	1	12	controllerType=0 controllerNumber=1 scan=26929	1	1	1	1	89	105	R	F			3452	Q6C2B5_YARLI	tr|Q6C2B5|Q6C2B5_YARLI Nucleoside diphosphate kinase OS=Yarrowia lipolytica (strain CLIB 122 / E 150) GN=YALI0_F09229g PE=3 SV=1	175.541	true	2	1	0	42.76	17161	5	5	5	5	9	9
200076963	EHYEDLQEKPFFPSLLK		69544	31.62	2119.06	3	707.36	-0.001468	89.8553	17	12086	0	1	1	16	controllerType=0 controllerNumber=1 scan=28131	1	1	1	1	50	66	R	Y			3452	Q6C2B5_YARLI	tr|Q6C2B5|Q6C2B5_YARLI Nucleoside diphosphate kinase OS=Yarrowia lipolytica (strain CLIB 122 / E 150) GN=YALI0_F09229g PE=3 SV=1	175.541	true	2	1	0	42.76	17161	5	5	5	5	9	9
200064903	GLISPILHR		61046	48.27	1004.61	2	503.314	0.000282	69.3903	9	2212	0	1	1	7	controllerType=0 controllerNumber=1 scan=20416	1	1	1	1	19	27	R	F			3452	Q6C2B5_YARLI	tr|Q6C2B5|Q6C2B5_YARLI Nucleoside diphosphate kinase OS=Yarrowia lipolytica (strain CLIB 122 / E 150) GN=YALI0_F09229g PE=3 SV=1	175.541	true	2	1	0	42.76	17161	5	5	5	5	9	9
200091082	IPTPGLKPAVPTPGQR		70141	31.3	1627.94	3	543.654	0.000131	64.5175	16	8074	0	1	1	9	controllerType=0 controllerNumber=1 scan=18692	1	1	1	1	318	333	K	R			3451	Q6C7Q8_YARLI	tr|Q6C7Q8|Q6C7Q8_YARLI YALI0D26191p OS=Yarrowia lipolytica (strain CLIB 122 / E 150) GN=YALI0_D26191g PE=4 SV=1	38.016	true	2	1	0	10.93	62466	3	3	3	3	3	3
200090577	VSTSGGAPTFGAPPPPPPGGAPAYGAPAPPTPGTSSPKPPPKPAK		68790	27.35	4110.12	4	1028.54	-0.001149	71.3365	45	32292	0	1	1	17	controllerType=0 controllerNumber=1 scan=21081	1	1	1	1	263	307	K	R			3451	Q6C7Q8_YARLI	tr|Q6C7Q8|Q6C7Q8_YARLI YALI0D26191p OS=Yarrowia lipolytica (strain CLIB 122 / E 150) GN=YALI0_D26191g PE=4 SV=1	38.016	true	2	1	0	10.93	62466	3	3	3	3	3	3
200087705	GPAMFGAPMPK		61019	23.5	1102.53	2	552.271	-0.001051	73.4472	11	3378	0	1	1	5	controllerType=0 controllerNumber=1 scan=21806	1	1	1	1	453	463	R	S			3451	Q6C7Q8_YARLI	tr|Q6C7Q8|Q6C7Q8_YARLI YALI0D26191p OS=Yarrowia lipolytica (strain CLIB 122 / E 150) GN=YALI0_D26191g PE=4 SV=1	38.016	true	2	1	0	10.93	62466	3	3	3	3	3	3
15729123	LADLSPIR		61890	23.45	883.513	2	442.764	0.000677	60.7767	8	1313	0	1	1	4	controllerType=0 controllerNumber=1 scan=17363	0	0	0	1	130	137	K	N			3450	LEU3_YARLI	sp|P18120|LEU3_YARLI 3-isopropylmalate dehydrogenase OS=Yarrowia lipolytica (strain CLIB 122 / E 150) GN=LEU2 PE=3 SV=2	2.563	false	1	1	0	0	0	1	0	1	0	1	0
200091734	IHDPTQANGQGPDIGSQYR		72154	37.63	2052.96	3	685.329	0.001479	49.3503	19	11631	0	1	1	23	controllerType=0 controllerNumber=1 scan=13267	1	1	1	1	92	110	K	S			3449	Q6C588_YARLI	tr|Q6C588|Q6C588_YARLI YALI0E20119p OS=Yarrowia lipolytica (strain CLIB 122 / E 150) GN=YALI0_E20119g PE=3 SV=1	45.705	true	2	1	0	17.13	20373	2	2	2	2	2	2
200073562	SAIFTHSSEQQK		67302	39.11	1361.66	2	681.837	0.001158	31.8163	12	5740	0	1	1	9	controllerType=0 controllerNumber=1 scan=7324	1	1	1	1	111	122	R	I			3449	Q6C588_YARLI	tr|Q6C588|Q6C588_YARLI YALI0E20119p OS=Yarrowia lipolytica (strain CLIB 122 / E 150) GN=YALI0_E20119g PE=3 SV=1	45.705	true	2	1	0	17.13	20373	2	2	2	2	2	2
200077929	TAEDMEAEAQK		70231	39.27	1221.52	2	611.767	0.000976	31.1378	11	4575	0	1	1	10	controllerType=0 controllerNumber=1 scan=7125	1	1	1	1	153	163	R	L			3448	B5FVG6_YARLI	tr|B5FVG6|B5FVG6_YARLI YALI0E32736p OS=Yarrowia lipolytica (strain CLIB 122 / E 150) GN=YALI0_E32736g PE=4 SV=1	66.072	true	2	1	0	14.79	18689	2	2	2	2	2	2
200063945	NAFAGGIDAGTPPR		60445	58.94	1342.66	2	672.339	0.000342	60.32	14	5607	0	1	1	11	controllerType=0 controllerNumber=1 scan=17205	1	1	1	1	139	152	R	T			3448	B5FVG6_YARLI	tr|B5FVG6|B5FVG6_YARLI YALI0E32736p OS=Yarrowia lipolytica (strain CLIB 122 / E 150) GN=YALI0_E32736g PE=4 SV=1	66.072	true	2	1	0	14.79	18689	2	2	2	2	2	2
200076470	TSVSALSPTTR		69215	29.28	1118.59	2	560.304	0.000247	46.7553	11	3555	0	1	1	6	controllerType=0 controllerNumber=1 scan=12426	0	0	0	1	16	26	K	L			3447	Q6CB49_YARLI	tr|Q6CB49|Q6CB49_YARLI YALI0C21934p OS=Yarrowia lipolytica (strain CLIB 122 / E 150) GN=YALI0_C21934g PE=3 SV=1	7.604	false	1	1	0	0	0	1	0	1	0	1	0
200077770	ISDDYEQAIVEEEVK		70136	63.64	1765.83	2	883.919	-0.001256	80.3928	15	8992	0	1	1	16	controllerType=0 controllerNumber=1 scan=24373	1	1	1	1	76	90	K	Y			3446	Q6CCV3_YARLI	tr|Q6CCV3|Q6CCV3_YARLI YALI0C06237p OS=Yarrowia lipolytica (strain CLIB 122 / E 150) GN=YALI0_C06237g PE=4 SV=1	46.663	true	2	1	0	16.13	10602	1	1	1	1	1	1
200081236	EEIFLTTK		72685	39.38	979.523	2	490.768	-0.000575	66.4083	8	1991	0	1	1	6	controllerType=0 controllerNumber=1 scan=19368	1	1	1	1	69	76	R	N			3445	Q6C177_YARLI	tr|Q6C177|Q6C177_YARLI YALI0F18590p OS=Yarrowia lipolytica (strain CLIB 122 / E 150) GN=YALI0_F18590g PE=4 SV=1	191.483	true	2	1	0	27.55	36203	6	6	6	6	7	7
200080711	SIGVSNFTEER		72318	57.45	1237.59	2	619.804	-0.000212	64.1985	11	4715	0	1	1	8	controllerType=0 controllerNumber=1 scan=18580	1	1	1	1	154	164	K	I			3445	Q6C177_YARLI	tr|Q6C177|Q6C177_YARLI YALI0F18590p OS=Yarrowia lipolytica (strain CLIB 122 / E 150) GN=YALI0_F18590g PE=4 SV=1	191.483	true	2	1	0	27.55	36203	6	6	6	6	7	7
200080102	NHVVLPK		71905	34.41	805.481	2	403.748	0.000515	32.7768	7	485	0	1	1	8	controllerType=0 controllerNumber=1 scan=7606	1	1	1	1	248	254	K	S			3445	Q6C177_YARLI	tr|Q6C177|Q6C177_YARLI YALI0F18590p OS=Yarrowia lipolytica (strain CLIB 122 / E 150) GN=YALI0_F18590g PE=4 SV=1	191.483	true	2	1	0	27.55	36203	6	6	6	6	7	7
200078213	DAAALIVNWIR		70442	67.5	1240.69	2	621.354	0.000634	100.67	11	4738	0	1	1	9	controllerType=0 controllerNumber=1 scan=32705	1	1	1	1	235	245	K	S			3445	Q6C177_YARLI	tr|Q6C177|Q6C177_YARLI YALI0F18590p OS=Yarrowia lipolytica (strain CLIB 122 / E 150) GN=YALI0_F18590g PE=4 SV=1	191.483	true	2	1	0	27.55	36203	6	6	6	6	7	7
200072137	TGEELFPHNADGTVALGEVPVEETWEAFEELVK		66235	36.62	3641.74	3	1214.93	0.006546	109.599	33	29185	0	1	1	18	controllerType=0 controllerNumber=1 scan=36051	1	1	1	1	116	148	K	E			3445	Q6C177_YARLI	tr|Q6C177|Q6C177_YARLI YALI0F18590p OS=Yarrowia lipolytica (strain CLIB 122 / E 150) GN=YALI0_F18590g PE=4 SV=1	191.483	true	2	1	0	27.55	36203	6	6	6	6	7	7
200068397	HIDGATIYQNENEVGAGWK		63440	59.07	2100.99	3	701.337	0.000402	69.7185	19	11969	0	1	1	13	controllerType=0 controllerNumber=1 scan=20534	1	1	1	1	44	62	R	A			3445	Q6C177_YARLI	tr|Q6C177|Q6C177_YARLI YALI0F18590p OS=Yarrowia lipolytica (strain CLIB 122 / E 150) GN=YALI0_F18590g PE=4 SV=1	191.483	true	2	1	0	27.55	36203	6	6	6	6	7	7
200079333	YAGGATQPFPAGAR		71247	71.28	1362.67	2	682.343	0.001702	51.9723	14	5745	0	1	1	19	controllerType=0 controllerNumber=1 scan=14127	1	1	1	1	176	189	R	S			3444	Q6C1Z7_YARLI	tr|Q6C1Z7|Q6C1Z7_YARLI YALI0F12067p OS=Yarrowia lipolytica (strain CLIB 122 / E 150) GN=YALI0_F12067g PE=4 SV=1	141.305	true	2	1	0	16.27	31912	4	4	4	4	4	4
200072113	GGVAPAPAGSPYR		66223	41.82	1198.61	2	600.313	0.000691	44.2495	13	4338	0	1	1	14	controllerType=0 controllerNumber=1 scan=11596	1	1	1	1	139	151	R	G			3444	Q6C1Z7_YARLI	tr|Q6C1Z7|Q6C1Z7_YARLI YALI0F12067p OS=Yarrowia lipolytica (strain CLIB 122 / E 150) GN=YALI0_F12067g PE=4 SV=1	141.305	true	2	1	0	16.27	31912	4	4	4	4	4	4
200068563	NDQVYEYNYYK		63562	47.33	1497.64	2	749.826	-0.001671	60.3675	11	7171	0	1	1	8	controllerType=0 controllerNumber=1 scan=17222	1	1	1	1	219	229	R	T			3444	Q6C1Z7_YARLI	tr|Q6C1Z7|Q6C1Z7_YARLI YALI0F12067p OS=Yarrowia lipolytica (strain CLIB 122 / E 150) GN=YALI0_F12067g PE=4 SV=1	141.305	true	2	1	0	16.27	31912	4	4	4	4	4	4
200066843	GGANGAPPAYSQMPSR		62428	53.96	1559.72	2	780.868	0.002795	47.8933	16	7681	0	1	1	12	controllerType=0 controllerNumber=1 scan=12807	1	1	1	1	152	167	R	S			3444	Q6C1Z7_YARLI	tr|Q6C1Z7|Q6C1Z7_YARLI YALI0F12067p OS=Yarrowia lipolytica (strain CLIB 122 / E 150) GN=YALI0_F12067g PE=4 SV=1	141.305	true	2	1	0	16.27	31912	4	4	4	4	4	4
200080504	KSDSYGSSNNDSYGSSNSDSFGSSGR		72153	65.49	2648.05	3	883.694	0.004063	40.0198	26	17452	1	1	1	34	controllerType=0 controllerNumber=1 scan=10107	1	1	1	1	108	133	K	N			3443	Q6CBL5_YARLI	tr|Q6CBL5|Q6CBL5_YARLI YALI0C17567p OS=Yarrowia lipolytica (strain CLIB 122 / E 150) GN=YALI0_C17567g PE=4 SV=1	784.264	true	2	1	0	69.08	27248	14	14	14	14	25	25
200080048	GLGDFVK		71863	28.19	734.396	2	368.206	0.000273	64.7797	7	154	0	1	1	5	controllerType=0 controllerNumber=1 scan=18784	1	1	1	1	2	8	M	D			3443	Q6CBL5_YARLI	tr|Q6CBL5|Q6CBL5_YARLI YALI0C17567p OS=Yarrowia lipolytica (strain CLIB 122 / E 150) GN=YALI0_C17567g PE=4 SV=1	784.264	true	2	1	0	69.08	27248	14	14	14	14	25	25
200079035	VNQAADNFGNNNNR		71018	76.24	1546.69	2	774.351	0.000196	32.0623	14	7546	0	1	1	10	controllerType=0 controllerNumber=1 scan=7396	1	1	1	1	11	24	K	N			3443	Q6CBL5_YARLI	tr|Q6CBL5|Q6CBL5_YARLI YALI0C17567p OS=Yarrowia lipolytica (strain CLIB 122 / E 150) GN=YALI0_C17567g PE=4 SV=1	784.264	true	2	1	0	69.08	27248	14	14	14	14	25	25
200078943	NNSDSFGSSNSDSFGSSGR		70951	120.18	1907.75	2	954.883	-0.000677	47.8147	19	10213	0	1	1	12	controllerType=0 controllerNumber=1 scan=12782	1	1	1	1	206	224	K	N			3443	Q6CBL5_YARLI	tr|Q6CBL5|Q6CBL5_YARLI YALI0C17567p OS=Yarrowia lipolytica (strain CLIB 122 / E 150) GN=YALI0_C17567g PE=4 SV=1	784.264	true	2	1	0	69.08	27248	14	14	14	14	25	25
200077348	SDSYGSSNNDSYGSSNSDSFGSSGR		69789	82.88	2519.95	3	840.993	0.000581	46.1472	25	16168	0	1	1	28	controllerType=0 controllerNumber=1 scan=12223	1	1	1	1	109	133	K	N			3443	Q6CBL5_YARLI	tr|Q6CBL5|Q6CBL5_YARLI YALI0C17567p OS=Yarrowia lipolytica (strain CLIB 122 / E 150) GN=YALI0_C17567g PE=4 SV=1	784.264	true	2	1	0	69.08	27248	14	14	14	14	25	25
200076760	KSDSYGSSNNDSYGSSNDDSYGSSNK		69399	67.58	2721.05	3	908.022	-0.00358	32.3813	26	18332	1	1	1	25	controllerType=0 controllerNumber=1 scan=7489	1	1	1	1	64	89	K	K			3443	Q6CBL5_YARLI	tr|Q6CBL5|Q6CBL5_YARLI YALI0C17567p OS=Yarrowia lipolytica (strain CLIB 122 / E 150) GN=YALI0_C17567g PE=4 SV=1	784.264	true	2	1	0	69.08	27248	14	14	14	14	25	25
200090789	NNDSYNNDDY		69394	39.13	1232.42	2	617.219	0.00064	38.8015	10	4666	0	1	1	7	controllerType=0 controllerNumber=1 scan=9675	1	1	1	1	253	262	R	-			3443	Q6CBL5_YARLI	tr|Q6CBL5|Q6CBL5_YARLI YALI0C17567p OS=Yarrowia lipolytica (strain CLIB 122 / E 150) GN=YALI0_C17567g PE=4 SV=1	784.264	true	2	1	0	69.08	27248	14	14	14	14	25	25
200074984	NNDSYGSSNSDSYGSSGR		68222	73.38	1852.71	2	927.364	0.001834	29.6893	18	9846	0	1	1	20	controllerType=0 controllerNumber=1 scan=6706	1	1	1	1	225	242	R	N			3443	Q6CBL5_YARLI	tr|Q6CBL5|Q6CBL5_YARLI YALI0C17567p OS=Yarrowia lipolytica (strain CLIB 122 / E 150) GN=YALI0_C17567g PE=4 SV=1	784.264	true	2	1	0	69.08	27248	14	14	14	14	25	25
200073791	DKVNQAADNFGNNNNR		67439	84.26	1789.81	2	895.913	0.001245	34.2917	16	9225	1	1	1	11	controllerType=0 controllerNumber=1 scan=8099	1	1	1	1	9	24	K	N			3443	Q6CBL5_YARLI	tr|Q6CBL5|Q6CBL5_YARLI YALI0C17567p OS=Yarrowia lipolytica (strain CLIB 122 / E 150) GN=YALI0_C17567g PE=4 SV=1	784.264	true	2	1	0	69.08	27248	14	14	14	14	25	25
200089897	SDSYGSSNNDSYGSSNDDSYGSSNK		67126	65.24	2592.96	2	1297.49	0.005696	37.7775	25	16977	0	1	1	13	controllerType=0 controllerNumber=1 scan=9293	1	1	1	1	65	89	K	K			3443	Q6CBL5_YARLI	tr|Q6CBL5|Q6CBL5_YARLI YALI0C17567p OS=Yarrowia lipolytica (strain CLIB 122 / E 150) GN=YALI0_C17567g PE=4 SV=1	784.264	true	2	1	0	69.08	27248	14	14	14	14	25	25
200072518	KSDSYGSSNNDSYGSSNK		66544	88.51	1895.78	2	948.897	0.001065	22.6667	18	10158	1	1	1	14	controllerType=0 controllerNumber=1 scan=4797	1	1	1	1	90	107	K	K			3443	Q6CBL5_YARLI	tr|Q6CBL5|Q6CBL5_YARLI YALI0C17567p OS=Yarrowia lipolytica (strain CLIB 122 / E 150) GN=YALI0_C17567g PE=4 SV=1	784.264	true	2	1	0	69.08	27248	14	14	14	14	25	25
200069871	SDSYGSSNNDSYGSSNK		64601	81.4	1767.68	2	884.848	4.4e-05	26.8863	17	9019	0	1	1	12	controllerType=0 controllerNumber=1 scan=5927	1	1	1	1	91	107	K	K			3443	Q6CBL5_YARLI	tr|Q6CBL5|Q6CBL5_YARLI YALI0C17567p OS=Yarrowia lipolytica (strain CLIB 122 / E 150) GN=YALI0_C17567g PE=4 SV=1	784.264	true	2	1	0	69.08	27248	14	14	14	14	25	25
200069228	KNNSDSFGSSNSDSFGSSGR		64108	46.75	2035.85	3	679.625	0.002339	41.0357	20	11532	1	1	1	14	controllerType=0 controllerNumber=1 scan=10446	1	1	1	1	205	224	R	N			3443	Q6CBL5_YARLI	tr|Q6CBL5|Q6CBL5_YARLI YALI0C17567p OS=Yarrowia lipolytica (strain CLIB 122 / E 150) GN=YALI0_C17567g PE=4 SV=1	784.264	true	2	1	0	69.08	27248	14	14	14	14	25	25
200069156	NNNSDSYGSSNSDSFGSSGR		64071	98.25	2037.79	2	1019.9	0.00071	38.4502	20	11556	0	1	1	12	controllerType=0 controllerNumber=1 scan=9547	1	1	1	1	134	153	R	N			3443	Q6CBL5_YARLI	tr|Q6CBL5|Q6CBL5_YARLI YALI0C17567p OS=Yarrowia lipolytica (strain CLIB 122 / E 150) GN=YALI0_C17567g PE=4 SV=1	784.264	true	2	1	0	69.08	27248	14	14	14	14	25	25
200069156	NNNSDSYGSSNSDSFGSSGR		64071	98.25	2037.79	2	1019.9	0.00071	38.4502	20	11556	0	1	1	12	controllerType=0 controllerNumber=1 scan=9547	1	1	1	1	134	153	R	N			3443	Q6CBL5_YARLI	tr|Q6CBL5|Q6CBL5_YARLI YALI0C17567p OS=Yarrowia lipolytica (strain CLIB 122 / E 150) GN=YALI0_C17567g PE=4 SV=1	784.264	true	2	1	0	69.08	27248	14	14	14	14	25	25
200071168	ETQEGTTQATEGTQGAR		65530	61.29	1763.79	2	882.9	-0.003179	24.4933	17	8950	0	1	1	13	controllerType=0 controllerNumber=1 scan=5281	1	1	1	1	195	211	R	A			3442	Q6CB76_YARLI	tr|Q6CB76|Q6CB76_YARLI YALI0C21318p OS=Yarrowia lipolytica (strain CLIB 122 / E 150) GN=YALI0_C21318g PE=4 SV=1	44.46	true	2	1	0	2.24	78183	1	1	1	1	1	1
200081445	IVQPEATDAQVK		72832	66.68	1297.69	2	649.851	-0.000663	43.049	12	5223	0	1	1	10	controllerType=0 controllerNumber=1 scan=11187	1	1	1	1	139	150	R	A			3441	Q6C4W2_YARLI	tr|Q6C4W2|Q6C4W2_YARLI YALI0E23243p OS=Yarrowia lipolytica (strain CLIB 122 / E 150) GN=YALI0_E23243g PE=4 SV=1	38.401	true	2	1	0	4.32	31268	1	1	1	1	1	1
200081665	KVETLQLTPK		72957	54.59	1155.69	2	578.852	0.001669	50.3385	10	3908	1	1	1	6	controllerType=0 controllerNumber=1 scan=13575	1	1	1	1	253	262	K	E			3440	Q6C1A4_YARLI	tr|Q6C1A4|Q6C1A4_YARLI YALI0F17974p OS=Yarrowia lipolytica (strain CLIB 122 / E 150) GN=YALI0_F17974g PE=4 SV=1	231.066	true	2	1	0	16.92	52769	7	7	7	7	7	7
200081169	AIQNNEAVFFGSDVGK		72642	92.75	1694.83	2	848.421	0.000823	81.9988	16	8446	0	1	1	10	controllerType=0 controllerNumber=1 scan=24981	1	1	1	1	323	338	K	F			3440	Q6C1A4_YARLI	tr|Q6C1A4|Q6C1A4_YARLI YALI0F17974p OS=Yarrowia lipolytica (strain CLIB 122 / E 150) GN=YALI0_F17974g PE=4 SV=1	231.066	true	2	1	0	16.92	52769	7	7	7	7	7	7
200078681	FTWDFQTR		70790	30.56	1099.51	2	550.76	-0.001832	86.4852	8	3349	0	1	1	6	controllerType=0 controllerNumber=1 scan=26766	1	1	1	1	231	238	K	D			3440	Q6C1A4_YARLI	tr|Q6C1A4|Q6C1A4_YARLI YALI0F17974p OS=Yarrowia lipolytica (strain CLIB 122 / E 150) GN=YALI0_F17974g PE=4 SV=1	231.066	true	2	1	0	16.92	52769	7	7	7	7	7	7
200078268	SPNPVNTASLDAWK		70479	63.2	1498.74	2	750.376	-0.001872	78.1018	14	7191	0	1	1	10	controllerType=0 controllerNumber=1 scan=23505	1	1	1	1	2	15	M	T			3440	Q6C1A4_YARLI	tr|Q6C1A4|Q6C1A4_YARLI YALI0F17974p OS=Yarrowia lipolytica (strain CLIB 122 / E 150) GN=YALI0_F17974g PE=4 SV=1	231.066	true	2	1	0	16.92	52769	7	7	7	7	7	7
200073926	LAQAAISR		67529	52.77	828.482	2	415.248	6.4e-05	32.9415	8	679	0	1	1	7	controllerType=0 controllerNumber=1 scan=7658	1	1	1	1	26	33	R	G			3440	Q6C1A4_YARLI	tr|Q6C1A4|Q6C1A4_YARLI YALI0F17974p OS=Yarrowia lipolytica (strain CLIB 122 / E 150) GN=YALI0_F17974g PE=4 SV=1	231.066	true	2	1	0	16.92	52769	7	7	7	7	7	7
200073782	AHVDYVNTDISELKK		67433	45.5	1730.88	3	577.966	-0.002675	58.6063	15	8705	1	1	1	11	controllerType=0 controllerNumber=1 scan=16588	1	1	1	1	304	318	K	A			3440	Q6C1A4_YARLI	tr|Q6C1A4|Q6C1A4_YARLI YALI0F17974p OS=Yarrowia lipolytica (strain CLIB 122 / E 150) GN=YALI0_F17974g PE=4 SV=1	231.066	true	2	1	0	16.92	52769	7	7	7	7	7	7
200068960	EYALTLR		63944	29.02	864.47	2	433.243	0.000679	65.623	7	1063	0	1	1	6	controllerType=0 controllerNumber=1 scan=19078	1	1	1	1	185	191	R	E			3440	Q6C1A4_YARLI	tr|Q6C1A4|Q6C1A4_YARLI YALI0F17974p OS=Yarrowia lipolytica (strain CLIB 122 / E 150) GN=YALI0_F17974g PE=4 SV=1	231.066	true	2	1	0	16.92	52769	7	7	7	7	7	7
200090956	ESAANAESSSGTESPGK		69749	40.22	1607.69	2	804.854	0.001296	22.4383	17	7937	0	1	1	9	controllerType=0 controllerNumber=1 scan=4738	1	1	1	1	758	774	K	D			3439	Q6C6X5_YARLI	tr|Q6C6X5|Q6C6X5_YARLI YALI0E05489p OS=Yarrowia lipolytica (strain CLIB 122 / E 150) GN=YALI0_E05489g PE=4 SV=1	24.707	true	2	1	0	2	94220	1	1	1	1	1	1
200065208	AGADYVVESTGVFTGK		61285	77.53	1599.78	2	800.894	-0.002414	80.6357	16	7904	0	1	1	21	controllerType=0 controllerNumber=1 scan=24459	1	1	1	1	89	104	K	E			3438	G3P_YARLI	sp|Q6CCU7|G3P_YARLI Glyceraldehyde-3-phosphate dehydrogenase OS=Yarrowia lipolytica (strain CLIB 122 / E 150) GN=GPD PE=3 SV=1	520.261	true	2	1	0	50.3	35818	14	14	14	14	19	19
200064631	HIQVFGERDPSNIPWGK		60873	30.18	1979	3	660.676	0.00151	75.5933	17	10798	1	1	1	22	controllerType=0 controllerNumber=1 scan=22602	1	1	1	1	72	88	K	A			3438	G3P_YARLI	sp|Q6CCU7|G3P_YARLI Glyceraldehyde-3-phosphate dehydrogenase OS=Yarrowia lipolytica (strain CLIB 122 / E 150) GN=GPD PE=3 SV=1	520.261	true	2	1	0	50.3	35818	14	14	14	14	19	19
200081804	AASESPELK		73067	51.9	930.466	2	466.24	0.000129	29.3117	9	1623	0	1	1	6	controllerType=0 controllerNumber=1 scan=6598	1	1	1	1	263	271	K	G			3438	G3P_YARLI	sp|Q6CCU7|G3P_YARLI Glyceraldehyde-3-phosphate dehydrogenase OS=Yarrowia lipolytica (strain CLIB 122 / E 150) GN=GPD PE=3 SV=1	520.261	true	2	1	0	50.3	35818	14	14	14	14	19	19
15794	TASGNIIPSSTGAAK		70326	30.38	1373.72	2	687.865	3e-06	47.9217	15	5881	0	1	1	6	controllerType=0 controllerNumber=1 scan=12814	1	1	1	1	200	214	R	A			3438	G3P_YARLI	sp|Q6CCU7|G3P_YARLI Glyceraldehyde-3-phosphate dehydrogenase OS=Yarrowia lipolytica (strain CLIB 122 / E 150) GN=GPD PE=3 SV=1	520.261	true	2	1	0	50.3	35818	14	14	14	14	19	19
200077994	AGIGLNDNFVK		70283	53.43	1146.6	2	574.308	-0.000434	74.5037	11	3809	0	1	1	8	controllerType=0 controllerNumber=1 scan=22192	1	1	1	1	299	309	K	L			3438	G3P_YARLI	sp|Q6CCU7|G3P_YARLI Glyceraldehyde-3-phosphate dehydrogenase OS=Yarrowia lipolytica (strain CLIB 122 / E 150) GN=GPD PE=3 SV=1	520.261	true	2	1	0	50.3	35818	14	14	14	14	19	19
200075540	DGGLIIDGK		68547	62.93	886.476	2	444.244	-0.001475	56.7205	9	1328	0	1	1	7	controllerType=0 controllerNumber=1 scan=15912	1	1	1	1	63	71	K	H			3438	G3P_YARLI	sp|Q6CCU7|G3P_YARLI Glyceraldehyde-3-phosphate dehydrogenase OS=Yarrowia lipolytica (strain CLIB 122 / E 150) GN=GPD PE=3 SV=1	520.261	true	2	1	0	50.3	35818	14	14	14	14	19	19
45003407	YGIIEGLMTTVHSITATQK		67872	60.36	2062.08	3	688.367	0.000666	100.56	19	11686	0	1	1	19	controllerType=0 controllerNumber=1 scan=32657	1	1	1	1	167	185	K	T			3438	G3P_YARLI	sp|Q6CCU7|G3P_YARLI Glyceraldehyde-3-phosphate dehydrogenase OS=Yarrowia lipolytica (strain CLIB 122 / E 150) GN=GPD PE=3 SV=1	520.261	true	2	1	0	50.3	35818	14	14	14	14	19	19
200074300	NGASYEDIK		67769	49.26	995.456	2	498.735	4.2e-05	38.1162	9	2148	0	1	1	7	controllerType=0 controllerNumber=1 scan=9419	1	1	1	1	250	258	K	A			3438	G3P_YARLI	sp|Q6CCU7|G3P_YARLI Glyceraldehyde-3-phosphate dehydrogenase OS=Yarrowia lipolytica (strain CLIB 122 / E 150) GN=GPD PE=3 SV=1	520.261	true	2	1	0	50.3	35818	14	14	14	14	19	19
16330347	VPTVDVSVVDLTVR		65908	82.25	1497.84	2	749.926	-0.001227	92.634	14	7183	0	1	1	11	controllerType=0 controllerNumber=1 scan=29291	1	1	1	1	234	247	R	I			3438	G3P_YARLI	sp|Q6CCU7|G3P_YARLI Glyceraldehyde-3-phosphate dehydrogenase OS=Yarrowia lipolytica (strain CLIB 122 / E 150) GN=GPD PE=3 SV=1	520.261	true	2	1	0	50.3	35818	14	14	14	14	19	19
200070039	VVDLIVAVAK		64678	73.48	1025.65	2	513.831	-0.000817	87.6015	10	2433	0	1	1	16	controllerType=0 controllerNumber=1 scan=27212	1	1	1	1	324	333	R	K			3438	G3P_YARLI	sp|Q6CCU7|G3P_YARLI Glyceraldehyde-3-phosphate dehydrogenase OS=Yarrowia lipolytica (strain CLIB 122 / E 150) GN=GPD PE=3 SV=1	520.261	true	2	1	0	50.3	35818	14	14	14	14	19	19
200067796	GILGYTDEDVVSTDFIGDTHSSIFDAK		63092	66.12	2901.36	3	968.129	0.003173	95.9405	27	20668	0	1	1	14	controllerType=0 controllerNumber=1 scan=30694	1	1	1	1	272	298	K	A			3438	G3P_YARLI	sp|Q6CCU7|G3P_YARLI Glyceraldehyde-3-phosphate dehydrogenase OS=Yarrowia lipolytica (strain CLIB 122 / E 150) GN=GPD PE=3 SV=1	520.261	true	2	1	0	50.3	35818	14	14	14	14	19	19
104060660	DPSNIPWGK		62209	47.57	1012.5	2	507.257	0.000331	62.432	9	2289	0	1	1	7	controllerType=0 controllerNumber=1 scan=17960	1	1	1	1	80	88	R	A			3438	G3P_YARLI	sp|Q6CCU7|G3P_YARLI Glyceraldehyde-3-phosphate dehydrogenase OS=Yarrowia lipolytica (strain CLIB 122 / E 150) GN=GPD PE=3 SV=1	520.261	true	2	1	0	50.3	35818	14	14	14	14	19	19
200066184	HIQVFGER		62020	46	984.514	2	493.264	-0.000733	47.2745	8	2039	0	1	1	7	controllerType=0 controllerNumber=1 scan=12604	1	1	1	1	72	79	K	D			3438	G3P_YARLI	sp|Q6CCU7|G3P_YARLI Glyceraldehyde-3-phosphate dehydrogenase OS=Yarrowia lipolytica (strain CLIB 122 / E 150) GN=GPD PE=3 SV=1	520.261	true	2	1	0	50.3	35818	14	14	14	14	19	19
3756965	LISWYDNEYGYSAR		61460	64.06	1735.78	2	868.899	-0.000658	85.6993	14	8726	0	1	1	8	controllerType=0 controllerNumber=1 scan=26457	1	1	1	1	310	323	K	V			3438	G3P_YARLI	sp|Q6CCU7|G3P_YARLI Glyceraldehyde-3-phosphate dehydrogenase OS=Yarrowia lipolytica (strain CLIB 122 / E 150) GN=GPD PE=3 SV=1	520.261	true	2	1	0	50.3	35818	14	14	14	14	19	19
200064337	LFFGQENPDVSK		60678	54.9	1379.67	2	690.844	0.000657	74.224	12	5920	0	1	1	9	controllerType=0 controllerNumber=1 scan=22090	1	4	4	4	237	248	K	V			3437	E0A7J0_YARLL	tr|E0A7J0|E0A7J0_YARLL Lipase 2 OS=Yarrowia lipolytica PE=1 SV=1	28.215	true	2	4	0	3.59	36780	1	1	1	1	1	1
200081897	SYYGPGDTVDTSK		73148	70.66	1388.61	2	695.311	-0.000978	46.2812	13	6085	0	1	1	17	controllerType=0 controllerNumber=1 scan=12268	1	1	1	1	268	280	K	T			3436	EG1	sp|P07981|EG1	461.803	true	2	1	0	38.3	49429	9	9	12	12	32	32
15637154	SGGCVAQDTSVVLDWNYR	Carbamidomethyl (C4)	71055	84.11	2025.92	2	1013.96	-0.003407	91.6117	18	11466	0	1	1	10	controllerType=0 controllerNumber=1 scan=28860	1	1	1	1	55	72	K	W			3436	EG1	sp|P07981|EG1	461.803	true	2	1	0	38.3	49429	9	9	12	12	32	32
15652742	TFTIITQFNTDNGSPSGNLVSITR		70147	63.87	2582.3	2	1292.15	-0.00161	95.4532	24	16819	0	1	1	14	controllerType=0 controllerNumber=1 scan=30487	1	1	1	1	281	304	K	K			3436	EG1	sp|P07981|EG1	461.803	true	2	1	0	38.3	49429	9	9	12	12	32	32
15715598	KYQQNGVDIPSAQPGGDTISSCPSASAYGGLATMGK	Carbamidomethyl (C22)	69458	55.58	3612.68	3	1205.23	-0.003564	81.5845	36	28935	1	1	1	36	controllerType=0 controllerNumber=1 scan=24816	1	1	1	1	305	340	R	A			3436	EG1	sp|P07981|EG1	461.803	true	2	1	0	38.3	49429	9	9	12	12	32	32
200075504	SSTTSSSPSCTQTHWGQCGGIGYSGCK	Carbamidomethyl (C10); Carbamidomethyl (C18); Carbamidomethyl (C26)	68534	32.85	2877.18	3	960.061	-0.004407	55.0228	27	20457	0	1	1	11	controllerType=0 controllerNumber=1 scan=15293	1	1	1	1	425	451	R	T			3436	EG1	sp|P07981|EG1	461.803	true	2	1	0	38.3	49429	9	9	12	12	32	32
15649756	YQQNGVDIPSAQPGGDTISSCPSASAYGGLATMGK	Carbamidomethyl (C21)	66263	49.64	3484.59	3	1162.53	-0.003646	87.91	35	27518	0	1	1	27	controllerType=0 controllerNumber=1 scan=27334	1	1	1	1	306	340	K	A			3436	EG1	sp|P07981|EG1	461.803	true	2	1	0	38.3	49429	9	9	12	12	32	32
15657047	LYLLDSDGEYVMLK		64884	67.22	1657.83	2	829.92	-0.000719	94.9612	14	8273	0	1	1	11	controllerType=0 controllerNumber=1 scan=30278	1	1	1	1	142	155	R	L			3436	EG1	sp|P07981|EG1	461.803	true	2	1	0	38.3	49429	9	9	12	12	32	32
15641427	TCTSGTTCQYSNDYYSQCL	Carbamidomethyl (C2); Carbamidomethyl (C8); Carbamidomethyl (C18)	64791	40.1	2307.87	3	770.295	-0.0032	73.8388	19	14412	0	1	1	10	controllerType=0 controllerNumber=1 scan=21952	1	1	1	1	452	470	K	-			3436	EG1	sp|P07981|EG1	461.803	true	2	1	0	38.3	49429	9	9	12	12	32	32
15739807	YQQNGVDIPSAQPGGDTISSCPSASAYGGLATMGK	Carbamidomethyl (C21); Oxidation (M33)	63887	46.1	3500.58	3	1167.87	0.000715	80.7558	35	27709	0	1	1	15	controllerType=0 controllerNumber=1 scan=24501	1	1	1	1	306	340	K	A	1	Oxidation (M33) = 1.0	3436	EG1	sp|P07981|EG1	461.803	true	2	1	0	38.3	49429	9	9	12	12	32	32
15740404	LYLLDSDGEYVMLK	Oxidation (M12)	63375	67.76	1673.82	2	837.918	-0.000878	91.8447	14	8349	0	1	1	17	controllerType=0 controllerNumber=1 scan=28957	1	1	1	1	142	155	R	L	1	Oxidation (M12) = 1.0	3436	EG1	sp|P07981|EG1	461.803	true	2	1	0	38.3	49429	9	9	12	12	32	32
15580238	ANALTPHSCTATACDSAGCGFNPYGSGYK	Carbamidomethyl (C9); Carbamidomethyl (C14); Carbamidomethyl (C19)	62799	32.62	3034.26	3	1012.43	0.003856	65.7615	29	22156	0	1	1	14	controllerType=0 controllerNumber=1 scan=19125	1	1	1	1	239	267	R	S			3436	EG1	sp|P07981|EG1	461.803	true	2	1	0	38.3	49429	9	9	12	12	32	32
15734327	KYQQNGVDIPSAQPGGDTISSCPSASAYGGLATMGK	Carbamidomethyl (C22); Oxidation (M34)	61089	51.81	3628.68	3	1210.57	-0.000104	74.8932	36	29054	1	1	1	21	controllerType=0 controllerNumber=1 scan=22338	1	1	1	1	305	340	R	A	1	Oxidation (M34) = 1.0	3436	EG1	sp|P07981|EG1	461.803	true	2	1	0	38.3	49429	9	9	12	12	32	32
104130612	SPIFQQVAR		63541	46.18	1044.57	2	523.292	-0.001188	61.1437	9	2680	0	1	1	8	controllerType=0 controllerNumber=1 scan=17490	1	6	6	6	282	290	K	S			3435	ADH2_YARLI	sp|F2Z678|ADH2_YARLI Alcohol dehydrogenase 2 OS=Yarrowia lipolytica (strain CLIB 122 / E 150) GN=ADH2 PE=1 SV=1	23.419	true	2	6	0	2.56	37315	1	1	1	1	1	1
200080456	TDLPLAQTLQYGLSGGAQSLIDFIK		72119	76.13	2648.41	3	883.811	0.001381	110.808	25	17459	0	1	1	22	controllerType=0 controllerNumber=1 scan=36401	1	1	1	1	98	122	K	E			3434	Q6C551_YARLI	tr|Q6C551|Q6C551_YARLI YALI0E20977p OS=Yarrowia lipolytica (strain CLIB 122 / E 150) GN=YALI0_E20977g PE=4 SV=1	209.771	true	2	1	0	23.64	55927	6	6	6	6	9	9
200079212	LLYTIPTGQNPTGGNMPADR		71132	41.64	2115.04	2	1058.53	-0.002319	81.5077	20	12055	0	1	1	7	controllerType=0 controllerNumber=1 scan=24788	1	1	1	1	212	231	K	R			3434	Q6C551_YARLI	tr|Q6C551|Q6C551_YARLI YALI0E20977p OS=Yarrowia lipolytica (strain CLIB 122 / E 150) GN=YALI0_E20977g PE=4 SV=1	209.771	true	2	1	0	23.64	55927	6	6	6	6	9	9
200077464	DGAMDAMEK		69886	56.67	966.379	2	484.197	0.0004	38.818	9	1884	0	1	1	8	controllerType=0 controllerNumber=1 scan=9681	1	1	1	1	371	379	R	Y			3434	Q6C551_YARLI	tr|Q6C551|Q6C551_YARLI YALI0E20977p OS=Yarrowia lipolytica (strain CLIB 122 / E 150) GN=YALI0_E20977g PE=4 SV=1	209.771	true	2	1	0	23.64	55927	6	6	6	6	9	9
200070579	ADPSIAFLGGGLPLPSFFPFDNVTVDTPKPPFK		65139	50.88	3487.81	3	1163.62	0.005949	109.382	33	27553	0	1	1	12	controllerType=0 controllerNumber=1 scan=35988	1	1	1	1	36	68	K	N			3434	Q6C551_YARLI	tr|Q6C551|Q6C551_YARLI YALI0E20977p OS=Yarrowia lipolytica (strain CLIB 122 / E 150) GN=YALI0_E20977g PE=4 SV=1	209.771	true	2	1	0	23.64	55927	6	6	6	6	9	9
200070376	SEDVTEPPQKPLPVTEAEK		64934	30.98	2093.05	3	698.688	-0.003846	54.373	19	11920	0	1	1	12	controllerType=0 controllerNumber=1 scan=15046	1	1	1	1	443	461	R	S			3434	Q6C551_YARLI	tr|Q6C551|Q6C551_YARLI YALI0E20977p OS=Yarrowia lipolytica (strain CLIB 122 / E 150) GN=YALI0_E20977g PE=4 SV=1	209.771	true	2	1	0	23.64	55927	6	6	6	6	9	9
200065305	DLSHLLSTEAK		61369	52.92	1212.63	2	607.325	0.000526	73.5575	11	4486	0	1	1	8	controllerType=0 controllerNumber=1 scan=21847	1	1	1	1	11	21	K	S			3434	Q6C551_YARLI	tr|Q6C551|Q6C551_YARLI YALI0E20977p OS=Yarrowia lipolytica (strain CLIB 122 / E 150) GN=YALI0_E20977g PE=4 SV=1	209.771	true	2	1	0	23.64	55927	6	6	6	6	9	9
200081341	SGVIVGDDVR		72752	30.26	1015.53	2	508.772	0.000201	49.1962	10	2326	0	1	1	4	controllerType=0 controllerNumber=1 scan=13217	1	1	1	1	11	20	K	A			3433	Q6C4K5_YARLI	tr|Q6C4K5|Q6C4K5_YARLI YALI0E26004p OS=Yarrowia lipolytica (strain CLIB 122 / E 150) GN=YALI0_E26004g PE=4 SV=1	162.592	true	2	1	0	28.3	39962	7	7	7	7	7	7
200079755	LYTQPEDIYAVYSALAPISPNFSIAAAFGNVHGVYK		71536	47.25	3885.96	3	1296.33	0.005842	107.214	36	31082	0	1	1	26	controllerType=0 controllerNumber=1 scan=35214	1	1	1	1	196	231	K	V			3433	Q6C4K5_YARLI	tr|Q6C4K5|Q6C4K5_YARLI YALI0E26004p OS=Yarrowia lipolytica (strain CLIB 122 / E 150) GN=YALI0_E26004g PE=4 SV=1	162.592	true	2	1	0	28.3	39962	7	7	7	7	7	7
200077801	DYLMQQVGNPEGDDKPNKK		70156	38.62	2175.03	3	726.014	-0.002046	53.8405	19	12401	1	1	1	8	controllerType=0 controllerNumber=1 scan=14837	1	1	1	1	314	332	K	Y			3433	Q6C4K5_YARLI	tr|Q6C4K5|Q6C4K5_YARLI YALI0E26004p OS=Yarrowia lipolytica (strain CLIB 122 / E 150) GN=YALI0_E26004g PE=4 SV=1	162.592	true	2	1	0	28.3	39962	7	7	7	7	7	7
200076062	DYILSK		68853	37.2	737.396	2	369.705	0.000156	48.5152	6	162	0	1	1	5	controllerType=0 controllerNumber=1 scan=12996	1	1	1	1	307	312	R	K			3433	Q6C4K5_YARLI	tr|Q6C4K5|Q6C4K5_YARLI YALI0E26004p OS=Yarrowia lipolytica (strain CLIB 122 / E 150) GN=YALI0_E26004g PE=4 SV=1	162.592	true	2	1	0	28.3	39962	7	7	7	7	7	7
200072068	PVTDVLK		66190	38.2	770.454	2	386.234	-8.2e-05	50.7147	7	305	0	1	1	6	controllerType=0 controllerNumber=1 scan=13696	1	1	1	1	2	8	M	R			3433	Q6C4K5_YARLI	tr|Q6C4K5|Q6C4K5_YARLI YALI0E26004p OS=Yarrowia lipolytica (strain CLIB 122 / E 150) GN=YALI0_E26004g PE=4 SV=1	162.592	true	2	1	0	28.3	39962	7	7	7	7	7	7
200070050	ALFEYAR		64686	27.16	868.444	2	435.229	-0.000814	66.4403	7	1089	0	1	1	6	controllerType=0 controllerNumber=1 scan=19379	1	1	1	1	21	27	R	E			3433	Q6C4K5_YARLI	tr|Q6C4K5|Q6C4K5_YARLI YALI0E26004p OS=Yarrowia lipolytica (strain CLIB 122 / E 150) GN=YALI0_E26004g PE=4 SV=1	162.592	true	2	1	0	28.3	39962	7	7	7	7	7	7
200064315	SPVIIQMSQGGAAYFAGK		60666	93.75	1823.92	2	912.971	0.001326	91.1132	18	9629	0	1	1	26	controllerType=0 controllerNumber=1 scan=28654	1	1	1	1	56	73	K	G			3433	Q6C4K5_YARLI	tr|Q6C4K5|Q6C4K5_YARLI YALI0E26004p OS=Yarrowia lipolytica (strain CLIB 122 / E 150) GN=YALI0_E26004g PE=4 SV=1	162.592	true	2	1	0	28.3	39962	7	7	7	7	7	7
200077579	VEFWDSR		69958	33.21	937.429	2	469.722	0.000233	70.2593	7	1670	0	1	1	4	controllerType=0 controllerNumber=1 scan=20719	1	1	1	1	361	367	K	S			3432	Q6C3K1_YARLI	tr|Q6C3K1|Q6C3K1_YARLI YALI0E34155p OS=Yarrowia lipolytica (strain CLIB 122 / E 150) GN=YALI0_E34155g PE=4 SV=1	30.451	true	2	1	0	4.58	73503	2	2	2	2	2	2
200069620	DMVNNVGPVAAADLSKPNQAPNDR		64402	31.07	2492.21	3	831.739	-0.004697	70.9967	24	16006	0	1	1	10	controllerType=0 controllerNumber=1 scan=20968	1	1	1	1	184	207	R	T			3432	Q6C3K1_YARLI	tr|Q6C3K1|Q6C3K1_YARLI YALI0E34155p OS=Yarrowia lipolytica (strain CLIB 122 / E 150) GN=YALI0_E34155g PE=4 SV=1	30.451	true	2	1	0	4.58	73503	2	2	2	2	2	2
200077957	AYNILPEANDYEK		70248	34.22	1538.73	2	770.372	0.002007	75.9715	13	7508	0	1	1	5	controllerType=0 controllerNumber=1 scan=22744	1	1	1	1	291	303	K	K			3431	Q6C5X9_YARLI	tr|Q6C5X9|Q6C5X9_YARLI YALI0E14190p OS=Yarrowia lipolytica (strain CLIB 122 / E 150) GN=YALI0_E14190g PE=3 SV=2	302.398	true	2	1	0	32.02	34652	10	10	10	10	14	14
200077680	VEIPADKLDDLVK		70079	25.12	1453.8	3	485.608	-0.000208	81.2298	13	6804	1	1	1	15	controllerType=0 controllerNumber=1 scan=24680	1	1	1	1	195	207	K	R			3431	Q6C5X9_YARLI	tr|Q6C5X9|Q6C5X9_YARLI YALI0E14190p OS=Yarrowia lipolytica (strain CLIB 122 / E 150) GN=YALI0_E14190g PE=3 SV=2	302.398	true	2	1	0	32.02	34652	10	10	10	10	14	14
200075192	VEIPADK		68349	24.69	770.417	2	386.217	0.000622	37.6747	7	304	0	1	1	3	controllerType=0 controllerNumber=1 scan=9258	1	1	1	1	195	201	K	L			3431	Q6C5X9_YARLI	tr|Q6C5X9|Q6C5X9_YARLI YALI0E14190p OS=Yarrowia lipolytica (strain CLIB 122 / E 150) GN=YALI0_E14190g PE=3 SV=2	302.398	true	2	1	0	32.02	34652	10	10	10	10	14	14
101359008	INAGIVR		66813	45.01	741.45	2	371.731	-0.00123	42.5898	7	178	0	1	1	6	controllerType=0 controllerNumber=1 scan=11012	1	1	1	1	94	100	K	D			3431	Q6C5X9_YARLI	tr|Q6C5X9|Q6C5X9_YARLI YALI0E14190p OS=Yarrowia lipolytica (strain CLIB 122 / E 150) GN=YALI0_E14190g PE=3 SV=2	302.398	true	2	1	0	32.02	34652	10	10	10	10	14	14
10292590	FAEAVLK		66495	28.37	776.443	2	389.227	-0.002087	52.424	7	349	0	1	1	6	controllerType=0 controllerNumber=1 scan=14292	1	1	1	1	237	243	R	G			3431	Q6C5X9_YARLI	tr|Q6C5X9|Q6C5X9_YARLI YALI0E14190p OS=Yarrowia lipolytica (strain CLIB 122 / E 150) GN=YALI0_E14190g PE=3 SV=2	302.398	true	2	1	0	32.02	34652	10	10	10	10	14	14
200071933	AVVAGAAGGIGQPLSLLLK		66112	70.42	1734.04	2	868.028	0.000352	99.2382	19	8722	0	1	1	22	controllerType=0 controllerNumber=1 scan=32094	1	1	1	1	4	22	K	L			3431	Q6C5X9_YARLI	tr|Q6C5X9|Q6C5X9_YARLI YALI0E14190p OS=Yarrowia lipolytica (strain CLIB 122 / E 150) GN=YALI0_E14190g PE=3 SV=2	302.398	true	2	1	0	32.02	34652	10	10	10	10	14	14
200071202	HNVFNPK		65551	30.89	854.44	2	428.227	0.000184	29.684	7	962	0	1	1	6	controllerType=0 controllerNumber=1 scan=6704	1	1	1	1	136	142	K	K			3431	Q6C5X9_YARLI	tr|Q6C5X9|Q6C5X9_YARLI YALI0E14190p OS=Yarrowia lipolytica (strain CLIB 122 / E 150) GN=YALI0_E14190g PE=3 SV=2	302.398	true	2	1	0	32.02	34652	10	10	10	10	14	14
200066873	IQFGGDEVVQAK		62443	59.99	1289.66	2	645.839	0.000837	63.9072	12	5165	0	1	1	10	controllerType=0 controllerNumber=1 scan=18476	1	1	1	1	209	220	R	D			3431	Q6C5X9_YARLI	tr|Q6C5X9|Q6C5X9_YARLI YALI0E14190p OS=Yarrowia lipolytica (strain CLIB 122 / E 150) GN=YALI0_E14190g PE=3 SV=2	302.398	true	2	1	0	32.02	34652	10	10	10	10	14	14
200065771	AQTFTAAVVGESDPTK		61672	108.32	1620.8	2	811.406	-0.000941	66.4128	16	8030	0	1	1	12	controllerType=0 controllerNumber=1 scan=19370	1	1	1	1	155	170	R	L			3431	Q6C5X9_YARLI	tr|Q6C5X9|Q6C5X9_YARLI YALI0E14190p OS=Yarrowia lipolytica (strain CLIB 122 / E 150) GN=YALI0_E14190g PE=3 SV=2	302.398	true	2	1	0	32.02	34652	10	10	10	10	14	14
200064592	VSIDGLYGNIAK		60843	70.22	1248.67	2	625.342	-0.001369	82.58	12	4840	0	1	1	9	controllerType=0 controllerNumber=1 scan=25202	1	1	1	1	308	319	K	G			3431	Q6C5X9_YARLI	tr|Q6C5X9|Q6C5X9_YARLI YALI0E14190p OS=Yarrowia lipolytica (strain CLIB 122 / E 150) GN=YALI0_E14190g PE=3 SV=2	302.398	true	2	1	0	32.02	34652	10	10	10	10	14	14
200081395	GATHHLELLK		72791	29.56	1117.62	3	373.549	-3.4e-05	43.2922	10	3543	0	1	1	11	controllerType=0 controllerNumber=1 scan=11275	1	2	2	2	75	84	K	T			3430	F2Z6F8_YARLI	tr|F2Z6F8|F2Z6F8_YARLI YALI0B14377p OS=Yarrowia lipolytica (strain CLIB 122 / E 150) GN=YALI0_B14377g PE=3 SV=1	181.252	true	2	2	2	35.14	31165	8	8	8	8	13	13
200079784	SGEELTVDER		71554	61.15	1133.52	2	567.768	0.000207	42.1053	10	3695	0	1	1	9	controllerType=0 controllerNumber=1 scan=10828	1	2	2	2	34	43	K	N			3430	F2Z6F8_YARLI	tr|F2Z6F8|F2Z6F8_YARLI YALI0B14377p OS=Yarrowia lipolytica (strain CLIB 122 / E 150) GN=YALI0_B14377g PE=3 SV=1	181.252	true	2	2	2	35.14	31165	8	8	8	8	13	13
200079424	DNLTLWK		71335	30.51	888.471	2	445.243	0.000372	77.087	7	1337	0	1	1	4	controllerType=0 controllerNumber=1 scan=23141	1	2	2	2	227	233	R	N			3430	F2Z6F8_YARLI	tr|F2Z6F8|F2Z6F8_YARLI YALI0B14377p OS=Yarrowia lipolytica (strain CLIB 122 / E 150) GN=YALI0_B14377g PE=3 SV=1	181.252	true	2	2	2	35.14	31165	8	8	8	8	13	13
200077228	SATDVAQTELSSTHPIR		69709	50.88	1811.9	2	906.954	-0.003852	58.8647	17	9563	0	1	1	10	controllerType=0 controllerNumber=1 scan=16686	1	2	2	2	155	171	K	L			3430	F2Z6F8_YARLI	tr|F2Z6F8|F2Z6F8_YARLI YALI0B14377p OS=Yarrowia lipolytica (strain CLIB 122 / E 150) GN=YALI0_B14377g PE=3 SV=1	181.252	true	2	2	2	35.14	31165	8	8	8	8	13	13
200076876	YLAEFTSGEK		69483	29.02	1143.54	2	572.781	0.001431	59.4795	10	3774	0	1	1	8	controllerType=0 controllerNumber=1 scan=16908	1	2	2	2	132	141	R	R			3430	F2Z6F8_YARLI	tr|F2Z6F8|F2Z6F8_YARLI YALI0B14377p OS=Yarrowia lipolytica (strain CLIB 122 / E 150) GN=YALI0_B14377g PE=3 SV=1	181.252	true	2	2	2	35.14	31165	8	8	8	8	13	13
200068559	EEAKPAAEEPKE		63560	61.42	1326.63	2	664.323	0.000192	23.6887	12	5461	1	1	1	16	controllerType=0 controllerNumber=1 scan=5066	1	2	2	2	265	276	K	-			3430	F2Z6F8_YARLI	tr|F2Z6F8|F2Z6F8_YARLI YALI0B14377p OS=Yarrowia lipolytica (strain CLIB 122 / E 150) GN=YALI0_B14377g PE=3 SV=1	181.252	true	2	2	2	35.14	31165	8	8	8	8	13	13
12510	NLLSVAYK		61602	35.08	906.517	2	454.265	-0.000997	71.3937	8	1486	0	1	1	7	controllerType=0 controllerNumber=1 scan=21100	1	2	4	4	44	51	R	N			3430	F2Z6F8_YARLI	tr|F2Z6F8|F2Z6F8_YARLI YALI0B14377p OS=Yarrowia lipolytica (strain CLIB 122 / E 150) GN=YALI0_B14377g PE=3 SV=1	181.252	true	2	2	2	35.14	31165	8	8	8	8	13	13
200065607	IEAELEDICSDVLDILTNHLLPK	Carbamidomethyl (C9)	61559	29.94	2649.36	3	884.13	0.00379	111.688	23	17471	0	1	1	13	controllerType=0 controllerNumber=1 scan=36644	1	2	2	2	90	112	K	A			3430	F2Z6F8_YARLI	tr|F2Z6F8|F2Z6F8_YARLI YALI0B14377p OS=Yarrowia lipolytica (strain CLIB 122 / E 150) GN=YALI0_B14377g PE=3 SV=1	181.252	true	2	2	2	35.14	31165	8	8	8	8	13	13
200090320	APAPSANHPVDEVK		68182	60.87	1430.72	2	716.366	0.001235	32.7157	14	6550	0	1	1	11	controllerType=0 controllerNumber=1 scan=7589	1	1	1	1	349	362	K	Q			3429	Q6CG14_YARLI	tr|Q6CG14|Q6CG14_YARLI Reticulon-like protein OS=Yarrowia lipolytica (strain CLIB 122 / E 150) GN=YALI0_B01738g PE=4 SV=1	114.758	true	2	1	0	15.96	39650	4	4	4	4	7	7
200070181	ASTPANVAAHASNAAAAEFKPSEPVK		64804	38.05	2535.27	3	846.097	-0.000447	67.4628	26	16303	0	1	1	28	controllerType=0 controllerNumber=1 scan=19748	1	1	1	1	298	323	K	V			3429	Q6CG14_YARLI	tr|Q6CG14|Q6CG14_YARLI Reticulon-like protein OS=Yarrowia lipolytica (strain CLIB 122 / E 150) GN=YALI0_B01738g PE=4 SV=1	114.758	true	2	1	0	15.96	39650	4	4	4	4	7	7
200069303	GGFPLEADANK		64155	40.3	1117.54	2	559.775	-0.001963	62.1572	11	3537	0	1	1	7	controllerType=0 controllerNumber=1 scan=17861	1	1	1	1	255	265	R	V			3429	Q6CG14_YARLI	tr|Q6CG14|Q6CG14_YARLI Reticulon-like protein OS=Yarrowia lipolytica (strain CLIB 122 / E 150) GN=YALI0_B01738g PE=4 SV=1	114.758	true	2	1	0	15.96	39650	4	4	4	4	7	7
200069187	VTDQLGLTR		64087	64.62	1001.55	2	501.783	4e-05	51.5108	9	2196	0	1	1	8	controllerType=0 controllerNumber=1 scan=13970	1	1	1	1	246	254	K	G			3429	Q6CG14_YARLI	tr|Q6CG14|Q6CG14_YARLI Reticulon-like protein OS=Yarrowia lipolytica (strain CLIB 122 / E 150) GN=YALI0_B01738g PE=4 SV=1	114.758	true	2	1	0	15.96	39650	4	4	4	4	7	7
200067134	GAAAIHLEDQLHGGK		62631	29.62	1515.78	3	506.268	0.000733	50.1717	15	7267	0	1	1	6	controllerType=0 controllerNumber=1 scan=13522	1	1	1	1	222	236	R	K			3428	ACEB_YARLI	sp|Q6BZP5|ACEB_YARLI 2-methylisocitrate lyase, mitochondrial OS=Yarrowia lipolytica (strain CLIB 122 / E 150) GN=YALI0F31999g PE=1 SV=1	14.769	true	2	1	0	2.65	63005	1	1	1	1	1	1
200072108	SEPTTTTEVDK		66220	28.67	1206.56	2	604.288	3.2e-05	27.2827	11	4420	0	1	1	10	controllerType=0 controllerNumber=1 scan=6036	1	1	1	1	101	111	K	A			3427	Q6C3Y3_YARLI	tr|Q6C3Y3|Q6C3Y3_YARLI YALI0E31288p OS=Yarrowia lipolytica (strain CLIB 122 / E 150) GN=YALI0_E31288g PE=4 SV=1	13.878	true	2	1	0	3.26	38003	1	1	1	1	1	1
200077145	LSQTTDNKDEANACLR	Carbamidomethyl (C14)	69663	33.9	1834.85	3	612.625	0.001652	33.6405	16	9726	1	1	1	15	controllerType=0 controllerNumber=1 scan=7886	1	1	1	1	821	836	K	A			3426	Q6CEL9_YARLI	tr|Q6CEL9|Q6CEL9_YARLI YALI0B14641p OS=Yarrowia lipolytica (strain CLIB 122 / E 150) GN=YALI0_B14641g PE=4 SV=2	233.987	true	2	1	0	8.35	108576	6	6	6	6	7	7
200073322	INAEQVGLYR		67149	75.39	1161.61	2	581.814	-7.4e-05	62.4975	10	3968	0	1	1	8	controllerType=0 controllerNumber=1 scan=17983	1	1	1	1	632	641	K	V			3426	Q6CEL9_YARLI	tr|Q6CEL9|Q6CEL9_YARLI YALI0B14641p OS=Yarrowia lipolytica (strain CLIB 122 / E 150) GN=YALI0_B14641g PE=4 SV=2	233.987	true	2	1	0	8.35	108576	6	6	6	6	7	7
200072342	FFEDTFDIPFPLPK		66409	35.79	1711.85	2	856.934	0.001935	103.32	14	8595	0	1	1	15	controllerType=0 controllerNumber=1 scan=33821	1	1	1	1	349	362	K	M			3426	Q6CEL9_YARLI	tr|Q6CEL9|Q6CEL9_YARLI YALI0B14641p OS=Yarrowia lipolytica (strain CLIB 122 / E 150) GN=YALI0_B14641g PE=4 SV=2	233.987	true	2	1	0	8.35	108576	6	6	6	6	7	7
200071473	ALGCSEDAAIR	Carbamidomethyl (C4)	65766	56.22	1161.54	2	581.779	-0.000376	44.5195	11	3962	0	1	1	7	controllerType=0 controllerNumber=1 scan=11690	1	1	1	1	837	847	R	E			3426	Q6CEL9_YARLI	tr|Q6CEL9|Q6CEL9_YARLI YALI0B14641p OS=Yarrowia lipolytica (strain CLIB 122 / E 150) GN=YALI0_B14641g PE=4 SV=2	233.987	true	2	1	0	8.35	108576	6	6	6	6	7	7
200069504	SLSQAIDVVNSK		64316	80.62	1259.67	2	630.844	0.000265	68.5718	12	4947	0	1	1	9	controllerType=0 controllerNumber=1 scan=20138	1	1	1	1	938	949	R	I			3426	Q6CEL9_YARLI	tr|Q6CEL9|Q6CEL9_YARLI YALI0B14641p OS=Yarrowia lipolytica (strain CLIB 122 / E 150) GN=YALI0_B14641g PE=4 SV=2	233.987	true	2	1	0	8.35	108576	6	6	6	6	7	7
200067660	ELGWEITDADSSTTQALK		62988	64.42	1963.94	2	982.975	-0.000603	88.4273	18	10699	0	1	1	12	controllerType=0 controllerNumber=1 scan=27539	1	1	1	1	742	759	K	T			3426	Q6CEL9_YARLI	tr|Q6CEL9|Q6CEL9_YARLI YALI0B14641p OS=Yarrowia lipolytica (strain CLIB 122 / E 150) GN=YALI0_B14641g PE=4 SV=2	233.987	true	2	1	0	8.35	108576	6	6	6	6	7	7
200072743	YQTVEATFR		66701	26.42	1113.55	2	557.778	-0.002312	56.5265	9	3507	0	1	1	7	controllerType=0 controllerNumber=1 scan=15838	2	2	2	2	160	168	R	Q			3425	Q6CF28_YARLI	tr|Q6CF28|Q6CF28_YARLI YALI0B10780p OS=Yarrowia lipolytica (strain CLIB 122 / E 150) GN=YALI0_B10780g PE=4 SV=1	70.328	true	2	1	0	7.1	36726	2	1	2	1	3	2
200064449	SLNEISEEQEAYTR		60758	76.33	1667.76	2	834.891	0.001419	60.9965	14	8320	0	1	1	11	controllerType=0 controllerNumber=1 scan=17439	1	1	1	1	95	108	R	E			3425	Q6CF28_YARLI	tr|Q6CF28|Q6CF28_YARLI YALI0B10780p OS=Yarrowia lipolytica (strain CLIB 122 / E 150) GN=YALI0_B10780g PE=4 SV=1	70.328	true	2	1	0	7.1	36726	2	1	2	1	3	2
200072743	YQTVEATFR		66701	26.42	1113.55	2	557.778	-0.002312	56.5265	9	3507	0	1	1	7	controllerType=0 controllerNumber=1 scan=15838	2	2	2	2	128	136	R	Q			3424	Q6C7R9_YARLI	tr|Q6C7R9|Q6C7R9_YARLI YALI0D25872p OS=Yarrowia lipolytica (strain CLIB 122 / E 150) GN=YALI0_D25872g PE=4 SV=1	35.443	true	2	1	0	7.19	33401	2	1	2	1	2	1
200064188	IVRPEATDAEVK		60611	39.99	1326.71	3	443.247	0.001221	38.5277	12	5465	0	1	1	16	controllerType=0 controllerNumber=1 scan=9576	1	1	1	1	149	160	R	A			3424	Q6C7R9_YARLI	tr|Q6C7R9|Q6C7R9_YARLI YALI0D25872p OS=Yarrowia lipolytica (strain CLIB 122 / E 150) GN=YALI0_D25872g PE=4 SV=1	35.443	true	2	1	0	7.19	33401	2	1	2	1	2	1
200082149	SYLTYLK		73382	38.04	886.48	2	444.248	0.000326	72.5015	7	1330	0	1	1	6	controllerType=0 controllerNumber=1 scan=21480	1	1	1	1	82	88	K	G			3423	TCTP_YARLI	sp|Q6C4G1|TCTP_YARLI Translationally-controlled tumor protein homolog OS=Yarrowia lipolytica (strain CLIB 122 / E 150) GN=YALI0E27071g PE=3 SV=1	162.133	true	2	1	0	35.93	18900	5	5	5	5	6	6
200071879	LQSTGFDK		66087	38.49	894.445	2	448.23	-2.7e-05	34.9157	8	1378	0	1	1	7	controllerType=0 controllerNumber=1 scan=8302	1	1	1	1	73	80	R	K			3423	TCTP_YARLI	sp|Q6C4G1|TCTP_YARLI Translationally-controlled tumor protein homolog OS=Yarrowia lipolytica (strain CLIB 122 / E 150) GN=YALI0E27071g PE=3 SV=1	162.133	true	2	1	0	35.93	18900	5	5	5	5	6	6
52398261	KIVANFK		62333	23.34	818.501	2	410.258	0.000322	36.7458	7	543	1	1	1	5	controllerType=0 controllerNumber=1 scan=8937	1	1	1	1	119	125	K	D			3423	TCTP_YARLI	sp|Q6C4G1|TCTP_YARLI Translationally-controlled tumor protein homolog OS=Yarrowia lipolytica (strain CLIB 122 / E 150) GN=YALI0E27071g PE=3 SV=1	162.133	true	2	1	0	35.93	18900	5	5	5	5	6	6
53724071	DFDFYTGESMDPDGMVALLNYR		60657	66.71	2555.1	2	1278.56	0.001384	103.266	22	16537	0	1	1	9	controllerType=0 controllerNumber=1 scan=33800	1	1	1	1	126	147	K	E			3423	TCTP_YARLI	sp|Q6C4G1|TCTP_YARLI Translationally-controlled tumor protein homolog OS=Yarrowia lipolytica (strain CLIB 122 / E 150) GN=YALI0E27071g PE=3 SV=1	162.133	true	2	1	0	35.93	18900	5	5	5	5	6	6
200064290	NYLAENKPEEVENFEK		60654	78.21	1951.92	2	976.962	-0.003713	62.0038	16	10633	0	1	1	11	controllerType=0 controllerNumber=1 scan=17803	1	1	1	1	96	111	K	G			3423	TCTP_YARLI	sp|Q6C4G1|TCTP_YARLI Translationally-controlled tumor protein homolog OS=Yarrowia lipolytica (strain CLIB 122 / E 150) GN=YALI0E27071g PE=3 SV=1	162.133	true	2	1	0	35.93	18900	5	5	5	5	6	6
31528628	LSAAELR		61161	38.97	758.429	2	380.222	0.000615	44.5788	7	268	0	1	1	6	controllerType=0 controllerNumber=1 scan=11709	0	0	0	1	1026	1032	K	K			3422	Q6C617_YARLI	tr|Q6C617|Q6C617_YARLI YALI0E13277p OS=Yarrowia lipolytica (strain CLIB 122 / E 150) GN=YALI0_E13277g PE=4 SV=1	4.818	false	1	1	0	0	0	1	0	1	0	1	0
18650976	IDEVVK		63628	37.7	701.396	2	351.705	-0.000451	43.9772	6	19	0	1	1	5	controllerType=0 controllerNumber=1 scan=11502	1	1	1	1	480	485	K	M			3421	Q6C454_YARLI	tr|Q6C454|Q6C454_YARLI YALI0E29579p OS=Yarrowia lipolytica (strain CLIB 122 / E 150) GN=YALI0_E29579g PE=4 SV=1	22.651	true	2	1	0	1.13	57356	1	1	1	1	2	2
40055097	GPGGPGGPGGAAGGR		73734	40.83	1120.54	2	561.275	-0.000975	24.0402	15	3573	0	1	1	6	controllerType=0 controllerNumber=1 scan=5160	1	1	1	1	193	207	K	S			3420	EIF3G_YARLI	sp|Q6C747|EIF3G_YARLI Eukaryotic translation initiation factor 3 subunit G OS=Yarrowia lipolytica (strain CLIB 122 / E 150) GN=TIF35 PE=3 SV=1	25.278	true	2	1	0	5.1	31995	1	1	1	1	2	2
200081737	VVQFPVTR		73016	34.08	944.544	2	473.28	0.000338	62.7165	8	1721	0	1	1	4	controllerType=0 controllerNumber=1 scan=18059	1	1	1	1	25	32	K	H			3419	Q6CG70_YARLI	tr|Q6CG70|Q6CG70_YARLI YALI0B00374p OS=Yarrowia lipolytica (strain CLIB 122 / E 150) GN=YALI0_B00374g PE=3 SV=1	142.66	true	2	1	0	13.11	41265	3	3	3	3	4	4
200078193	AVFSLYLDDLSSSTGNLLFGGVDK		70430	90.5	2517.26	2	1259.64	0.000574	107.856	24	16139	0	1	1	14	controllerType=0 controllerNumber=1 scan=35453	1	1	1	1	197	220	R	A			3419	Q6CG70_YARLI	tr|Q6CG70|Q6CG70_YARLI YALI0B00374p OS=Yarrowia lipolytica (strain CLIB 122 / E 150) GN=YALI0_B00374g PE=3 SV=1	142.66	true	2	1	0	13.11	41265	3	3	3	3	4	4
200074182	AAYVVYDLDQEQVGIAQAK		67693	69.19	2080.05	2	1041.03	0.00019	87.9397	19	11805	0	1	1	22	controllerType=0 controllerNumber=1 scan=27345	1	1	1	1	357	375	R	Y			3419	Q6CG70_YARLI	tr|Q6CG70|Q6CG70_YARLI YALI0B00374p OS=Yarrowia lipolytica (strain CLIB 122 / E 150) GN=YALI0_B00374g PE=3 SV=1	142.66	true	2	1	0	13.11	41265	3	3	3	3	4	4
200079335	AVTQITSVSDFQNAIK		71249	85.86	1720.9	2	861.456	-0.00066	85.7773	16	8640	0	1	1	14	controllerType=0 controllerNumber=1 scan=26489	1	1	1	1	2	17	M	S			3418	Q6C399_YARLI	tr|Q6C399|Q6C399_YARLI Thioredoxin OS=Yarrowia lipolytica (strain CLIB 122 / E 150) GN=YALI0_F01496g PE=3 SV=1	123.437	true	2	1	0	31.73	11335	2	2	2	2	3	3
200075818	ITTVMGANPSALNAAIK	Oxidation (M5)	68729	73.54	1686.9	2	844.452	-0.003491	71.8927	17	8414	0	1	1	13	controllerType=0 controllerNumber=1 scan=21273	1	1	1	1	85	101	K	Q	1	Oxidation (M5) = 1.0	3418	Q6C399_YARLI	tr|Q6C399|Q6C399_YARLI Thioredoxin OS=Yarrowia lipolytica (strain CLIB 122 / E 150) GN=YALI0_F01496g PE=3 SV=1	123.437	true	2	1	0	31.73	11335	2	2	2	2	3	3
200070865	LEATDYAVR		65348	32.03	1036.52	2	519.267	-0.000129	49.7983	9	2523	0	1	1	7	controllerType=0 controllerNumber=1 scan=13406	1	1	1	1	202	210	K	A			3417	Q6CAN4_YARLI	tr|Q6CAN4|Q6CAN4_YARLI Branched-chain-amino-acid aminotransferase OS=Yarrowia lipolytica (strain CLIB 122 / E 150) GN=YALI0_D01265g PE=3 SV=1	13.623	true	2	1	0	2.32	42583	1	1	1	1	1	1
200078342	AQCNFAHSGGPYGENLAMGYPSAQAAVNGWYDEVK	Carbamidomethyl (C3)	70531	57.05	3758.65	3	1253.89	-0.003913	93.1295	35	29927	0	1	1	16	controllerType=0 controllerNumber=1 scan=29500	1	1	1	1	221	255	K	D			3416	Q6C9V2_YARLI	tr|Q6C9V2|Q6C9V2_YARLI YALI0D08140p OS=Yarrowia lipolytica (strain CLIB 122 / E 150) GN=YALI0_D08140g PE=3 SV=1	394.26	true	2	1	0	38.61	33457	8	8	10	10	40	40
200091204	AQCNFAHSGGPYGENLAMGYPSAQAAVNGWYDEVK	Carbamidomethyl (C3); Oxidation (M18)	70520	24.56	3774.65	3	1259.23	0.005548	91.6618	35	30096	0	1	1	22	controllerType=0 controllerNumber=1 scan=28881	1	1	1	1	221	255	K	D	1	Oxidation (M18) = 1.0	3416	Q6C9V2_YARLI	tr|Q6C9V2|Q6C9V2_YARLI YALI0D08140p OS=Yarrowia lipolytica (strain CLIB 122 / E 150) GN=YALI0_D08140g PE=3 SV=1	394.26	true	2	1	0	38.61	33457	8	8	10	10	40	40
200071813	GNIIGAFQQNVLN		66042	59.56	1386.73	2	694.368	-0.001753	95.1547	13	6030	0	1	1	9	controllerType=0 controllerNumber=1 scan=30360	1	1	1	1	304	316	R	-			3416	Q6C9V2_YARLI	tr|Q6C9V2|Q6C9V2_YARLI YALI0D08140p OS=Yarrowia lipolytica (strain CLIB 122 / E 150) GN=YALI0_D08140g PE=3 SV=1	394.26	true	2	1	0	38.61	33457	8	8	10	10	40	40
200071258	KECGGNGAYVVCEYYPR	Carbamidomethyl (C3); Carbamidomethyl (C12)	65597	71.88	2020.88	2	1011.45	-0.000537	65.9945	17	11391	1	1	1	13	controllerType=0 controllerNumber=1 scan=19211	1	1	1	1	287	303	K	G			3416	Q6C9V2_YARLI	tr|Q6C9V2|Q6C9V2_YARLI YALI0D08140p OS=Yarrowia lipolytica (strain CLIB 122 / E 150) GN=YALI0_D08140g PE=3 SV=1	394.26	true	2	1	0	38.61	33457	8	8	10	10	40	40
200068328	SSEAPSFK		63399	46.84	851.402	2	426.709	-1.7e-05	35.2103	8	942	0	1	1	5	controllerType=0 controllerNumber=1 scan=8404	1	1	1	1	135	142	K	A			3416	Q6C9V2_YARLI	tr|Q6C9V2|Q6C9V2_YARLI YALI0D08140p OS=Yarrowia lipolytica (strain CLIB 122 / E 150) GN=YALI0_D08140g PE=3 SV=1	394.26	true	2	1	0	38.61	33457	8	8	10	10	40	40
200088374	ECGGNGAYVVCEYYPR	Carbamidomethyl (C2); Carbamidomethyl (C11)	62884	80.98	1892.78	2	947.394	-0.004359	74.3852	16	10140	0	1	1	12	controllerType=0 controllerNumber=1 scan=22149	1	1	1	1	288	303	K	G			3416	Q6C9V2_YARLI	tr|Q6C9V2|Q6C9V2_YARLI YALI0D08140p OS=Yarrowia lipolytica (strain CLIB 122 / E 150) GN=YALI0_D08140g PE=3 SV=1	394.26	true	2	1	0	38.61	33457	8	8	10	10	40	40
200066176	SSNLDSWSQSILDTQNAK		61989	114.97	1992.94	2	997.474	-0.002397	89.4678	18	10986	0	1	1	11	controllerType=0 controllerNumber=1 scan=27966	1	1	1	1	178	195	K	R			3416	Q6C9V2_YARLI	tr|Q6C9V2|Q6C9V2_YARLI YALI0D08140p OS=Yarrowia lipolytica (strain CLIB 122 / E 150) GN=YALI0_D08140g PE=3 SV=1	394.26	true	2	1	0	38.61	33457	8	8	10	10	40	40
200065509	DYNFAQGDFSMATGHFTQMVWK	Oxidation (M11)	61492	52.14	2596.12	2	1299.06	-0.002755	94.5218	22	17007	0	1	1	17	controllerType=0 controllerNumber=1 scan=30092	1	1	1	1	256	277	K	G	1	Oxidation (M11) = 1.0	3416	Q6C9V2_YARLI	tr|Q6C9V2|Q6C9V2_YARLI YALI0D08140p OS=Yarrowia lipolytica (strain CLIB 122 / E 150) GN=YALI0_D08140g PE=3 SV=1	394.26	true	2	1	0	38.61	33457	8	8	10	10	40	40
200087792	GSNQLGCAK	Carbamidomethyl (C7)	61306	30.1	933.434	2	467.724	2e-05	21.7927	9	1637	0	1	1	7	controllerType=0 controllerNumber=1 scan=4568	1	1	1	1	278	286	K	K			3416	Q6C9V2_YARLI	tr|Q6C9V2|Q6C9V2_YARLI YALI0D08140p OS=Yarrowia lipolytica (strain CLIB 122 / E 150) GN=YALI0_D08140g PE=3 SV=1	394.26	true	2	1	0	38.61	33457	8	8	10	10	40	40
200064282	DYNFAQGDFSMATGHFTQMVWK		60647	42.64	2580.12	2	1291.06	-0.003296	96.642	22	16774	0	1	1	11	controllerType=0 controllerNumber=1 scan=30990	1	1	1	1	256	277	K	G			3416	Q6C9V2_YARLI	tr|Q6C9V2|Q6C9V2_YARLI YALI0D08140p OS=Yarrowia lipolytica (strain CLIB 122 / E 150) GN=YALI0_D08140g PE=3 SV=1	394.26	true	2	1	0	38.61	33457	8	8	10	10	40	40
200076121	RQDLFTGGEK		68891	35.46	1149.58	2	575.797	0.000607	40.2273	10	3840	1	1	1	11	controllerType=0 controllerNumber=1 scan=10179	1	1	1	1	175	184	K	S			3415	Q6C5V3_YARLI	tr|Q6C5V3|Q6C5V3_YARLI YALI0E14927p OS=Yarrowia lipolytica (strain CLIB 122 / E 150) GN=YALI0_E14927g PE=4 SV=1	19.825	true	2	1	0	2.2	48058	1	1	1	1	1	1
102555539	HHFDECVER	Carbamidomethyl (C6)	67174	40.86	1227.51	3	410.177	0.000221	28.0528	9	4633	0	1	1	6	controllerType=0 controllerNumber=1 scan=6244	1	1	1	1	86	94	K	V			3414	Q6C0H4_YARLI	tr|Q6C0H4|Q6C0H4_YARLI YALI0F24673p OS=Yarrowia lipolytica (strain CLIB 122 / E 150) GN=YALI0_F24673g PE=4 SV=1	23.606	true	2	1	0	6.57	15773	1	1	1	1	1	1
200091549	DESNPETEVETESK		71527	69.93	1592.67	2	797.341	-0.000741	43.0515	14	7870	0	1	1	17	controllerType=0 controllerNumber=1 scan=11188	1	1	1	1	101	114	K	L			3413	Q6C820_YARLI	tr|Q6C820|Q6C820_YARLI YALI0D23463p OS=Yarrowia lipolytica (strain CLIB 122 / E 150) GN=YALI0_D23463g PE=4 SV=1	138.319	true	2	1	0	2.63	206443	3	3	3	3	7	7
200088646	VTEDSNEEGKAEALPGDLTTQAEEPPVAATEK		63492	39.38	3325.57	3	1109.53	0.003097	73.2505	32	25369	1	1	1	27	controllerType=0 controllerNumber=1 scan=21733	1	1	1	1	55	86	K	A			3413	Q6C820_YARLI	tr|Q6C820|Q6C820_YARLI YALI0D23463p OS=Yarrowia lipolytica (strain CLIB 122 / E 150) GN=YALI0_D23463g PE=4 SV=1	138.319	true	2	1	0	2.63	206443	3	3	3	3	7	7
200088353	VEKDESNPETEVETESK		62828	79.83	1948.87	2	975.448	0.003478	37.748	17	10608	1	1	1	13	controllerType=0 controllerNumber=1 scan=9283	1	1	1	1	98	114	K	L			3413	Q6C820_YARLI	tr|Q6C820|Q6C820_YARLI YALI0D23463p OS=Yarrowia lipolytica (strain CLIB 122 / E 150) GN=YALI0_D23463g PE=4 SV=1	138.319	true	2	1	0	2.63	206443	3	3	3	3	7	7
200074351	TAVVAGFGDVGK		67799	75.46	1119.59	2	560.802	-0.001802	66.9948	12	3566	0	1	1	9	controllerType=0 controllerNumber=1 scan=19584	1	1	1	1	218	229	K	G			3412	Q6C211_YARLI	tr|Q6C211|Q6C211_YARLI Adenosylhomocysteinase OS=Yarrowia lipolytica (strain CLIB 122 / E 150) GN=YALI0_F11759g PE=3 SV=1	385.67	true	2	1	0	30.51	49027	13	13	13	13	16	16
9135	LKVPAINVNDSVTK		67051	40.18	1496.86	3	499.96	0.000747	69.1432	14	7167	1	1	1	15	controllerType=0 controllerNumber=1 scan=20331	1	1	1	1	176	189	K	S			3412	Q6C211_YARLI	tr|Q6C211|Q6C211_YARLI Adenosylhomocysteinase OS=Yarrowia lipolytica (strain CLIB 122 / E 150) GN=YALI0_F11759g PE=3 SV=1	385.67	true	2	1	0	30.51	49027	13	13	13	13	16	16
200071608	HVILLAEGR		65845	37.79	1006.59	2	504.301	-0.002449	52.2993	9	2234	0	1	1	7	controllerType=0 controllerNumber=1 scan=14245	1	1	1	1	338	346	R	L			3412	Q6C211_YARLI	tr|Q6C211|Q6C211_YARLI Adenosylhomocysteinase OS=Yarrowia lipolytica (strain CLIB 122 / E 150) GN=YALI0_F11759g PE=3 SV=1	385.67	true	2	1	0	30.51	49027	13	13	13	13	16	16
2715598	ATDVMIAGK		65091	66.85	904.469	2	453.242	0.000626	43.4675	9	1462	0	1	1	7	controllerType=0 controllerNumber=1 scan=11333	1	1	1	1	209	217	R	T			3412	Q6C211_YARLI	tr|Q6C211|Q6C211_YARLI Adenosylhomocysteinase OS=Yarrowia lipolytica (strain CLIB 122 / E 150) GN=YALI0_F11759g PE=3 SV=1	385.67	true	2	1	0	30.51	49027	13	13	13	13	16	16
200068513	VGQIFVTTTGCR	Carbamidomethyl (C11)	63525	45.11	1337.68	2	669.846	0.00062	64.8747	12	5566	0	1	1	9	controllerType=0 controllerNumber=1 scan=18818	1	1	1	1	271	282	K	D			3412	Q6C211_YARLI	tr|Q6C211|Q6C211_YARLI Adenosylhomocysteinase OS=Yarrowia lipolytica (strain CLIB 122 / E 150) GN=YALI0_F11759g PE=3 SV=1	385.67	true	2	1	0	30.51	49027	13	13	13	13	16	16
17332	VPAINVNDSVTK		62757	57.94	1255.68	2	628.843	-0.003284	58.1018	12	4902	0	1	1	13	controllerType=0 controllerNumber=1 scan=16397	1	1	1	1	178	189	K	S			3412	Q6C211_YARLI	tr|Q6C211|Q6C211_YARLI Adenosylhomocysteinase OS=Yarrowia lipolytica (strain CLIB 122 / E 150) GN=YALI0_F11759g PE=3 SV=1	385.67	true	2	1	0	30.51	49027	13	13	13	13	16	16
200066355	YPEQLDDCFGLSEETTTGVHHLYR	Carbamidomethyl (C8)	62122	41.54	2866.29	4	717.578	-0.000885	82.6463	24	20387	0	1	1	11	controllerType=0 controllerNumber=1 scan=25228	1	1	1	1	146	169	K	M			3412	Q6C211_YARLI	tr|Q6C211|Q6C211_YARLI Adenosylhomocysteinase OS=Yarrowia lipolytica (strain CLIB 122 / E 150) GN=YALI0_F11759g PE=3 SV=1	385.67	true	2	1	0	30.51	49027	13	13	13	13	16	16
200066165	YAAVQPLK		61972	35.05	888.507	2	445.261	0.000683	47.5922	8	1338	0	1	1	5	controllerType=0 controllerNumber=1 scan=12709	1	1	1	1	40	47	K	G			3412	Q6C211_YARLI	tr|Q6C211|Q6C211_YARLI Adenosylhomocysteinase OS=Yarrowia lipolytica (strain CLIB 122 / E 150) GN=YALI0_F11759g PE=3 SV=1	385.67	true	2	1	0	30.51	49027	13	13	13	13	16	16
200066080	LHLDHLGVK		61887	29.49	1030.59	2	516.304	0.000544	49.9305	9	2488	0	1	1	7	controllerType=0 controllerNumber=1 scan=13448	1	1	1	1	414	422	R	L			3412	Q6C211_YARLI	tr|Q6C211|Q6C211_YARLI Adenosylhomocysteinase OS=Yarrowia lipolytica (strain CLIB 122 / E 150) GN=YALI0_F11759g PE=3 SV=1	385.67	true	2	1	0	30.51	49027	13	13	13	13	16	16
200065406	ILDEEVAR		61431	36.51	943.497	2	472.757	0.000506	45.7503	8	1712	0	1	1	6	controllerType=0 controllerNumber=1 scan=12088	1	1	1	1	406	413	K	L			3412	Q6C211_YARLI	tr|Q6C211|Q6C211_YARLI Adenosylhomocysteinase OS=Yarrowia lipolytica (strain CLIB 122 / E 150) GN=YALI0_F11759g PE=3 SV=1	385.67	true	2	1	0	30.51	49027	13	13	13	13	16	16
18306	FDNLYGCR	Carbamidomethyl (C7)	73569	33.13	1043.45	2	522.732	9.2e-05	51.8317	8	2575	0	1	1	7	controllerType=0 controllerNumber=1 scan=14077	1	1	1	1	192	199	K	E			3412	Q6C211_YARLI	tr|Q6C211|Q6C211_YARLI Adenosylhomocysteinase OS=Yarrowia lipolytica (strain CLIB 122 / E 150) GN=YALI0_F11759g PE=3 SV=1	385.67	true	2	1	0	30.51	49027	13	13	13	13	16	16
200081911	SGPFEVGVHVLPK		73164	33.94	1364.75	3	455.921	-0.001261	77.9525	13	5770	0	1	1	12	controllerType=0 controllerNumber=1 scan=23449	1	1	1	1	393	405	K	I			3412	Q6C211_YARLI	tr|Q6C211|Q6C211_YARLI Adenosylhomocysteinase OS=Yarrowia lipolytica (strain CLIB 122 / E 150) GN=YALI0_F11759g PE=3 SV=1	385.67	true	2	1	0	30.51	49027	13	13	13	13	16	16
16231359	VADIGLAAFGR		70538	89.29	1088.6	2	545.304	-0.002395	85.7482	11	3209	0	1	1	9	controllerType=0 controllerNumber=1 scan=26476	1	1	1	1	10	20	K	K			3412	Q6C211_YARLI	tr|Q6C211|Q6C211_YARLI Adenosylhomocysteinase OS=Yarrowia lipolytica (strain CLIB 122 / E 150) GN=YALI0_F11759g PE=3 SV=1	385.67	true	2	1	0	30.51	49027	13	13	13	13	16	16
200079032	IELVHQAASGGK		71015	78.58	1208.65	2	605.334	0.001063	38.6727	12	4443	0	1	1	10	controllerType=0 controllerNumber=1 scan=9628	1	1	1	1	514	525	K	T			3411	Q6CGG9_YARLI	tr|Q6CGG9|Q6CGG9_YARLI Coronin OS=Yarrowia lipolytica (strain CLIB 122 / E 150) GN=YALI0_A19470g PE=3 SV=1	125.305	true	2	1	0	8.36	79238	4	4	4	4	6	6
200090558	SQQETIQQLSK		68756	64.98	1288.66	2	645.34	0.001486	45.8723	11	5162	0	1	1	9	controllerType=0 controllerNumber=1 scan=12129	1	1	1	1	673	683	K	K			3411	Q6CGG9_YARLI	tr|Q6CGG9|Q6CGG9_YARLI Coronin OS=Yarrowia lipolytica (strain CLIB 122 / E 150) GN=YALI0_A19470g PE=3 SV=1	125.305	true	2	1	0	8.36	79238	4	4	4	4	6	6
200073504	EESLPQTDSATTAAASSGDSDKR		67265	26.94	2323.04	3	775.356	0.001978	41.9733	23	14583	1	1	1	16	controllerType=0 controllerNumber=1 scan=10780	1	1	1	1	634	656	K	I			3411	Q6CGG9_YARLI	tr|Q6CGG9|Q6CGG9_YARLI Coronin OS=Yarrowia lipolytica (strain CLIB 122 / E 150) GN=YALI0_A19470g PE=3 SV=1	125.305	true	2	1	0	8.36	79238	4	4	4	4	6	6
200067181	DNVHEAAEDKTELK		62665	25.47	1597.76	3	533.593	-0.000692	29.7673	14	7886	1	1	1	13	controllerType=0 controllerNumber=1 scan=6728	1	1	1	1	408	421	K	K			3411	Q6CGG9_YARLI	tr|Q6CGG9|Q6CGG9_YARLI Coronin OS=Yarrowia lipolytica (strain CLIB 122 / E 150) GN=YALI0_A19470g PE=3 SV=1	125.305	true	2	1	0	8.36	79238	4	4	4	4	6	6
51949802	DHSMLTFTGTQHQGAQAIVEK		71245	46.26	2298.11	3	767.04	-0.002207	66.237	21	14294	0	1	1	22	controllerType=0 controllerNumber=1 scan=19303	1	1	1	1	33	53	R	L			3410	NTF2_YARLI	sp|Q6CC82|NTF2_YARLI Nuclear transport factor 2 OS=Yarrowia lipolytica (strain CLIB 122 / E 150) GN=NTF2 PE=3 SV=1	72.878	true	2	1	0	17.07	13710	1	1	2	2	2	2
200073804	DHSMLTFTGTQHQGAQAIVEK	Oxidation (M4)	67450	59.21	2314.1	3	772.376	0.001353	57.2547	21	14502	0	1	1	21	controllerType=0 controllerNumber=1 scan=16099	1	1	1	1	33	53	R	L	1	Oxidation (M4) = 1.0	3410	NTF2_YARLI	sp|Q6CC82|NTF2_YARLI Nuclear transport factor 2 OS=Yarrowia lipolytica (strain CLIB 122 / E 150) GN=NTF2 PE=3 SV=1	72.878	true	2	1	0	17.07	13710	1	1	2	2	2	2
200076209	TVALAAQAIK		68969	59.26	984.597	2	493.306	-5.4e-05	57.4683	10	2041	0	1	1	9	controllerType=0 controllerNumber=1 scan=16170	1	1	1	1	101	110	K	A			3409	THIL_YARLI	sp|Q6L8K7|THIL_YARLI Acetyl-CoA acetyltransferase OS=Yarrowia lipolytica (strain CLIB 122 / E 150) GN=PAT1 PE=3 SV=1	225.466	true	2	1	0	21.16	41357	6	6	6	6	9	9
200074040	EQQDEYAIESYR		67614	71.85	1529.66	2	765.841	0.001936	59.376	12	7363	0	1	1	9	controllerType=0 controllerNumber=1 scan=16872	1	1	1	1	177	188	R	R			3409	THIL_YARLI	sp|Q6L8K7|THIL_YARLI Acetyl-CoA acetyltransferase OS=Yarrowia lipolytica (strain CLIB 122 / E 150) GN=PAT1 PE=3 SV=1	225.466	true	2	1	0	21.16	41357	6	6	6	6	9	9
200071183	DEIVPVEIK		65545	30.03	1040.58	2	521.294	-0.000758	74.88	9	2560	0	1	1	4	controllerType=0 controllerNumber=1 scan=22335	1	1	1	1	201	209	K	T			3409	THIL_YARLI	sp|Q6L8K7|THIL_YARLI Acetyl-CoA acetyltransferase OS=Yarrowia lipolytica (strain CLIB 122 / E 150) GN=PAT1 PE=3 SV=1	225.466	true	2	1	0	21.16	41357	6	6	6	6	9	9
42254604	QGSVTAGNASPINDGASAVVVASGTK		65528	53.84	2357.18	3	786.735	-0.000108	71.914	26	14775	0	1	1	21	controllerType=0 controllerNumber=1 scan=21281	1	1	1	1	241	266	K	A			3409	THIL_YARLI	sp|Q6L8K7|THIL_YARLI Acetyl-CoA acetyltransferase OS=Yarrowia lipolytica (strain CLIB 122 / E 150) GN=PAT1 PE=3 SV=1	225.466	true	2	1	0	21.16	41357	6	6	6	6	9	9
44504877	GGFPESVEATTINK		63902	73.81	1448.71	2	725.366	0.001663	68.8528	14	6706	0	1	1	10	controllerType=0 controllerNumber=1 scan=20234	1	1	1	1	80	93	K	V			3409	THIL_YARLI	sp|Q6L8K7|THIL_YARLI Acetyl-CoA acetyltransferase OS=Yarrowia lipolytica (strain CLIB 122 / E 150) GN=PAT1 PE=3 SV=1	225.466	true	2	1	0	21.16	41357	6	6	6	6	9	9
41404548	KGTVTVSEDEEPK		60441	54.01	1417.69	2	709.854	-0.000101	31.1595	13	6367	1	1	1	9	controllerType=0 controllerNumber=1 scan=7132	1	1	1	1	212	224	R	G			3409	THIL_YARLI	sp|Q6L8K7|THIL_YARLI Acetyl-CoA acetyltransferase OS=Yarrowia lipolytica (strain CLIB 122 / E 150) GN=PAT1 PE=3 SV=1	225.466	true	2	1	0	21.16	41357	6	6	6	6	9	9
200078601	LDKDSDDIAIYSPNPFK		70714	29.21	1936.94	3	646.657	0.002456	83.2523	17	10434	1	1	1	15	controllerType=0 controllerNumber=1 scan=25461	1	1	1	1	348	364	R	G			3408	Q6C5Q6_YARLI	tr|Q6C5Q6|Q6C5Q6_YARLI Lysophospholipase OS=Yarrowia lipolytica (strain CLIB 122 / E 150) GN=YALI0_E16060g PE=3 SV=1	77.83	true	2	1	0	5.02	69558	2	2	2	2	2	2
200070461	TGSYWDDINDDVNDK		65054	86.53	1755.72	2	878.865	-0.003774	76.846	15	8916	0	1	1	11	controllerType=0 controllerNumber=1 scan=23062	1	1	1	1	183	197	K	Q			3408	Q6C5Q6_YARLI	tr|Q6C5Q6|Q6C5Q6_YARLI Lysophospholipase OS=Yarrowia lipolytica (strain CLIB 122 / E 150) GN=YALI0_E16060g PE=3 SV=1	77.83	true	2	1	0	5.02	69558	2	2	2	2	2	2
43547194	GYSFTNSAER		71371	35.98	1130.5	2	566.255	-0.002195	46.8745	10	3662	0	1	1	8	controllerType=0 controllerNumber=1 scan=12466	1	1	3	3	197	206	R	E			3407	ACT_YARLI	sp|Q9UVF3|ACT_YARLI Actin OS=Yarrowia lipolytica (strain CLIB 122 / E 150) GN=ACT1 PE=3 SV=2	93.402	true	2	1	2	11.2	41799	4	4	4	4	4	4
9543	AGFAGDDAPR		71329	44.26	975.441	2	488.728	0.000419	37.6777	10	1972	0	1	1	9	controllerType=0 controllerNumber=1 scan=9259	1	1	1	1	19	28	K	A			3407	ACT_YARLI	sp|Q9UVF3|ACT_YARLI Actin OS=Yarrowia lipolytica (strain CLIB 122 / E 150) GN=ACT1 PE=3 SV=2	93.402	true	2	1	2	11.2	41799	4	4	4	4	4	4
27805	DSYVGDEAQSK		63612	57.38	1197.51	2	599.764	-0.000953	30.3438	11	4326	0	1	1	8	controllerType=0 controllerNumber=1 scan=6894	1	1	3	3	51	61	K	R			3407	ACT_YARLI	sp|Q9UVF3|ACT_YARLI Actin OS=Yarrowia lipolytica (strain CLIB 122 / E 150) GN=ACT1 PE=3 SV=2	93.402	true	2	1	2	11.2	41799	4	4	4	4	4	4
8714	IWHHTFYNELR		60536	25.13	1514.74	3	505.921	0.000168	60.7498	11	7262	0	1	1	6	controllerType=0 controllerNumber=1 scan=17355	1	1	3	3	85	95	K	V			3407	ACT_YARLI	sp|Q9UVF3|ACT_YARLI Actin OS=Yarrowia lipolytica (strain CLIB 122 / E 150) GN=ACT1 PE=3 SV=2	93.402	true	2	1	2	11.2	41799	4	4	4	4	4	4
200082256	AWGLGEVVESK		73557	64.16	1173.6	2	587.808	-0.001067	81.779	11	4072	0	1	1	9	controllerType=0 controllerNumber=1 scan=24895	1	1	1	1	74	84	R	N			3406	Q6CCV6_YARLI	tr|Q6CCV6|Q6CCV6_YARLI YALI0C06171p OS=Yarrowia lipolytica (strain CLIB 122 / E 150) GN=YALI0_C06171g PE=4 SV=1	165.072	true	2	1	0	23.24	36575	7	7	7	7	8	8
200080172	DLAGLISQGK		71941	65.33	1000.56	2	501.286	0.000675	78.1645	10	2190	0	1	1	8	controllerType=0 controllerNumber=1 scan=23529	1	1	1	1	292	301	K	L			3406	Q6CCV6_YARLI	tr|Q6CCV6|Q6CCV6_YARLI YALI0C06171p OS=Yarrowia lipolytica (strain CLIB 122 / E 150) GN=YALI0_C06171g PE=4 SV=1	165.072	true	2	1	0	23.24	36575	7	7	7	7	8	8
200078489	SYIEPVK		70648	28.62	834.449	2	418.232	7.4e-05	46.0003	7	721	0	1	1	4	controllerType=0 controllerNumber=1 scan=12173	1	1	1	1	61	67	K	L			3406	Q6CCV6_YARLI	tr|Q6CCV6|Q6CCV6_YARLI YALI0C06171p OS=Yarrowia lipolytica (strain CLIB 122 / E 150) GN=YALI0_C06171g PE=4 SV=1	165.072	true	2	1	0	23.24	36575	7	7	7	7	8	8
200076241	LVSLDPTLR		69025	24.19	1012.59	2	507.303	-0.000321	74.3647	9	2295	0	1	1	4	controllerType=0 controllerNumber=1 scan=22143	1	1	1	1	45	53	K	G			3406	Q6CCV6_YARLI	tr|Q6CCV6|Q6CCV6_YARLI YALI0C06171p OS=Yarrowia lipolytica (strain CLIB 122 / E 150) GN=YALI0_C06171g PE=4 SV=1	165.072	true	2	1	0	23.24	36575	7	7	7	7	8	8
200074793	TTIEPSTFKDETVPIPTK		68088	26.34	2003.05	3	668.69	0.000826	75.5343	18	11232	1	1	1	19	controllerType=0 controllerNumber=1 scan=22580	1	1	1	1	14	31	K	D			3406	Q6CCV6_YARLI	tr|Q6CCV6|Q6CCV6_YARLI YALI0C06171p OS=Yarrowia lipolytica (strain CLIB 122 / E 150) GN=YALI0_C06171g PE=4 SV=1	165.072	true	2	1	0	23.24	36575	7	7	7	7	8	8
200069874	THLIEGPVTGLPNALK		64609	49.2	1658.94	2	830.475	-0.000549	82.4387	16	8287	0	1	1	19	controllerType=0 controllerNumber=1 scan=25150	1	1	1	1	306	321	K	S			3406	Q6CCV6_YARLI	tr|Q6CCV6|Q6CCV6_YARLI YALI0C06171p OS=Yarrowia lipolytica (strain CLIB 122 / E 150) GN=YALI0_C06171g PE=4 SV=1	165.072	true	2	1	0	23.24	36575	7	7	7	7	8	8
200065821	VTLQQHPK		61706	41.1	949.535	2	475.774	-3.4e-05	23.8237	8	1752	0	1	1	7	controllerType=0 controllerNumber=1 scan=5103	1	1	1	1	6	13	R	T			3406	Q6CCV6_YARLI	tr|Q6CCV6|Q6CCV6_YARLI YALI0C06171p OS=Yarrowia lipolytica (strain CLIB 122 / E 150) GN=YALI0_C06171g PE=4 SV=1	165.072	true	2	1	0	23.24	36575	7	7	7	7	8	8
200080903	KLDENVSQHELLR		72465	23.65	1579.83	3	527.618	-0.000272	48.4515	13	7790	1	1	1	11	controllerType=0 controllerNumber=1 scan=12975	0	0	0	2	69	81	K	E			3405	F2Z650_YARLI	tr|F2Z650|F2Z650_YARLI YALI0E01056p OS=Yarrowia lipolytica (strain CLIB 122 / E 150) GN=YALI0_E01056g PE=3 SV=1	9.172	false	1	2	0	0	0	1	0	1	0	1	0
200065425	NTGTPHGIYSDEPDDTEAR		61447	27.66	2073.89	3	692.303	7.1e-05	44.1195	19	11762	0	1	1	15	controllerType=0 controllerNumber=1 scan=11552	0	0	0	1	99	117	R	T			3404	Q6CFL8_YARLI	tr|Q6CFL8|Q6CFL8_YARLI YALI0B05786p OS=Yarrowia lipolytica (strain CLIB 122 / E 150) GN=YALI0_B05786g PE=4 SV=1	12.931	false	1	1	0	0	0	1	0	1	0	1	0
200080893	RPGEWEDERR		72457	23.43	1328.62	3	443.881	-2e-05	27.423	10	5479	1	1	1	16	controllerType=0 controllerNumber=1 scan=6074	1	1	1	1	535	544	K	F			3403	Q6CFF2_YARLI	tr|Q6CFF2|Q6CFF2_YARLI YALI0B07579p OS=Yarrowia lipolytica (strain CLIB 122 / E 150) GN=YALI0_B07579g PE=4 SV=1	66.774	true	2	1	0	2.82	92150	2	2	2	2	2	2
200087503	VVEEEDYDDDDDEPK		60487	75.67	1810.69	2	906.356	0.003387	41.4737	15	9533	0	1	1	19	controllerType=0 controllerNumber=1 scan=10600	1	1	1	1	818	832	K	K			3403	Q6CFF2_YARLI	tr|Q6CFF2|Q6CFF2_YARLI YALI0B07579p OS=Yarrowia lipolytica (strain CLIB 122 / E 150) GN=YALI0_B07579g PE=4 SV=1	66.774	true	2	1	0	2.82	92150	2	2	2	2	2	2
36424	VVLIVNVASK		72711	33.12	1040.66	2	521.336	-0.001065	76.7042	10	2561	0	1	1	7	controllerType=0 controllerNumber=1 scan=23011	1	1	1	1	32	41	K	C			3402	Q6C7A8_YARLI	tr|Q6C7A8|Q6C7A8_YARLI Glutathione peroxidase OS=Yarrowia lipolytica (strain CLIB 122 / E 150) GN=YALI0_E02310g PE=3 SV=1	111.719	true	2	1	0	27.38	18699	5	5	5	5	6	6
200077712	GLEEVYQK		70099	27.76	964.487	2	483.251	0.000753	46.7292	8	1856	0	1	1	6	controllerType=0 controllerNumber=1 scan=12416	1	1	1	1	50	57	K	Y			3402	Q6C7A8_YARLI	tr|Q6C7A8|Q6C7A8_YARLI Glutathione peroxidase OS=Yarrowia lipolytica (strain CLIB 122 / E 150) GN=YALI0_E02310g PE=3 SV=1	111.719	true	2	1	0	27.38	18699	5	5	5	5	6	6
200074209	NGEPFPFK		67705	35.78	934.455	2	468.234	-0.000908	71.8337	8	1654	0	1	1	5	controllerType=0 controllerNumber=1 scan=21253	1	1	1	1	19	26	K	Q			3402	Q6C7A8_YARLI	tr|Q6C7A8|Q6C7A8_YARLI Glutathione peroxidase OS=Yarrowia lipolytica (strain CLIB 122 / E 150) GN=YALI0_E02310g PE=3 SV=1	111.719	true	2	1	0	27.38	18699	5	5	5	5	6	6
200074161	TNTAFYNLAPLDK		67683	66.04	1466.74	2	734.376	-0.001538	86.457	13	6924	0	1	1	9	controllerType=0 controllerNumber=1 scan=26754	1	1	1	1	6	18	K	N			3402	Q6C7A8_YARLI	tr|Q6C7A8|Q6C7A8_YARLI Glutathione peroxidase OS=Yarrowia lipolytica (strain CLIB 122 / E 150) GN=YALI0_E02310g PE=3 SV=1	111.719	true	2	1	0	27.38	18699	5	5	5	5	6	6
200089009	AGLLGFR		64552	39.01	732.428	2	367.221	-0.000602	77.277	7	149	0	1	1	5	controllerType=0 controllerNumber=1 scan=23208	1	1	1	1	121	127	K	G			3402	Q6C7A8_YARLI	tr|Q6C7A8|Q6C7A8_YARLI Glutathione peroxidase OS=Yarrowia lipolytica (strain CLIB 122 / E 150) GN=YALI0_E02310g PE=3 SV=1	111.719	true	2	1	0	27.38	18699	5	5	5	5	6	6
200081112	GTSVADTGAPITIPVGR		72615	45.75	1610.86	2	806.438	-0.00018	79.4627	17	7970	0	1	1	10	controllerType=0 controllerNumber=1 scan=24024	1	1	1	1	104	120	R	G			3401	Q6CFT7_YARLI	tr|Q6CFT7|Q6CFT7_YARLI ATP synthase subunit beta OS=Yarrowia lipolytica (strain CLIB 122 / E 150) GN=YALI0_B03982g PE=3 SV=2	187.362	true	2	1	1	12.97	54535	5	5	5	5	6	6
22054	TIAMDGTEGLVR		68762	50.59	1261.63	2	631.824	0.000206	68.7612	12	4958	0	1	1	9	controllerType=0 controllerNumber=1 scan=20201	1	1	1	1	92	103	R	G			3401	Q6CFT7_YARLI	tr|Q6CFT7|Q6CFT7_YARLI ATP synthase subunit beta OS=Yarrowia lipolytica (strain CLIB 122 / E 150) GN=YALI0_B03982g PE=3 SV=2	187.362	true	2	1	1	12.97	54535	5	5	5	5	6	6
195166224	DEEGQDVLLFVDNIFR		65743	82.3	1907.93	2	954.968	-0.002833	110.458	16	10215	0	1	1	9	controllerType=0 controllerNumber=1 scan=36299	1	1	2	2	276	291	R	F			3401	Q6CFT7_YARLI	tr|Q6CFT7|Q6CFT7_YARLI ATP synthase subunit beta OS=Yarrowia lipolytica (strain CLIB 122 / E 150) GN=YALI0_B03982g PE=3 SV=2	187.362	true	2	1	1	12.97	54535	5	5	5	5	6	6
8562	VVDLLAPYAR		64818	43.28	1115.63	2	558.823	-0.001616	87.3483	10	3525	0	1	1	6	controllerType=0 controllerNumber=1 scan=27111	1	1	2	2	171	180	K	G			3401	Q6CFT7_YARLI	tr|Q6CFT7|Q6CFT7_YARLI ATP synthase subunit beta OS=Yarrowia lipolytica (strain CLIB 122 / E 150) GN=YALI0_B03982g PE=3 SV=2	187.362	true	2	1	1	12.97	54535	5	5	5	5	6	6
21363	IGLFGGAGVGK		62894	47.61	974.555	2	488.284	-0.000242	77.9337	11	1968	0	1	1	7	controllerType=0 controllerNumber=1 scan=23442	1	1	2	2	184	194	K	T			3401	Q6CFT7_YARLI	tr|Q6CFT7|Q6CFT7_YARLI ATP synthase subunit beta OS=Yarrowia lipolytica (strain CLIB 122 / E 150) GN=YALI0_B03982g PE=3 SV=2	187.362	true	2	1	1	12.97	54535	5	5	5	5	6	6
200082494	NNTNTAPVIK		73707	49.68	1070.57	2	536.294	0.001121	35.0768	10	2964	0	1	1	11	controllerType=0 controllerNumber=1 scan=8360	1	1	1	1	157	166	K	A			3400	Q6CA92_YARLI	tr|Q6CA92|Q6CA92_YARLI 1,3-beta-glucanosyltransferase OS=Yarrowia lipolytica (strain CLIB 122 / E 150) GN=YALI0_D04851g PE=3 SV=1	425.207	true	2	1	0	48.73	50297	16	16	16	16	22	22
200082275	GNAFFVGDKR		73584	40.35	1109.56	2	555.789	0.000825	50.3532	10	3475	1	1	1	8	controllerType=0 controllerNumber=1 scan=13580	1	1	1	1	27	36	K	F			3400	Q6CA92_YARLI	tr|Q6CA92|Q6CA92_YARLI 1,3-beta-glucanosyltransferase OS=Yarrowia lipolytica (strain CLIB 122 / E 150) GN=YALI0_D04851g PE=3 SV=1	425.207	true	2	1	0	48.73	50297	16	16	16	16	22	22
200080825	IYTVDNSADHSECMK	Carbamidomethyl (C13)	72403	72.05	1768.74	2	885.375	-0.002188	42.7092	15	9035	0	1	1	17	controllerType=0 controllerNumber=1 scan=11060	1	1	1	1	79	93	R	A			3400	Q6CA92_YARLI	tr|Q6CA92|Q6CA92_YARLI 1,3-beta-glucanosyltransferase OS=Yarrowia lipolytica (strain CLIB 122 / E 150) GN=YALI0_D04851g PE=3 SV=1	425.207	true	2	1	0	48.73	50297	16	16	16	16	22	22
200077487	FNGEFDIIK		69899	52.23	1081.54	2	541.779	-0.000977	83.7525	9	3062	0	1	1	12	controllerType=0 controllerNumber=1 scan=25664	1	1	1	1	313	321	K	A			3400	Q6CA92_YARLI	tr|Q6CA92|Q6CA92_YARLI 1,3-beta-glucanosyltransferase OS=Yarrowia lipolytica (strain CLIB 122 / E 150) GN=YALI0_D04851g PE=3 SV=1	425.207	true	2	1	0	48.73	50297	16	16	16	16	22	22
200074932	NGAGKPEGLSQQSTQEGDSHESGLDTIGNK		68179	26.24	3040.4	4	761.103	-0.003419	46.9222	30	22265	0	1	1	14	controllerType=0 controllerNumber=1 scan=12484	1	1	1	1	370	399	K	D			3400	Q6CA92_YARLI	tr|Q6CA92|Q6CA92_YARLI 1,3-beta-glucanosyltransferase OS=Yarrowia lipolytica (strain CLIB 122 / E 150) GN=YALI0_D04851g PE=3 SV=1	425.207	true	2	1	0	48.73	50297	16	16	16	16	22	22
200073137	YEMAQYFNCGPEEER	Carbamidomethyl (C9)	66982	81.88	1921.76	2	961.887	-0.001007	77.4472	15	10291	0	1	1	14	controllerType=0 controllerNumber=1 scan=23267	1	1	1	1	198	212	R	I			3400	Q6CA92_YARLI	tr|Q6CA92|Q6CA92_YARLI 1,3-beta-glucanosyltransferase OS=Yarrowia lipolytica (strain CLIB 122 / E 150) GN=YALI0_D04851g PE=3 SV=1	425.207	true	2	1	0	48.73	50297	16	16	16	16	22	22
200072375	SNTWEGDGPIPGIVPR		66440	54.16	1693.84	2	847.926	-0.002772	89.5247	16	8442	0	1	1	7	controllerType=0 controllerNumber=1 scan=27990	1	1	1	1	348	363	R	A			3400	Q6CA92_YARLI	tr|Q6CA92|Q6CA92_YARLI 1,3-beta-glucanosyltransferase OS=Yarrowia lipolytica (strain CLIB 122 / E 150) GN=YALI0_D04851g PE=3 SV=1	425.207	true	2	1	0	48.73	50297	16	16	16	16	22	22
200071768	DYSNTLGFFAANEVINAK		66004	58.02	1972.95	2	987.485	0.001108	97.0133	18	10775	0	1	1	12	controllerType=0 controllerNumber=1 scan=31148	1	1	1	1	139	156	K	N			3400	Q6CA92_YARLI	tr|Q6CA92|Q6CA92_YARLI 1,3-beta-glucanosyltransferase OS=Yarrowia lipolytica (strain CLIB 122 / E 150) GN=YALI0_D04851g PE=3 SV=1	425.207	true	2	1	0	48.73	50297	16	16	16	16	22	22
200071377	GIDYQPGGSSK		65686	31.21	1107.52	2	554.769	0.001398	36.9738	11	3431	0	1	1	8	controllerType=0 controllerNumber=1 scan=9014	1	1	1	1	41	51	K	V			3400	Q6CA92_YARLI	tr|Q6CA92|Q6CA92_YARLI 1,3-beta-glucanosyltransferase OS=Yarrowia lipolytica (strain CLIB 122 / E 150) GN=YALI0_D04851g PE=3 SV=1	425.207	true	2	1	0	48.73	50297	16	16	16	16	22	22
200068646	GNAFFVGDK		63627	48	953.461	2	477.736	-0.001823	61.7807	9	1773	0	1	1	11	controllerType=0 controllerNumber=1 scan=17721	1	1	1	1	27	35	K	R			3400	Q6CA92_YARLI	tr|Q6CA92|Q6CA92_YARLI 1,3-beta-glucanosyltransferase OS=Yarrowia lipolytica (strain CLIB 122 / E 150) GN=YALI0_D04851g PE=3 SV=1	425.207	true	2	1	0	48.73	50297	16	16	16	16	22	22
200068382	VVDPLADPK		63427	34.16	952.523	2	477.268	-0.000951	56.027	9	1766	0	1	1	4	controllerType=0 controllerNumber=1 scan=15654	1	1	1	1	52	60	K	I			3400	Q6CA92_YARLI	tr|Q6CA92|Q6CA92_YARLI 1,3-beta-glucanosyltransferase OS=Yarrowia lipolytica (strain CLIB 122 / E 150) GN=YALI0_D04851g PE=3 SV=1	425.207	true	2	1	0	48.73	50297	16	16	16	16	22	22
200067335	KIPVGYSAADVSENR		62760	25.89	1604.82	3	535.946	-0.00018	52.0067	15	7921	1	1	1	14	controllerType=0 controllerNumber=1 scan=14137	1	1	1	1	183	197	R	Y			3400	Q6CA92_YARLI	tr|Q6CA92|Q6CA92_YARLI 1,3-beta-glucanosyltransferase OS=Yarrowia lipolytica (strain CLIB 122 / E 150) GN=YALI0_D04851g PE=3 SV=1	425.207	true	2	1	0	48.73	50297	16	16	16	16	22	22
200067201	MTPVFSGGLVYEYSQESNDYGIVK		62687	31.86	2682.25	3	895.086	-0.005288	95.8265	24	17864	0	1	1	27	controllerType=0 controllerNumber=1 scan=30645	1	1	1	1	281	304	K	I			3400	Q6CA92_YARLI	tr|Q6CA92|Q6CA92_YARLI 1,3-beta-glucanosyltransferase OS=Yarrowia lipolytica (strain CLIB 122 / E 150) GN=YALI0_D04851g PE=3 SV=1	425.207	true	2	1	0	48.73	50297	16	16	16	16	22	22
200066178	AKPYESYNAAYLQHVFATIDTFK		62017	55.33	2676.32	3	893.112	-0.002433	97.2038	23	17770	0	1	1	22	controllerType=0 controllerNumber=1 scan=31228	1	1	1	1	116	138	R	D			3400	Q6CA92_YARLI	tr|Q6CA92|Q6CA92_YARLI 1,3-beta-glucanosyltransferase OS=Yarrowia lipolytica (strain CLIB 122 / E 150) GN=YALI0_D04851g PE=3 SV=1	425.207	true	2	1	0	48.73	50297	16	16	16	16	22	22
200065173	GNPERPFTEIETLYSDK		61249	27.95	1994.96	3	665.992	-0.001046	87.3372	17	11087	0	1	1	14	controllerType=0 controllerNumber=1 scan=27106	1	1	1	1	264	280	K	M			3400	Q6CA92_YARLI	tr|Q6CA92|Q6CA92_YARLI 1,3-beta-glucanosyltransferase OS=Yarrowia lipolytica (strain CLIB 122 / E 150) GN=YALI0_D04851g PE=3 SV=1	425.207	true	2	1	0	48.73	50297	16	16	16	16	22	22
200065091	DLGVNAVR		61156	38.56	842.461	2	422.238	0.000717	48.0757	8	895	0	1	1	6	controllerType=0 controllerNumber=1 scan=12860	1	1	1	1	71	78	K	I			3400	Q6CA92_YARLI	tr|Q6CA92|Q6CA92_YARLI 1,3-beta-glucanosyltransferase OS=Yarrowia lipolytica (strain CLIB 122 / E 150) GN=YALI0_D04851g PE=3 SV=1	425.207	true	2	1	0	48.73	50297	16	16	16	16	22	22
200080446	VGHATDAEGIPDGWQGLDCGPK	Carbamidomethyl (C19)	72118	36.79	2279.03	3	760.685	0.001416	77.2713	22	13914	0	1	1	11	controllerType=0 controllerNumber=1 scan=23206	1	1	1	1	297	318	K	S			3399	PGK_YARLI	sp|P29407|PGK_YARLI Phosphoglycerate kinase OS=Yarrowia lipolytica (strain CLIB 122 / E 150) GN=PGK1 PE=3 SV=1	412.92	true	2	1	0	44.6	44772	15	15	15	15	21	21
54622810	IGNSLFDEDGSK		71857	55.03	1280.59	2	641.299	-0.002404	63.1165	12	5093	0	1	1	9	controllerType=0 controllerNumber=1 scan=18197	1	1	1	1	252	263	K	I			3399	PGK_YARLI	sp|P29407|PGK_YARLI Phosphoglycerate kinase OS=Yarrowia lipolytica (strain CLIB 122 / E 150) GN=PGK1 PE=3 SV=1	412.92	true	2	1	0	44.6	44772	15	15	15	15	21	21
200079592	LLGKPVTFLDDCVGPK	Carbamidomethyl (C12)	71443	45.78	1757.94	3	586.984	-0.002914	84.0712	16	8919	0	1	1	10	controllerType=0 controllerNumber=1 scan=25793	1	1	1	1	87	102	K	V			3399	PGK_YARLI	sp|P29407|PGK_YARLI Phosphoglycerate kinase OS=Yarrowia lipolytica (strain CLIB 122 / E 150) GN=PGK1 PE=3 SV=1	412.92	true	2	1	0	44.6	44772	15	15	15	15	21	21
10263042	YAIDQGAK		69611	30.12	864.434	2	433.225	0.000267	32.9218	8	1062	0	1	1	7	controllerType=0 controllerNumber=1 scan=7650	1	1	1	1	49	56	K	A			3399	PGK_YARLI	sp|P29407|PGK_YARLI Phosphoglycerate kinase OS=Yarrowia lipolytica (strain CLIB 122 / E 150) GN=PGK1 PE=3 SV=1	412.92	true	2	1	0	44.6	44772	15	15	15	15	21	21
200076923	FHPEEEGSHK		69517	39.23	1195.53	3	399.516	-7.2e-05	19.2992	10	4306	0	1	1	7	controllerType=0 controllerNumber=1 scan=3916	1	1	1	1	123	132	R	D			3399	PGK_YARLI	sp|P29407|PGK_YARLI Phosphoglycerate kinase OS=Yarrowia lipolytica (strain CLIB 122 / E 150) GN=PGK1 PE=3 SV=1	412.92	true	2	1	0	44.6	44772	15	15	15	15	21	21
51300006	LVFPVDYVTADK		68755	48.03	1365.72	2	683.865	-0.001492	92.5992	12	5782	0	1	1	9	controllerType=0 controllerNumber=1 scan=29277	1	1	1	1	279	290	K	F			3399	PGK_YARLI	sp|P29407|PGK_YARLI Phosphoglycerate kinase OS=Yarrowia lipolytica (strain CLIB 122 / E 150) GN=PGK1 PE=3 SV=1	412.92	true	2	1	0	44.6	44772	15	15	15	15	21	21
49359727	YSLKPVQAELSK		68739	29.54	1361.76	2	681.886	0.000908	61.2038	12	5742	0	1	1	8	controllerType=0 controllerNumber=1 scan=17511	1	1	1	1	75	86	K	L			3399	PGK_YARLI	sp|P29407|PGK_YARLI Phosphoglycerate kinase OS=Yarrowia lipolytica (strain CLIB 122 / E 150) GN=PGK1 PE=3 SV=1	412.92	true	2	1	0	44.6	44772	15	15	15	15	21	21
200075829	TLPGVAALSEK		68733	34.33	1084.61	2	543.313	-0.00048	71.6262	11	3159	0	1	1	6	controllerType=0 controllerNumber=1 scan=21179	1	1	1	1	406	416	K	K			3399	PGK_YARLI	sp|P29407|PGK_YARLI Phosphoglycerate kinase OS=Yarrowia lipolytica (strain CLIB 122 / E 150) GN=PGK1 PE=3 SV=1	412.92	true	2	1	0	44.6	44772	15	15	15	15	21	21
200075374	SIEEFQK		68467	25.73	879.434	2	440.724	3.6e-05	42.1477	7	1247	0	1	1	5	controllerType=0 controllerNumber=1 scan=10843	1	1	1	1	319	325	K	V			3399	PGK_YARLI	sp|P29407|PGK_YARLI Phosphoglycerate kinase OS=Yarrowia lipolytica (strain CLIB 122 / E 150) GN=PGK1 PE=3 SV=1	412.92	true	2	1	0	44.6	44772	15	15	15	15	21	21
10281714	LSHVSTGGGASLELLEGK		67043	74.33	1753.92	2	877.968	0.000714	74.118	18	8899	0	1	1	22	controllerType=0 controllerNumber=1 scan=22053	1	1	1	1	388	405	K	T			3399	PGK_YARLI	sp|P29407|PGK_YARLI Phosphoglycerate kinase OS=Yarrowia lipolytica (strain CLIB 122 / E 150) GN=PGK1 PE=3 SV=1	412.92	true	2	1	0	44.6	44772	15	15	15	15	21	21
200071844	AAGFLVAK		66064	49.89	775.459	2	388.736	-0.000483	55.6175	8	344	0	1	1	7	controllerType=0 controllerNumber=1 scan=15509	1	1	1	1	184	191	R	E			3399	PGK_YARLI	sp|P29407|PGK_YARLI Phosphoglycerate kinase OS=Yarrowia lipolytica (strain CLIB 122 / E 150) GN=PGK1 PE=3 SV=1	412.92	true	2	1	0	44.6	44772	15	15	15	15	21	21
40193149	AVDNGATVIIGGGDTATVAK		63894	94.93	1828.95	2	915.485	0.001384	68.5665	20	9686	0	1	1	25	controllerType=0 controllerNumber=1 scan=20136	1	1	1	1	361	380	K	K			3399	PGK_YARLI	sp|P29407|PGK_YARLI Phosphoglycerate kinase OS=Yarrowia lipolytica (strain CLIB 122 / E 150) GN=PGK1 PE=3 SV=1	412.92	true	2	1	0	44.6	44772	15	15	15	15	21	21
48528352	IVAALPSIK		63152	37.37	910.585	2	456.3	-0.000341	74.4708	9	1513	0	1	1	7	controllerType=0 controllerNumber=1 scan=22181	1	1	1	1	40	48	R	Y			3399	PGK_YARLI	sp|P29407|PGK_YARLI Phosphoglycerate kinase OS=Yarrowia lipolytica (strain CLIB 122 / E 150) GN=PGK1 PE=3 SV=1	412.92	true	2	1	0	44.6	44772	15	15	15	15	21	21
40374582	AHSSMVGIELPQR		61598	72.1	1423.72	2	712.87	0.000441	65.7997	13	6487	0	1	1	18	controllerType=0 controllerNumber=1 scan=19141	1	1	1	1	171	183	R	A			3399	PGK_YARLI	sp|P29407|PGK_YARLI Phosphoglycerate kinase OS=Yarrowia lipolytica (strain CLIB 122 / E 150) GN=PGK1 PE=3 SV=1	412.92	true	2	1	0	44.6	44772	15	15	15	15	21	21
43545279	IVAGLVEK		60953	30.63	827.512	2	414.763	0.000203	50.594	8	671	0	1	1	6	controllerType=0 controllerNumber=1 scan=13656	1	1	1	1	264	271	K	A			3399	PGK_YARLI	sp|P29407|PGK_YARLI Phosphoglycerate kinase OS=Yarrowia lipolytica (strain CLIB 122 / E 150) GN=PGK1 PE=3 SV=1	412.92	true	2	1	0	44.6	44772	15	15	15	15	21	21
200082343	YEVTPTSTDYEFK		73626	33.24	1578.71	2	790.36	-0.002161	69.5873	13	7772	0	1	1	15	controllerType=0 controllerNumber=1 scan=20488	1	1	1	1	55	67	K	V			3398	Q6CFS3_YARLI	tr|Q6CFS3|Q6CFS3_YARLI YALI0B04312p OS=Yarrowia lipolytica (strain CLIB 122 / E 150) GN=YALI0_B04312g PE=4 SV=1	86.932	true	2	1	0	11.13	58160	5	5	5	5	5	5
200092209	EGAYIGGDDFK		73595	29.72	1170.52	2	586.267	-0.000135	59.2672	11	4036	0	1	1	5	controllerType=0 controllerNumber=1 scan=16832	1	1	1	1	313	323	R	S			3398	Q6CFS3_YARLI	tr|Q6CFS3|Q6CFS3_YARLI YALI0B04312p OS=Yarrowia lipolytica (strain CLIB 122 / E 150) GN=YALI0_B04312g PE=4 SV=1	86.932	true	2	1	0	11.13	58160	5	5	5	5	5	5
200079546	ADNVIEGTDK		71421	41.17	1060.5	2	531.259	0.000193	32.4398	10	2856	0	1	1	6	controllerType=0 controllerNumber=1 scan=7506	1	1	1	1	208	217	R	W			3398	Q6CFS3_YARLI	tr|Q6CFS3|Q6CFS3_YARLI YALI0B04312p OS=Yarrowia lipolytica (strain CLIB 122 / E 150) GN=YALI0_B04312g PE=4 SV=1	86.932	true	2	1	0	11.13	58160	5	5	5	5	5	5
200069338	VLEYDLQR		64202	30.34	1034.54	2	518.279	0.001803	59.4333	8	2512	0	1	1	7	controllerType=0 controllerNumber=1 scan=16892	1	1	1	1	172	179	K	Q			3398	Q6CFS3_YARLI	tr|Q6CFS3|Q6CFS3_YARLI YALI0B04312p OS=Yarrowia lipolytica (strain CLIB 122 / E 150) GN=YALI0_B04312g PE=4 SV=1	86.932	true	2	1	0	11.13	58160	5	5	5	5	5	5
200065842	DGNLYSTYTYDNATVSK		61715	27.59	1910.85	2	956.438	0.003627	69.085	17	10241	0	1	1	15	controllerType=0 controllerNumber=1 scan=20312	1	1	1	1	33	49	K	S			3398	Q6CFS3_YARLI	tr|Q6CFS3|Q6CFS3_YARLI YALI0B04312p OS=Yarrowia lipolytica (strain CLIB 122 / E 150) GN=YALI0_B04312g PE=4 SV=1	86.932	true	2	1	0	11.13	58160	5	5	5	5	5	5
200082504	APENPIGYSNR		73718	29.75	1216.58	2	609.296	-0.003485	46.6928	11	4526	0	1	1	8	controllerType=0 controllerNumber=1 scan=12406	1	1	1	1	417	427	R	A			3397	Q6CCI8_YARLI	tr|Q6CCI8|Q6CCI8_YARLI YALI0C08987p OS=Yarrowia lipolytica (strain CLIB 122 / E 150) GN=YALI0_C08987g PE=4 SV=1	164.645	true	2	1	0	13.04	63100	8	8	8	8	10	10
200079917	ALGNTAYK		71620	27.76	836.439	2	419.227	-7.3e-05	30.7305	8	734	0	1	1	6	controllerType=0 controllerNumber=1 scan=7006	1	1	1	1	258	265	K	A			3397	Q6CCI8_YARLI	tr|Q6CCI8|Q6CCI8_YARLI YALI0C08987p OS=Yarrowia lipolytica (strain CLIB 122 / E 150) GN=YALI0_C08987g PE=4 SV=1	164.645	true	2	1	0	13.04	63100	8	8	8	8	10	10
2799939	LDNLPK		70729	28.28	698.396	2	350.206	0.000289	37.0117	6	3	0	1	1	8	controllerType=0 controllerNumber=1 scan=9028	1	1	1	1	340	345	K	A			3397	Q6CCI8_YARLI	tr|Q6CCI8|Q6CCI8_YARLI YALI0C08987p OS=Yarrowia lipolytica (strain CLIB 122 / E 150) GN=YALI0_C08987g PE=4 SV=1	164.645	true	2	1	0	13.04	63100	8	8	8	8	10	10
200076023	AAHDAQQDVEMK		68825	68.72	1341.6	2	671.808	0.001776	26.9888	12	5602	0	1	1	15	controllerType=0 controllerNumber=1 scan=5955	1	1	1	1	209	220	K	D			3397	Q6CCI8_YARLI	tr|Q6CCI8|Q6CCI8_YARLI YALI0C08987p OS=Yarrowia lipolytica (strain CLIB 122 / E 150) GN=YALI0_C08987g PE=4 SV=1	164.645	true	2	1	0	13.04	63100	8	8	8	8	10	10
200071459	TESKPAAEPVSDEKK		65749	25.11	1614.81	3	539.279	0.00191	20.0493	15	7995	1	1	1	13	controllerType=0 controllerNumber=1 scan=4114	1	1	1	1	237	251	K	Q			3397	Q6CCI8_YARLI	tr|Q6CCI8|Q6CCI8_YARLI YALI0C08987p OS=Yarrowia lipolytica (strain CLIB 122 / E 150) GN=YALI0_C08987g PE=4 SV=1	164.645	true	2	1	0	13.04	63100	8	8	8	8	10	10
200070121	DSEPAKPAEAPK		64722	34.03	1238.61	2	620.314	0.000103	24.1587	12	4732	0	1	1	6	controllerType=0 controllerNumber=1 scan=5191	1	1	1	1	221	232	K	A			3397	Q6CCI8_YARLI	tr|Q6CCI8|Q6CCI8_YARLI YALI0C08987p OS=Yarrowia lipolytica (strain CLIB 122 / E 150) GN=YALI0_C08987g PE=4 SV=1	164.645	true	2	1	0	13.04	63100	8	8	8	8	10	10
200065295	TESKPAAEPVSDEK		61362	46.83	1486.72	2	744.365	-0.00012	24.1752	14	7097	0	1	1	11	controllerType=0 controllerNumber=1 scan=5196	1	1	1	1	237	250	K	K			3397	Q6CCI8_YARLI	tr|Q6CCI8|Q6CCI8_YARLI YALI0C08987p OS=Yarrowia lipolytica (strain CLIB 122 / E 150) GN=YALI0_C08987g PE=4 SV=1	164.645	true	2	1	0	13.04	63100	8	8	8	8	10	10
200065164	FAAGDWPGAVK		61247	42.73	1117.56	2	559.785	-0.0004	73.1642	11	3539	0	1	1	9	controllerType=0 controllerNumber=1 scan=21703	1	1	1	1	398	408	K	A			3397	Q6CCI8_YARLI	tr|Q6CCI8|Q6CCI8_YARLI YALI0C08987p OS=Yarrowia lipolytica (strain CLIB 122 / E 150) GN=YALI0_C08987g PE=4 SV=1	164.645	true	2	1	0	13.04	63100	8	8	8	8	10	10
200076550	ATQEAADDIKK		69263	39.45	1188.6	2	595.306	-0.000277	22.6307	11	4235	1	1	1	9	controllerType=0 controllerNumber=1 scan=4788	1	1	1	1	204	214	K	L			3396	Q6CA97_YARLI	tr|Q6CA97|Q6CA97_YARLI Succinyl-CoA ligase subunit beta OS=Yarrowia lipolytica (strain CLIB 122 / E 150) GN=YALI0_D04741g PE=3 SV=2	18.028	true	2	1	0	2.53	47024	1	1	1	1	1	1
200078196	HQNVADYAR		70434	24.83	1072.5	2	537.26	0.000529	28.8172	9	2980	0	1	1	4	controllerType=0 controllerNumber=1 scan=6457	0	0	0	1	176	184	K	T			3395	Q6C0C7_YARLI	tr|Q6C0C7|Q6C0C7_YARLI YALI0F25839p OS=Yarrowia lipolytica (strain CLIB 122 / E 150) GN=YALI0_F25839g PE=3 SV=1	10.278	false	1	1	0	0	0	1	0	1	0	1	0
200079835	SIDSSTGSEAHTVGLSK		71575	78.28	1674.81	2	838.412	0.001693	43.0003	17	8362	0	1	1	13	controllerType=0 controllerNumber=1 scan=11170	1	1	1	1	510	526	K	E			3394	Q6C1W6_YARLI	tr|Q6C1W6|Q6C1W6_YARLI YALI0F12837p OS=Yarrowia lipolytica (strain CLIB 122 / E 150) GN=YALI0_F12837g PE=4 SV=1	91.591	true	2	1	0	2.69	132822	2	2	2	2	2	2
200069539	EVLAAPSEADASNSLK		64348	47.15	1600.79	2	801.406	0.00133	61.2742	16	7906	0	1	1	20	controllerType=0 controllerNumber=1 scan=17538	1	1	1	1	527	542	K	H			3394	Q6C1W6_YARLI	tr|Q6C1W6|Q6C1W6_YARLI YALI0F12837p OS=Yarrowia lipolytica (strain CLIB 122 / E 150) GN=YALI0_F12837g PE=4 SV=1	91.591	true	2	1	0	2.69	132822	2	2	2	2	2	2
24301427	LVSDFFNGK		73330	37.63	1025.52	2	513.764	-0.001878	76.6003	9	2430	0	1	1	6	controllerType=0 controllerNumber=1 scan=22976	2	2	3	3	348	356	K	E			3393	Q6C0E9_YARLI	tr|Q6C0E9|Q6C0E9_YARLI YALI0F25289p OS=Yarrowia lipolytica (strain CLIB 122 / E 150) GN=YALI0_F25289g PE=3 SV=1	471.807	true	2	1	1	32.31	70470	18	3	18	3	27	4
18804279	LVNHFVQEFK		73274	39.66	1259.67	2	630.841	0.000694	65.24	10	4944	0	1	1	8	controllerType=0 controllerNumber=1 scan=18949	3	3	4	4	236	245	R	R			3393	Q6C0E9_YARLI	tr|Q6C0E9|Q6C0E9_YARLI YALI0F25289p OS=Yarrowia lipolytica (strain CLIB 122 / E 150) GN=YALI0_F25289g PE=3 SV=1	471.807	true	2	1	1	32.31	70470	18	3	18	3	27	4
200081193	VFTPEEISSMILTK		72660	47.78	1593.83	2	797.924	0.000233	99.2445	14	7876	0	1	1	12	controllerType=0 controllerNumber=1 scan=32097	2	2	3	3	112	125	K	M			3393	Q6C0E9_YARLI	tr|Q6C0E9|Q6C0E9_YARLI YALI0F25289p OS=Yarrowia lipolytica (strain CLIB 122 / E 150) GN=YALI0_F25289g PE=3 SV=1	471.807	true	2	1	1	32.31	70470	18	3	18	3	27	4
200080040	YKEQDEAEAAR		71853	60.32	1308.59	2	655.305	0.000144	22.8257	11	5321	1	1	1	8	controllerType=0 controllerNumber=1 scan=4839	1	1	1	1	524	534	K	I			3393	Q6C0E9_YARLI	tr|Q6C0E9|Q6C0E9_YARLI YALI0F25289p OS=Yarrowia lipolytica (strain CLIB 122 / E 150) GN=YALI0_F25289g PE=3 SV=1	471.807	true	2	1	1	32.31	70470	18	3	18	3	27	4
11416	ATAGDTHLGGEDFDNR		70981	62	1674.72	2	838.372	0.002622	45.3745	16	8360	0	1	1	17	controllerType=0 controllerNumber=1 scan=11962	3	3	4	4	220	235	K	L			3393	Q6C0E9_YARLI	tr|Q6C0E9|Q6C0E9_YARLI YALI0F25289p OS=Yarrowia lipolytica (strain CLIB 122 / E 150) GN=YALI0_F25289g PE=3 SV=1	471.807	true	2	1	1	32.31	70470	18	3	18	3	27	4
2493559	GTLEPVEK		69907	28.28	871.465	2	436.74	0.00058	35.9993	8	1181	0	2	1	5	controllerType=0 controllerNumber=1 scan=8679	2	2	3	3	311	318	R	V			3393	Q6C0E9_YARLI	tr|Q6C0E9|Q6C0E9_YARLI YALI0F25289p OS=Yarrowia lipolytica (strain CLIB 122 / E 150) GN=YALI0_F25289g PE=3 SV=1	471.807	true	2	1	1	32.31	70470	18	3	18	3	27	4
16379330	DNNILGK		68507	33.88	772.408	2	387.212	0.000475	39.0497	7	321	0	1	1	7	controllerType=0 controllerNumber=1 scan=9760	3	3	4	4	451	457	K	F			3393	Q6C0E9_YARLI	tr|Q6C0E9|Q6C0E9_YARLI YALI0F25289p OS=Yarrowia lipolytica (strain CLIB 122 / E 150) GN=YALI0_F25289g PE=3 SV=1	471.807	true	2	1	1	32.31	70470	18	3	18	3	27	4
200073873	DAGLIAGLNVQR		67505	63.37	1225.68	2	613.844	-0.001912	80.4147	12	4619	0	1	1	9	controllerType=0 controllerNumber=1 scan=24380	2	2	3	3	159	170	K	I			3393	Q6C0E9_YARLI	tr|Q6C0E9|Q6C0E9_YARLI YALI0F25289p OS=Yarrowia lipolytica (strain CLIB 122 / E 150) GN=YALI0_F25289g PE=3 SV=1	471.807	true	2	1	1	32.31	70470	18	3	18	3	27	4
2363062	VEIIANDQGNR		67389	41.52	1227.62	2	614.819	0.001353	43.4758	11	4639	0	1	1	9	controllerType=0 controllerNumber=1 scan=11336	3	3	4	4	25	35	R	T			3393	Q6C0E9_YARLI	tr|Q6C0E9|Q6C0E9_YARLI YALI0F25289p OS=Yarrowia lipolytica (strain CLIB 122 / E 150) GN=YALI0_F25289g PE=3 SV=1	471.807	true	2	1	1	32.31	70470	18	3	18	3	27	4
21275	NQAAMNPSNTVFDAK		66257	69.83	1606.74	2	804.38	0.002256	63.188	15	7931	0	1	1	20	controllerType=0 controllerNumber=1 scan=18220	1	1	1	1	56	70	K	R			3393	Q6C0E9_YARLI	tr|Q6C0E9|Q6C0E9_YARLI YALI0F25289p OS=Yarrowia lipolytica (strain CLIB 122 / E 150) GN=YALI0_F25289g PE=3 SV=1	471.807	true	2	1	1	32.31	70470	18	3	18	3	27	4
200071442	AINETIEFLDSTQSGATEEYSDK		65739	62.06	2547.15	3	850.056	-0.001779	90.5342	23	16438	0	1	1	20	controllerType=0 controllerNumber=1 scan=28412	2	2	2	2	572	594	K	Q			3393	Q6C0E9_YARLI	tr|Q6C0E9|Q6C0E9_YARLI YALI0F25289p OS=Yarrowia lipolytica (strain CLIB 122 / E 150) GN=YALI0_F25289g PE=3 SV=1	471.807	true	2	1	1	32.31	70470	18	3	18	3	27	4
200069888	FSDPEVQNDAK		64616	57.58	1248.56	2	625.291	0.002703	41.3983	11	4834	0	1	1	15	controllerType=0 controllerNumber=1 scan=10572	2	2	2	2	77	87	K	H			3393	Q6C0E9_YARLI	tr|Q6C0E9|Q6C0E9_YARLI YALI0F25289p OS=Yarrowia lipolytica (strain CLIB 122 / E 150) GN=YALI0_F25289g PE=3 SV=1	471.807	true	2	1	1	32.31	70470	18	3	18	3	27	4
2361739	LSKEDIER		64490	39.72	988.519	2	495.267	0.000579	29.4785	8	2075	1	1	1	6	controllerType=0 controllerNumber=1 scan=6647	2	2	2	2	509	516	R	M			3393	Q6C0E9_YARLI	tr|Q6C0E9|Q6C0E9_YARLI YALI0F25289p OS=Yarrowia lipolytica (strain CLIB 122 / E 150) GN=YALI0_F25289g PE=3 SV=1	471.807	true	2	1	1	32.31	70470	18	3	18	3	27	4
200067961	TQQITITNDK		63178	59.56	1160.6	2	581.311	0.002167	40.4833	10	3953	0	1	1	8	controllerType=0 controllerNumber=1 scan=10267	3	3	4	4	497	506	K	G			3393	Q6C0E9_YARLI	tr|Q6C0E9|Q6C0E9_YARLI YALI0F25289p OS=Yarrowia lipolytica (strain CLIB 122 / E 150) GN=YALI0_F25289g PE=3 SV=1	471.807	true	2	1	1	32.31	70470	18	3	18	3	27	4
90135274	NGLESYAYSLK		62189	48.56	1243.61	2	622.814	0.002909	75.8485	11	4792	0	1	1	8	controllerType=0 controllerNumber=1 scan=22697	3	3	3	3	539	549	K	N			3393	Q6C0E9_YARLI	tr|Q6C0E9|Q6C0E9_YARLI YALI0F25289p OS=Yarrowia lipolytica (strain CLIB 122 / E 150) GN=YALI0_F25289g PE=3 SV=1	471.807	true	2	1	1	32.31	70470	18	3	18	3	27	4
200065943	ELEGVANPILMK		61788	59.28	1312.71	2	657.358	-0.002295	83.6317	12	5347	0	1	1	8	controllerType=0 controllerNumber=1 scan=25615	3	3	3	3	597	608	K	F			3393	Q6C0E9_YARLI	tr|Q6C0E9|Q6C0E9_YARLI YALI0F25289p OS=Yarrowia lipolytica (strain CLIB 122 / E 150) GN=YALI0_F25289g PE=3 SV=1	471.807	true	2	1	1	32.31	70470	18	3	18	3	27	4
200065855	GGKPNIEVEFK		61730	33.08	1216.65	3	406.555	-0.000567	57.0113	11	4529	0	1	1	11	controllerType=0 controllerNumber=1 scan=16017	1	1	1	1	97	107	K	G			3393	Q6C0E9_YARLI	tr|Q6C0E9|Q6C0E9_YARLI YALI0F25289p OS=Yarrowia lipolytica (strain CLIB 122 / E 150) GN=YALI0_F25289g PE=3 SV=1	471.807	true	2	1	1	32.31	70470	18	3	18	3	27	4
200064557	MKETAEGYLGGK		60813	25.13	1282.62	2	642.317	-0.001332	43.3683	12	5112	1	1	1	13	controllerType=0 controllerNumber=1 scan=11300	2	2	2	2	126	137	K	V			3393	Q6C0E9_YARLI	tr|Q6C0E9|Q6C0E9_YARLI YALI0F25289p OS=Yarrowia lipolytica (strain CLIB 122 / E 150) GN=YALI0_F25289g PE=3 SV=1	471.807	true	2	1	1	32.31	70470	18	3	18	3	27	4
18804279	LVNHFVQEFK		73274	39.66	1259.67	2	630.841	0.000694	65.24	10	4944	0	1	1	8	controllerType=0 controllerNumber=1 scan=18949	3	3	4	4	235	244	R	R			3392	Q6C9V0_YARLI	tr|Q6C9V0|Q6C9V0_YARLI YALI0D08184p OS=Yarrowia lipolytica (strain CLIB 122 / E 150) GN=YALI0_D08184g PE=3 SV=1	395.058	true	2	1	0	25.46	70335	14	1	14	1	22	1
200081888	FTDEEVQTDAK		73142	74.16	1281.57	2	641.793	-0.000315	39.356	11	5098	0	1	1	17	controllerType=0 controllerNumber=1 scan=9870	1	1	1	1	76	86	K	H			3392	Q6C9V0_YARLI	tr|Q6C9V0|Q6C9V0_YARLI YALI0D08184p OS=Yarrowia lipolytica (strain CLIB 122 / E 150) GN=YALI0_D08184g PE=3 SV=1	395.058	true	2	1	0	25.46	70335	14	1	14	1	22	1
200081193	VFTPEEISSMILTK		72660	47.78	1593.83	2	797.924	0.000233	99.2445	14	7876	0	1	1	12	controllerType=0 controllerNumber=1 scan=32097	2	2	3	3	111	124	K	M			3392	Q6C9V0_YARLI	tr|Q6C9V0|Q6C9V0_YARLI YALI0D08184p OS=Yarrowia lipolytica (strain CLIB 122 / E 150) GN=YALI0_D08184g PE=3 SV=1	395.058	true	2	1	0	25.46	70335	14	1	14	1	22	1
11416	ATAGDTHLGGEDFDNR		70981	62	1674.72	2	838.372	0.002622	45.3745	16	8360	0	1	1	17	controllerType=0 controllerNumber=1 scan=11962	3	3	4	4	219	234	K	L			3392	Q6C9V0_YARLI	tr|Q6C9V0|Q6C9V0_YARLI YALI0D08184p OS=Yarrowia lipolytica (strain CLIB 122 / E 150) GN=YALI0_D08184g PE=3 SV=1	395.058	true	2	1	0	25.46	70335	14	1	14	1	22	1
2493559	GTLEPVEK		69907	28.28	871.465	2	436.74	0.00058	35.9993	8	1181	0	2	1	5	controllerType=0 controllerNumber=1 scan=8679	2	2	3	3	310	317	R	V			3392	Q6C9V0_YARLI	tr|Q6C9V0|Q6C9V0_YARLI YALI0D08184p OS=Yarrowia lipolytica (strain CLIB 122 / E 150) GN=YALI0_D08184g PE=3 SV=1	395.058	true	2	1	0	25.46	70335	14	1	14	1	22	1
16379330	DNNILGK		68507	33.88	772.408	2	387.212	0.000475	39.0497	7	321	0	1	1	7	controllerType=0 controllerNumber=1 scan=9760	3	3	4	4	450	456	K	F			3392	Q6C9V0_YARLI	tr|Q6C9V0|Q6C9V0_YARLI YALI0D08184p OS=Yarrowia lipolytica (strain CLIB 122 / E 150) GN=YALI0_D08184g PE=3 SV=1	395.058	true	2	1	0	25.46	70335	14	1	14	1	22	1
200073873	DAGLIAGLNVQR		67505	63.37	1225.68	2	613.844	-0.001912	80.4147	12	4619	0	1	1	9	controllerType=0 controllerNumber=1 scan=24380	2	2	3	3	158	169	K	I			3392	Q6C9V0_YARLI	tr|Q6C9V0|Q6C9V0_YARLI YALI0D08184p OS=Yarrowia lipolytica (strain CLIB 122 / E 150) GN=YALI0_D08184g PE=3 SV=1	395.058	true	2	1	0	25.46	70335	14	1	14	1	22	1
2363062	VEIIANDQGNR		67389	41.52	1227.62	2	614.819	0.001353	43.4758	11	4639	0	1	1	9	controllerType=0 controllerNumber=1 scan=11336	3	3	4	4	24	34	R	T			3392	Q6C9V0_YARLI	tr|Q6C9V0|Q6C9V0_YARLI YALI0D08184p OS=Yarrowia lipolytica (strain CLIB 122 / E 150) GN=YALI0_D08184g PE=3 SV=1	395.058	true	2	1	0	25.46	70335	14	1	14	1	22	1
200071442	AINETIEFLDSTQSGATEEYSDK		65739	62.06	2547.15	3	850.056	-0.001779	90.5342	23	16438	0	1	1	20	controllerType=0 controllerNumber=1 scan=28412	2	2	2	2	571	593	K	Q			3392	Q6C9V0_YARLI	tr|Q6C9V0|Q6C9V0_YARLI YALI0D08184p OS=Yarrowia lipolytica (strain CLIB 122 / E 150) GN=YALI0_D08184g PE=3 SV=1	395.058	true	2	1	0	25.46	70335	14	1	14	1	22	1
2361739	LSKEDIER		64490	39.72	988.519	2	495.267	0.000579	29.4785	8	2075	1	1	1	6	controllerType=0 controllerNumber=1 scan=6647	2	2	2	2	508	515	R	M			3392	Q6C9V0_YARLI	tr|Q6C9V0|Q6C9V0_YARLI YALI0D08184p OS=Yarrowia lipolytica (strain CLIB 122 / E 150) GN=YALI0_D08184g PE=3 SV=1	395.058	true	2	1	0	25.46	70335	14	1	14	1	22	1
200067961	TQQITITNDK		63178	59.56	1160.6	2	581.311	0.002167	40.4833	10	3953	0	1	1	8	controllerType=0 controllerNumber=1 scan=10267	3	3	4	4	496	505	K	G			3392	Q6C9V0_YARLI	tr|Q6C9V0|Q6C9V0_YARLI YALI0D08184p OS=Yarrowia lipolytica (strain CLIB 122 / E 150) GN=YALI0_D08184g PE=3 SV=1	395.058	true	2	1	0	25.46	70335	14	1	14	1	22	1
90135274	NGLESYAYSLK		62189	48.56	1243.61	2	622.814	0.002909	75.8485	11	4792	0	1	1	8	controllerType=0 controllerNumber=1 scan=22697	3	3	3	3	538	548	K	N			3392	Q6C9V0_YARLI	tr|Q6C9V0|Q6C9V0_YARLI YALI0D08184p OS=Yarrowia lipolytica (strain CLIB 122 / E 150) GN=YALI0_D08184g PE=3 SV=1	395.058	true	2	1	0	25.46	70335	14	1	14	1	22	1
200065943	ELEGVANPILMK		61788	59.28	1312.71	2	657.358	-0.002295	83.6317	12	5347	0	1	1	8	controllerType=0 controllerNumber=1 scan=25615	3	3	3	3	596	607	K	F			3392	Q6C9V0_YARLI	tr|Q6C9V0|Q6C9V0_YARLI YALI0D08184p OS=Yarrowia lipolytica (strain CLIB 122 / E 150) GN=YALI0_D08184g PE=3 SV=1	395.058	true	2	1	0	25.46	70335	14	1	14	1	22	1
200064557	MKETAEGYLGGK		60813	25.13	1282.62	2	642.317	-0.001332	43.3683	12	5112	1	1	1	13	controllerType=0 controllerNumber=1 scan=11300	2	2	2	2	125	136	K	V			3392	Q6C9V0_YARLI	tr|Q6C9V0|Q6C9V0_YARLI YALI0D08184p OS=Yarrowia lipolytica (strain CLIB 122 / E 150) GN=YALI0_D08184g PE=3 SV=1	395.058	true	2	1	0	25.46	70335	14	1	14	1	22	1
24301427	LVSDFFNGK		73330	37.63	1025.52	2	513.764	-0.001878	76.6003	9	2430	0	1	1	6	controllerType=0 controllerNumber=1 scan=22976	2	2	3	3	347	355	K	E			3391	Q6C864_YARLI	tr|Q6C864|Q6C864_YARLI YALI0D22352p OS=Yarrowia lipolytica (strain CLIB 122 / E 150) GN=YALI0_D22352g PE=3 SV=1	295.17	true	2	1	0	17.41	70181	11	2	11	2	18	3
18804279	LVNHFVQEFK		73274	39.66	1259.67	2	630.841	0.000694	65.24	10	4944	0	1	1	8	controllerType=0 controllerNumber=1 scan=18949	3	3	4	4	235	244	R	R			3391	Q6C864_YARLI	tr|Q6C864|Q6C864_YARLI YALI0D22352p OS=Yarrowia lipolytica (strain CLIB 122 / E 150) GN=YALI0_D22352g PE=3 SV=1	295.17	true	2	1	0	17.41	70181	11	2	11	2	18	3
11416	ATAGDTHLGGEDFDNR		70981	62	1674.72	2	838.372	0.002622	45.3745	16	8360	0	1	1	17	controllerType=0 controllerNumber=1 scan=11962	3	3	4	4	219	234	K	L			3391	Q6C864_YARLI	tr|Q6C864|Q6C864_YARLI YALI0D22352p OS=Yarrowia lipolytica (strain CLIB 122 / E 150) GN=YALI0_D22352g PE=3 SV=1	295.17	true	2	1	0	17.41	70181	11	2	11	2	18	3
200076306	GTIEPVEK		69106	28.28	871.465	2	436.74	0.00058	35.9993	8	1181	0	1	1	5	controllerType=0 controllerNumber=1 scan=8679	1	1	1	1	310	317	R	V			3391	Q6C864_YARLI	tr|Q6C864|Q6C864_YARLI YALI0D22352p OS=Yarrowia lipolytica (strain CLIB 122 / E 150) GN=YALI0_D22352g PE=3 SV=1	295.17	true	2	1	0	17.41	70181	11	2	11	2	18	3
16379330	DNNILGK		68507	33.88	772.408	2	387.212	0.000475	39.0497	7	321	0	1	1	7	controllerType=0 controllerNumber=1 scan=9760	3	3	4	4	450	456	K	F			3391	Q6C864_YARLI	tr|Q6C864|Q6C864_YARLI YALI0D22352p OS=Yarrowia lipolytica (strain CLIB 122 / E 150) GN=YALI0_D22352g PE=3 SV=1	295.17	true	2	1	0	17.41	70181	11	2	11	2	18	3
2363062	VEIIANDQGNR		67389	41.52	1227.62	2	614.819	0.001353	43.4758	11	4639	0	1	1	9	controllerType=0 controllerNumber=1 scan=11336	3	3	4	4	24	34	R	T			3391	Q6C864_YARLI	tr|Q6C864|Q6C864_YARLI YALI0D22352p OS=Yarrowia lipolytica (strain CLIB 122 / E 150) GN=YALI0_D22352g PE=3 SV=1	295.17	true	2	1	0	17.41	70181	11	2	11	2	18	3
200069888	FSDPEVQNDAK		64616	57.58	1248.56	2	625.291	0.002703	41.3983	11	4834	0	1	1	15	controllerType=0 controllerNumber=1 scan=10572	2	2	2	2	76	86	K	H			3391	Q6C864_YARLI	tr|Q6C864|Q6C864_YARLI YALI0D22352p OS=Yarrowia lipolytica (strain CLIB 122 / E 150) GN=YALI0_D22352g PE=3 SV=1	295.17	true	2	1	0	17.41	70181	11	2	11	2	18	3
200067961	TQQITITNDK		63178	59.56	1160.6	2	581.311	0.002167	40.4833	10	3953	0	1	1	8	controllerType=0 controllerNumber=1 scan=10267	3	3	4	4	496	505	K	G			3391	Q6C864_YARLI	tr|Q6C864|Q6C864_YARLI YALI0D22352p OS=Yarrowia lipolytica (strain CLIB 122 / E 150) GN=YALI0_D22352g PE=3 SV=1	295.17	true	2	1	0	17.41	70181	11	2	11	2	18	3
90135274	NGLESYAYSLK		62189	48.56	1243.61	2	622.814	0.002909	75.8485	11	4792	0	1	1	8	controllerType=0 controllerNumber=1 scan=22697	3	3	3	3	538	548	K	N			3391	Q6C864_YARLI	tr|Q6C864|Q6C864_YARLI YALI0D22352p OS=Yarrowia lipolytica (strain CLIB 122 / E 150) GN=YALI0_D22352g PE=3 SV=1	295.17	true	2	1	0	17.41	70181	11	2	11	2	18	3
200065943	ELEGVANPILMK		61788	59.28	1312.71	2	657.358	-0.002295	83.6317	12	5347	0	1	1	8	controllerType=0 controllerNumber=1 scan=25615	3	3	3	3	596	607	K	F			3391	Q6C864_YARLI	tr|Q6C864|Q6C864_YARLI YALI0D22352p OS=Yarrowia lipolytica (strain CLIB 122 / E 150) GN=YALI0_D22352g PE=3 SV=1	295.17	true	2	1	0	17.41	70181	11	2	11	2	18	3
200081242	VGDKFESDTSK		72691	60.75	1211.57	2	606.791	2.4e-05	25.9727	11	4458	1	1	1	14	controllerType=0 controllerNumber=1 scan=5677	1	1	1	1	56	66	K	A			3390	Q6C8D6_YARLI	tr|Q6C8D6|Q6C8D6_YARLI YALI0D20526p OS=Yarrowia lipolytica (strain CLIB 122 / E 150) GN=YALI0_D20526g PE=4 SV=1	167.974	true	2	1	0	45.74	13811	5	5	5	5	8	8
200077997	DFINSGKPQEYVDQAK		70286	52.38	1837.88	2	919.951	0.00161	62.6658	16	9749	0	1	1	19	controllerType=0 controllerNumber=1 scan=18042	1	1	1	1	91	106	K	E			3390	Q6C8D6_YARLI	tr|Q6C8D6|Q6C8D6_YARLI YALI0D20526p OS=Yarrowia lipolytica (strain CLIB 122 / E 150) GN=YALI0_D20526g PE=4 SV=1	167.974	true	2	1	0	45.74	13811	5	5	5	5	8	8
200076230	EGESYIDQAK		68986	43.6	1138.51	2	570.265	0.000721	39.934	10	3735	0	1	1	7	controllerType=0 controllerNumber=1 scan=10080	1	1	1	1	81	90	K	D			3390	Q6C8D6_YARLI	tr|Q6C8D6|Q6C8D6_YARLI YALI0D20526p OS=Yarrowia lipolytica (strain CLIB 122 / E 150) GN=YALI0_D20526g PE=4 SV=1	167.974	true	2	1	0	45.74	13811	5	5	5	5	8	8
200076198	LSEGVTPDSQK		68962	54.44	1159.57	2	580.796	0.002683	32.1587	11	3931	0	1	1	7	controllerType=0 controllerNumber=1 scan=7426	1	1	1	1	13	23	K	S			3390	Q6C8D6_YARLI	tr|Q6C8D6|Q6C8D6_YARLI YALI0D20526p OS=Yarrowia lipolytica (strain CLIB 122 / E 150) GN=YALI0_D20526g PE=4 SV=1	167.974	true	2	1	0	45.74	13811	5	5	5	5	8	8
200064944	VANAVEPESQK		61066	47.53	1170.59	2	586.302	0.000403	26.9615	11	4040	0	1	1	12	controllerType=0 controllerNumber=1 scan=5947	1	1	1	1	40	50	K	S			3390	Q6C8D6_YARLI	tr|Q6C8D6|Q6C8D6_YARLI YALI0D20526p OS=Yarrowia lipolytica (strain CLIB 122 / E 150) GN=YALI0_D20526g PE=4 SV=1	167.974	true	2	1	0	45.74	13811	5	5	5	5	8	8
200078071	EAKPVILELDELDDGAELQAALAEITGQR		70328	39.82	3106.6	3	1036.54	0.00188	107.949	29	23278	0	1	1	7	controllerType=0 controllerNumber=1 scan=35488	1	1	1	1	42	70	K	T			3389	Q6CCY8_YARLI	tr|Q6CCY8|Q6CCY8_YARLI YALI0C05467p OS=Yarrowia lipolytica (strain CLIB 122 / E 150) GN=YALI0_C05467g PE=4 SV=1	24.331	true	2	1	0	27.62	11427	1	1	1	1	1	1
200078032	KEEPKPETKPEEEVK		70308	40.21	1795.92	3	599.647	-0.000277	22.858	15	9407	1	1	1	13	controllerType=0 controllerNumber=1 scan=4848	1	1	1	1	164	178	K	K			3388	Q6CD12_YARLI	tr|Q6CD12|Q6CD12_YARLI YALI0C04620p OS=Yarrowia lipolytica (strain CLIB 122 / E 150) GN=YALI0_C04620g PE=4 SV=1	85.725	true	2	1	0	4.68	101712	3	3	3	3	3	3
200073957	LEEESSAPAQEEK		67555	68.6	1445.65	2	723.833	-4.1e-05	28.5167	13	6671	0	1	1	10	controllerType=0 controllerNumber=1 scan=6371	1	1	1	1	251	263	K	V			3388	Q6CD12_YARLI	tr|Q6CD12|Q6CD12_YARLI YALI0C04620p OS=Yarrowia lipolytica (strain CLIB 122 / E 150) GN=YALI0_C04620g PE=4 SV=1	85.725	true	2	1	0	4.68	101712	3	3	3	3	3	3
200071108	EEAKPVEAEKPAETK		65498	24.23	1654.84	3	552.62	-0.000751	23.8702	15	8252	0	1	1	11	controllerType=0 controllerNumber=1 scan=5115	1	1	1	1	236	250	K	L			3388	Q6CD12_YARLI	tr|Q6CD12|Q6CD12_YARLI YALI0C04620p OS=Yarrowia lipolytica (strain CLIB 122 / E 150) GN=YALI0_C04620g PE=4 SV=1	85.725	true	2	1	0	4.68	101712	3	3	3	3	3	3
200082611	VDEEAVATR		73800	61.34	988.483	2	495.249	0.00046	30.385	9	2071	0	1	1	8	controllerType=0 controllerNumber=1 scan=6907	1	1	1	1	221	229	R	D			3387	Q6CCH5_YARLI	tr|Q6CCH5|Q6CCH5_YARLI YALI0C09328p OS=Yarrowia lipolytica (strain CLIB 122 / E 150) GN=YALI0_C09328g PE=4 SV=1	90.128	true	2	1	0	5.81	35541	2	2	2	2	3	3
200069289	VEGDNVSDAMK		64141	62.53	1163.51	2	582.764	0.0008	38.566	11	3982	0	1	1	9	controllerType=0 controllerNumber=1 scan=9590	1	1	1	1	201	211	K	R			3387	Q6CCH5_YARLI	tr|Q6CCH5|Q6CCH5_YARLI YALI0C09328p OS=Yarrowia lipolytica (strain CLIB 122 / E 150) GN=YALI0_C09328g PE=4 SV=1	90.128	true	2	1	0	5.81	35541	2	2	2	2	3	3
200089457	LSYTNEEQQR		65883	44.32	1266.58	2	634.301	0.001517	35.033	10	4992	0	1	1	8	controllerType=0 controllerNumber=1 scan=8344	1	1	1	1	506	515	K	T			3386	Q6C9U9_YARLI	tr|Q6C9U9|Q6C9U9_YARLI Lysophospholipase OS=Yarrowia lipolytica (strain CLIB 122 / E 150) GN=YALI0_D08206g PE=3 SV=1	28.368	true	2	1	0	1.76	62861	1	1	1	1	1	1
200071300	GVTLAGGLFK		65635	44.29	961.56	2	481.786	-0.001314	86.1552	10	1840	0	1	1	14	controllerType=0 controllerNumber=1 scan=26637	1	1	1	1	328	337	K	G			3385	Q6C5N1_YARLI	tr|Q6C5N1|Q6C5N1_YARLI YALI0E16643p OS=Yarrowia lipolytica (strain CLIB 122 / E 150) GN=YALI0_E16643g PE=4 SV=1	76.905	true	2	1	0	10.29	40885	4	4	4	4	4	4
200070072	AISELVHK		64701	36.13	895.513	2	448.764	0.000476	40.2145	8	1389	0	1	1	6	controllerType=0 controllerNumber=1 scan=10174	1	1	1	1	150	157	K	V			3385	Q6C5N1_YARLI	tr|Q6C5N1|Q6C5N1_YARLI YALI0E16643p OS=Yarrowia lipolytica (strain CLIB 122 / E 150) GN=YALI0_E16643g PE=4 SV=1	76.905	true	2	1	0	10.29	40885	4	4	4	4	4	4
200069055	IPVYFGNLK		64015	34.28	1049.59	2	525.801	-0.001655	85.2957	9	2733	0	1	1	4	controllerType=0 controllerNumber=1 scan=26298	1	1	1	1	220	228	K	K			3385	Q6C5N1_YARLI	tr|Q6C5N1|Q6C5N1_YARLI YALI0E16643p OS=Yarrowia lipolytica (strain CLIB 122 / E 150) GN=YALI0_E16643g PE=4 SV=1	76.905	true	2	1	0	10.29	40885	4	4	4	4	4	4
200065804	FGHMGVSAVDPK		61693	26.58	1243.6	3	415.542	0.000438	50.2473	12	4790	0	1	1	9	controllerType=0 controllerNumber=1 scan=13545	1	1	1	1	346	357	R	R			3385	Q6C5N1_YARLI	tr|Q6C5N1|Q6C5N1_YARLI YALI0E16643p OS=Yarrowia lipolytica (strain CLIB 122 / E 150) GN=YALI0_E16643g PE=4 SV=1	76.905	true	2	1	0	10.29	40885	4	4	4	4	4	4
200073248	FEIQGYPTLK		67045	45.56	1194.63	2	598.321	-0.000608	81.2897	10	4299	0	1	1	13	controllerType=0 controllerNumber=1 scan=24703	1	1	1	1	86	95	K	I			3384	Q6C781_YARLI	tr|Q6C781|Q6C781_YARLI Protein disulfide-isomerase OS=Yarrowia lipolytica (strain CLIB 122 / E 150) GN=YALI0_E03036g PE=3 SV=1	242.972	true	2	1	0	26.39	56246	9	9	9	9	11	11
200070588	FPAIAIENFDNK		65147	48.29	1377.69	2	689.854	0.000403	90.8988	12	5910	0	1	1	17	controllerType=0 controllerNumber=1 scan=28566	1	1	1	1	307	318	K	K			3384	Q6C781_YARLI	tr|Q6C781|Q6C781_YARLI Protein disulfide-isomerase OS=Yarrowia lipolytica (strain CLIB 122 / E 150) GN=YALI0_E03036g PE=3 SV=1	242.972	true	2	1	0	26.39	56246	9	9	9	9	11	11
200065680	VDGLAHADEEEAPAK		61606	25.86	1550.72	3	517.915	0.001145	37.6198	15	7563	0	1	1	13	controllerType=0 controllerNumber=1 scan=9240	1	1	1	1	476	490	K	D			3384	Q6C781_YARLI	tr|Q6C781|Q6C781_YARLI Protein disulfide-isomerase OS=Yarrowia lipolytica (strain CLIB 122 / E 150) GN=YALI0_E03036g PE=3 SV=1	242.972	true	2	1	0	26.39	56246	9	9	9	9	11	11
200082441	NFDEKPAVYDISAGK		73679	28.54	1652.8	3	551.943	0.000764	62.5963	15	8238	0	1	1	12	controllerType=0 controllerNumber=1 scan=18016	1	1	1	1	201	215	R	K			3384	Q6C781_YARLI	tr|Q6C781|Q6C781_YARLI Protein disulfide-isomerase OS=Yarrowia lipolytica (strain CLIB 122 / E 150) GN=YALI0_E03036g PE=3 SV=1	242.972	true	2	1	0	26.39	56246	9	9	9	9	11	11
200082417	VDCTENEELCSK	Carbamidomethyl (C3); Carbamidomethyl (C10)	73665	61.39	1482.6	2	742.308	0.002299	34.755	12	7071	0	1	1	10	controllerType=0 controllerNumber=1 scan=8249	1	1	1	1	74	85	K	F			3384	Q6C781_YARLI	tr|Q6C781|Q6C781_YARLI Protein disulfide-isomerase OS=Yarrowia lipolytica (strain CLIB 122 / E 150) GN=YALI0_E03036g PE=3 SV=1	242.972	true	2	1	0	26.39	56246	9	9	9	9	11	11
200081939	GSEEDSSLYQSAR		73183	73.13	1427.62	2	714.817	0.001704	41.5873	13	6521	0	1	1	9	controllerType=0 controllerNumber=1 scan=10642	1	1	1	1	99	111	R	T			3384	Q6C781_YARLI	tr|Q6C781|Q6C781_YARLI Protein disulfide-isomerase OS=Yarrowia lipolytica (strain CLIB 122 / E 150) GN=YALI0_E03036g PE=3 SV=1	242.972	true	2	1	0	26.39	56246	9	9	9	9	11	11
17493735	LDSDNFADFVTDNK		72372	64.95	1599.71	2	800.856	-0.004022	86.4157	14	7902	0	1	1	11	controllerType=0 controllerNumber=1 scan=26738	1	1	1	1	23	36	K	L			3384	Q6C781_YARLI	tr|Q6C781|Q6C781_YARLI Protein disulfide-isomerase OS=Yarrowia lipolytica (strain CLIB 122 / E 150) GN=YALI0_E03036g PE=3 SV=1	242.972	true	2	1	0	26.39	56246	9	9	9	9	11	11
200079344	FPALVVYR		71261	33.45	963.554	2	482.784	-0.000768	86.3232	8	1852	0	1	1	12	controllerType=0 controllerNumber=1 scan=26702	1	1	1	1	193	200	K	N			3384	Q6C781_YARLI	tr|Q6C781|Q6C781_YARLI Protein disulfide-isomerase OS=Yarrowia lipolytica (strain CLIB 122 / E 150) GN=YALI0_E03036g PE=3 SV=1	242.972	true	2	1	0	26.39	56246	9	9	9	9	11	11
200078220	TEAVPVIGEIGPASFQDYATSGLPLVYIFSALEK		70446	35.74	3581.85	3	1194.96	-0.002378	115.735	34	28725	0	1	1	20	controllerType=0 controllerNumber=1 scan=37732	1	1	1	1	231	264	K	D			3384	Q6C781_YARLI	tr|Q6C781|Q6C781_YARLI Protein disulfide-isomerase OS=Yarrowia lipolytica (strain CLIB 122 / E 150) GN=YALI0_E03036g PE=3 SV=1	242.972	true	2	1	0	26.39	56246	9	9	9	9	11	11
200081903	AQATDQAYGITAR		73156	67.73	1364.67	2	683.343	0.00151	47.1858	13	5768	0	1	1	9	controllerType=0 controllerNumber=1 scan=12576	1	1	1	1	178	190	K	L			3383	Q6CCK5_YARLI	tr|Q6CCK5|Q6CCK5_YARLI YALI0C08635p OS=Yarrowia lipolytica (strain CLIB 122 / E 150) GN=YALI0_C08635g PE=4 SV=1	88.069	true	2	1	0	9.3	28643	2	2	2	2	2	2
200079019	VSIEVDDATLK		71005	57.45	1188.62	2	595.319	0.000135	67.8537	11	4243	0	1	1	8	controllerType=0 controllerNumber=1 scan=19884	1	1	1	1	67	77	K	K			3383	Q6CCK5_YARLI	tr|Q6CCK5|Q6CCK5_YARLI YALI0C08635p OS=Yarrowia lipolytica (strain CLIB 122 / E 150) GN=YALI0_C08635g PE=4 SV=1	88.069	true	2	1	0	9.3	28643	2	2	2	2	2	2
200087574	SGGESIAQIK		60686	71.34	988.519	2	495.267	-0.000129	43.168	10	2073	0	1	1	9	controllerType=0 controllerNumber=1 scan=11230	1	1	1	1	128	137	R	Q			3382	Q6C1D0_YARLI	tr|Q6C1D0|Q6C1D0_YARLI YALI0F17358p OS=Yarrowia lipolytica (strain CLIB 122 / E 150) GN=YALI0_F17358g PE=4 SV=1	46.948	true	2	1	0	1.53	73011	1	1	1	1	2	2
156496070	AIDGNAEFAGK		72703	50.49	1091.52	2	546.77	0.000365	44.6893	11	3242	0	1	1	7	controllerType=0 controllerNumber=1 scan=11744	1	1	1	1	575	585	K	I			3381	PABP_YARLI	sp|Q6CDH3|PABP_YARLI Polyadenylate-binding protein, cytoplasmic and nuclear OS=Yarrowia lipolytica (strain CLIB 122 / E 150) GN=PAB1 PE=3 SV=1	120.862	true	2	1	0	7.95	69216	4	4	4	4	4	4
200076875	SGQPGPQGQFR		69480	47.79	1157.56	2	579.787	0.000531	36.3688	11	3916	0	1	1	12	controllerType=0 controllerNumber=1 scan=8805	1	1	1	1	520	530	R	G			3381	PABP_YARLI	sp|Q6CDH3|PABP_YARLI Polyadenylate-binding protein, cytoplasmic and nuclear OS=Yarrowia lipolytica (strain CLIB 122 / E 150) GN=PAB1 PE=3 SV=1	120.862	true	2	1	0	7.95	69216	4	4	4	4	4	4
200073465	VADSISNALENAPEEQHK		67234	32.19	1950.93	3	651.317	6e-06	62.4673	18	10628	0	1	1	11	controllerType=0 controllerNumber=1 scan=17971	1	1	1	1	542	559	R	Q			3381	PABP_YARLI	sp|Q6CDH3|PABP_YARLI Polyadenylate-binding protein, cytoplasmic and nuclear OS=Yarrowia lipolytica (strain CLIB 122 / E 150) GN=PAB1 PE=3 SV=1	120.862	true	2	1	0	7.95	69216	4	4	4	4	4	4
47354820	QLVGEALYPK		64003	55.48	1116.62	2	559.318	0.00158	69.0112	10	3529	0	1	1	7	controllerType=0 controllerNumber=1 scan=20287	1	1	1	1	560	569	K	V			3381	PABP_YARLI	sp|Q6CDH3|PABP_YARLI Polyadenylate-binding protein, cytoplasmic and nuclear OS=Yarrowia lipolytica (strain CLIB 122 / E 150) GN=PAB1 PE=3 SV=1	120.862	true	2	1	0	7.95	69216	4	4	4	4	4	4
200078286	YGDVEDVTQGLQHSSLDPGR		70482	47.6	2172.01	3	725.01	-0.000163	76.0812	20	12384	0	1	1	10	controllerType=0 controllerNumber=1 scan=22783	1	1	1	1	802	821	K	A			3380	Q6CFC8_YARLI	tr|Q6CFC8|Q6CFC8_YARLI YALI0B08272p OS=Yarrowia lipolytica (strain CLIB 122 / E 150) GN=YALI0_B08272g PE=4 SV=2	77.127	true	2	1	0	8.89	88810	3	3	3	3	3	3
200091124	AEYTPEPVDPGFNAPAGGSAQLQDGQVTDHGALQGK		70260	45.05	3621.7	3	1208.24	0.001822	77.5562	36	29000	0	1	1	12	controllerType=0 controllerNumber=1 scan=23306	1	1	1	1	766	801	R	Y			3380	Q6CFC8_YARLI	tr|Q6CFC8|Q6CFC8_YARLI YALI0B08272p OS=Yarrowia lipolytica (strain CLIB 122 / E 150) GN=YALI0_B08272g PE=4 SV=2	77.127	true	2	1	0	8.89	88810	3	3	3	3	3	3
200070582	APLAPGASAPLEGGSHLDPGR		65140	32.33	1969	3	657.341	0.000316	64.5277	21	10758	0	1	1	16	controllerType=0 controllerNumber=1 scan=18696	1	1	1	1	822	842	R	V			3380	Q6CFC8_YARLI	tr|Q6CFC8|Q6CFC8_YARLI YALI0B08272p OS=Yarrowia lipolytica (strain CLIB 122 / E 150) GN=YALI0_B08272g PE=4 SV=2	77.127	true	2	1	0	8.89	88810	3	3	3	3	3	3
200081823	FDEAELLK		73082	32.68	963.491	2	482.753	0.00058	72.6618	8	1848	0	1	1	6	controllerType=0 controllerNumber=1 scan=21535	0	0	0	1	114	121	R	C			3379	Q6C120_YARLI	tr|Q6C120|Q6C120_YARLI Branched-chain-amino-acid aminotransferase OS=Yarrowia lipolytica (strain CLIB 122 / E 150) GN=YALI0_F19910g PE=3 SV=1	7.728	false	1	1	0	0	0	1	0	1	0	1	0
11434	LPLQDVYK		60659	42.6	974.544	2	488.278	-0.000812	67.1067	8	1967	0	1	1	11	controllerType=0 controllerNumber=1 scan=19622	0	0	0	3	246	253	R	I			3378	EF1A_YARLI	sp|O59949|EF1A_YARLI Elongation factor 1-alpha OS=Yarrowia lipolytica (strain CLIB 122 / E 150) GN=TEF PE=2 SV=2	8.692	false	1	3	0	0	0	1	0	1	0	1	0
200080662	RPYSEGLNLEAAGVEK		72293	64.16	1731.88	2	866.947	-0.000136	65.0195	16	8710	0	1	1	13	controllerType=0 controllerNumber=1 scan=18871	1	1	1	1	307	322	R	D			3377	Q6C8C6_YARLI	tr|Q6C8C6|Q6C8C6_YARLI Dihydrolipoyl dehydrogenase OS=Yarrowia lipolytica (strain CLIB 122 / E 150) GN=YALI0_D20768g PE=4 SV=1	224.164	true	2	1	0	16.43	53083	7	7	7	7	11	11
200078996	IIIDQEYR		70990	37.89	1048.56	2	525.284	-0.000617	58.1398	8	2724	0	1	1	5	controllerType=0 controllerNumber=1 scan=16414	1	1	1	1	328	335	R	T			3377	Q6C8C6_YARLI	tr|Q6C8C6|Q6C8C6_YARLI Dihydrolipoyl dehydrogenase OS=Yarrowia lipolytica (strain CLIB 122 / E 150) GN=YALI0_D20768g PE=4 SV=1	224.164	true	2	1	0	16.43	53083	7	7	7	7	11	11
200078127	GAGSFVSDSEVK		70370	37.98	1181.56	2	591.786	0.000203	50.0638	12	4161	0	1	1	9	controllerType=0 controllerNumber=1 scan=13489	1	1	1	1	144	155	K	V			3377	Q6C8C6_YARLI	tr|Q6C8C6|Q6C8C6_YARLI Dihydrolipoyl dehydrogenase OS=Yarrowia lipolytica (strain CLIB 122 / E 150) GN=YALI0_D20768g PE=4 SV=1	224.164	true	2	1	0	16.43	53083	7	7	7	7	11	11
200074711	IVSSTGALALEAVPK		68028	75.52	1454.83	2	728.424	-8.9e-05	82.1422	15	6811	0	1	1	12	controllerType=0 controllerNumber=1 scan=25036	1	1	1	1	193	207	K	K			3377	Q6C8C6_YARLI	tr|Q6C8C6|Q6C8C6_YARLI Dihydrolipoyl dehydrogenase OS=Yarrowia lipolytica (strain CLIB 122 / E 150) GN=YALI0_D20768g PE=4 SV=1	224.164	true	2	1	0	16.43	53083	7	7	7	7	11	11
58173361	EAAMATYDK		65546	44.87	998.438	2	500.225	-0.001109	33.4685	9	2172	0	1	1	8	controllerType=0 controllerNumber=1 scan=7831	1	1	1	1	487	495	K	A			3377	Q6C8C6_YARLI	tr|Q6C8C6|Q6C8C6_YARLI Dihydrolipoyl dehydrogenase OS=Yarrowia lipolytica (strain CLIB 122 / E 150) GN=YALI0_D20768g PE=4 SV=1	224.164	true	2	1	0	16.43	53083	7	7	7	7	11	11
200067621	TNLDTEGTVK		62960	45.41	1076.53	2	539.277	0.001737	34.1543	10	3024	0	1	1	8	controllerType=0 controllerNumber=1 scan=8055	1	1	1	1	422	431	K	F			3377	Q6C8C6_YARLI	tr|Q6C8C6|Q6C8C6_YARLI Dihydrolipoyl dehydrogenase OS=Yarrowia lipolytica (strain CLIB 122 / E 150) GN=YALI0_D20768g PE=4 SV=1	224.164	true	2	1	0	16.43	53083	7	7	7	7	11	11
200065418	VLSGAIEGDGVK		61444	58.25	1143.61	2	572.814	0.000146	51.262	12	3779	0	1	1	9	controllerType=0 controllerNumber=1 scan=13891	1	1	1	1	270	281	K	V			3377	Q6C8C6_YARLI	tr|Q6C8C6|Q6C8C6_YARLI Dihydrolipoyl dehydrogenase OS=Yarrowia lipolytica (strain CLIB 122 / E 150) GN=YALI0_D20768g PE=4 SV=1	224.164	true	2	1	0	16.43	53083	7	7	7	7	11	11
200082453	TEEPAAPAKPK		73691	34.11	1137.6	2	569.812	0.003149	24.2772	11	3730	0	1	1	5	controllerType=0 controllerNumber=1 scan=5223	1	1	1	1	116	126	K	E			3376	Q6C5E0_YARLI	tr|Q6C5E0|Q6C5E0_YARLI YALI0E18854p OS=Yarrowia lipolytica (strain CLIB 122 / E 150) GN=YALI0_E18854g PE=4 SV=1	183.087	true	2	1	0	15.76	44800	5	5	5	5	8	8
200081602	EAAPATEEKPAAESK		72925	59.3	1527.74	2	764.879	0.00072	23.3968	15	7353	0	1	1	11	controllerType=0 controllerNumber=1 scan=4990	1	1	1	1	93	107	K	A			3376	Q6C5E0_YARLI	tr|Q6C5E0|Q6C5E0_YARLI YALI0E18854p OS=Yarrowia lipolytica (strain CLIB 122 / E 150) GN=YALI0_E18854g PE=4 SV=1	183.087	true	2	1	0	15.76	44800	5	5	5	5	8	8
200081217	GPIEEAIEAPVAGEEK		72676	60.14	1637.81	2	819.915	0.00073	77.5307	16	8148	0	1	1	9	controllerType=0 controllerNumber=1 scan=23298	1	1	1	1	46	61	K	E			3376	Q6C5E0_YARLI	tr|Q6C5E0|Q6C5E0_YARLI YALI0E18854p OS=Yarrowia lipolytica (strain CLIB 122 / E 150) GN=YALI0_E18854g PE=4 SV=1	183.087	true	2	1	0	15.76	44800	5	5	5	5	8	8
200078632	EPVTDAEAPILK		70736	54.01	1281.68	2	641.845	-0.002981	66.1835	12	5101	0	1	1	8	controllerType=0 controllerNumber=1 scan=19283	1	1	1	1	127	138	K	Q			3376	Q6C5E0_YARLI	tr|Q6C5E0|Q6C5E0_YARLI YALI0E18854p OS=Yarrowia lipolytica (strain CLIB 122 / E 150) GN=YALI0_E18854g PE=4 SV=1	183.087	true	2	1	0	15.76	44800	5	5	5	5	8	8
200072196	AAEGIVNAVK		66270	57.64	970.545	2	486.28	0.000262	49.5993	10	1929	0	1	1	9	controllerType=0 controllerNumber=1 scan=13343	1	1	1	1	36	45	K	G			3376	Q6C5E0_YARLI	tr|Q6C5E0|Q6C5E0_YARLI YALI0E18854p OS=Yarrowia lipolytica (strain CLIB 122 / E 150) GN=YALI0_E18854g PE=4 SV=1	183.087	true	2	1	0	15.76	44800	5	5	5	5	8	8
200090581	SIYSVNEGNSSLWSDNVK		68800	73.88	1997.93	2	999.973	-0.000791	82.4265	18	11104	0	1	1	14	controllerType=0 controllerNumber=1 scan=25145	1	2	2	2	211	228	R	D			3375	Q6CGV1_YARLI	tr|Q6CGV1|Q6CGV1_YARLI YALI0A15972p OS=Yarrowia lipolytica (strain CLIB 122 / E 150) GN=YALI0_A15972g PE=3 SV=1	69.539	true	2	2	0	8.88	36697	2	2	2	2	3	3
200070338	ILDLVPTEIHER		64914	36.29	1433.79	3	478.936	-0.000246	80.7135	12	6566	0	1	1	5	controllerType=0 controllerNumber=1 scan=24489	1	2	2	2	307	318	R	S			3375	Q6CGV1_YARLI	tr|Q6CGV1|Q6CGV1_YARLI YALI0A15972p OS=Yarrowia lipolytica (strain CLIB 122 / E 150) GN=YALI0_A15972g PE=3 SV=1	69.539	true	2	2	0	8.88	36697	2	2	2	2	3	3
200082226	GEYSVYIGHSSR		73536	56.23	1353.63	2	677.822	-0.000935	48.5018	12	5692	0	1	1	8	controllerType=0 controllerNumber=1 scan=12991	1	2	2	2	823	834	R	E			3374	BGL1	tr|FAKE1|BGL1	953.588	true	2	2	1	40.88	92105	24	24	25	25	34	34
200081294	LLNPGESQMTEYNLNWR		72727	58.08	2063.97	2	1032.99	0.000507	90.232	17	11691	0	1	1	12	controllerType=0 controllerNumber=1 scan=28286	1	2	2	2	790	806	K	D			3374	BGL1	tr|FAKE1|BGL1	953.588	true	2	2	1	40.88	92105	24	24	25	25	34	34
200080672	DAVSSNIEDR		72302	56.65	1104.5	2	553.26	0.000167	37.7143	10	3397	0	1	1	8	controllerType=0 controllerNumber=1 scan=9271	1	2	2	2	209	218	K	A			3374	BGL1	tr|FAKE1|BGL1	953.588	true	2	2	1	40.88	92105	24	24	25	25	34	34
200080041	VVSQLYVAFPETLIDSPPVQLR		71851	59.49	2470.35	3	824.457	0.000268	101.692	22	15811	0	1	1	21	controllerType=0 controllerNumber=1 scan=33144	1	2	2	2	762	783	R	G			3374	BGL1	tr|FAKE1|BGL1	953.588	true	2	2	1	40.88	92105	24	24	25	25	34	34
200077493	DQFAANVALDSAR		69901	85.68	1376.67	2	689.343	0.00191	69.0593	13	5901	0	1	1	10	controllerType=0 controllerNumber=1 scan=20302	1	2	2	2	382	394	R	G			3374	BGL1	tr|FAKE1|BGL1	953.588	true	2	2	1	40.88	92105	24	24	25	25	34	34
200077188	LDDMVLR	Oxidation (M4)	69689	44.33	876.438	2	439.226	-2.6e-05	48.3613	7	1204	0	1	1	6	controllerType=0 controllerNumber=1 scan=12947	1	2	3	3	325	331	R	I	1	Oxidation (M4) = 1.0	3374	BGL1	tr|FAKE1|BGL1	953.588	true	2	2	1	40.88	92105	24	24	25	25	34	34
200076644	LPLELAGDTDVNIVYVLANSGESTANVDK		69313	37.17	3016.52	3	1006.51	-0.001297	102.264	29	21940	0	1	1	14	controllerType=0 controllerNumber=1 scan=33389	1	2	2	2	484	512	R	N			3374	BGL1	tr|FAKE1|BGL1	953.588	true	2	2	1	40.88	92105	24	24	25	25	34	34
200076412	VKDVITNYHLDVR		69170	31.44	1570.85	3	524.624	0.001144	62.7235	13	7738	1	1	1	14	controllerType=0 controllerNumber=1 scan=18062	1	2	2	2	369	381	K	D			3374	BGL1	tr|FAKE1|BGL1	953.588	true	2	2	1	40.88	92105	24	24	25	25	34	34
200076243	LDDMVLR		69027	39.7	860.443	2	431.229	0.000633	61.4213	7	1027	0	1	1	6	controllerType=0 controllerNumber=1 scan=17592	1	2	3	3	325	331	R	I			3374	BGL1	tr|FAKE1|BGL1	953.588	true	2	2	1	40.88	92105	24	24	25	25	34	34
200075656	LAFEAILGVQEEGVLATIK		68621	101.63	2000.12	2	1001.06	-0.005461	102.432	19	11174	0	1	1	15	controllerType=0 controllerNumber=1 scan=33460	1	2	2	2	164	182	K	H			3374	BGL1	tr|FAKE1|BGL1	953.588	true	2	2	1	40.88	92105	24	24	25	25	34	34
200074486	ILTPLIYFGIDDR		67901	72.47	1534.84	2	768.427	0.000362	102.465	13	7386	0	1	1	9	controllerType=0 controllerNumber=1 scan=33473	1	2	2	2	332	344	R	T			3374	BGL1	tr|FAKE1|BGL1	953.588	true	2	2	1	40.88	92105	24	24	25	25	34	34
200074021	TPNFSSFVDTTVGSPHPAAK		67598	67.41	2059	3	687.34	-0.000576	83.2733	20	11679	0	1	1	27	controllerType=0 controllerNumber=1 scan=25468	1	2	2	2	345	364	R	H			3374	BGL1	tr|FAKE1|BGL1	953.588	true	2	2	1	40.88	92105	24	24	25	25	34	34
200072653	GAVVLLFNDGILPLK		66628	51.63	1567.93	2	784.973	-0.000757	102.094	15	7722	0	1	1	12	controllerType=0 controllerNumber=1 scan=33317	1	2	2	2	395	409	R	N			3374	BGL1	tr|FAKE1|BGL1	953.588	true	2	2	1	40.88	92105	24	24	25	25	34	34
161246985	ILVHQR		66252	33.09	764.466	2	383.241	0.000475	23.4492	6	283	0	1	1	5	controllerType=0 controllerNumber=1 scan=5003	1	2	2	2	112	117	R	G			3374	BGL1	tr|FAKE1|BGL1	953.588	true	2	2	1	40.88	92105	24	24	25	25	34	34
200071660	ASLLEVSVTGTTESWDMR		65889	79.75	1980.95	2	991.483	0.002595	94.3245	18	10803	0	1	1	13	controllerType=0 controllerNumber=1 scan=30009	1	2	2	2	466	483	K	L			3374	BGL1	tr|FAKE1|BGL1	953.588	true	2	2	1	40.88	92105	24	24	25	25	34	34
200071190	NWEGFSPDPYLSGK		65547	65.51	1595.73	2	798.868	-0.002484	90.2427	14	7878	0	1	1	10	controllerType=0 controllerNumber=1 scan=28291	1	2	2	2	150	163	R	L			3374	BGL1	tr|FAKE1|BGL1	953.588	true	2	2	1	40.88	92105	24	24	25	25	34	34
200071079	DVITNYHLDVR		65468	56.45	1343.68	2	672.85	0.001141	70.5077	11	5617	0	1	1	16	controllerType=0 controllerNumber=1 scan=20806	1	2	2	2	371	381	K	D			3374	BGL1	tr|FAKE1|BGL1	953.588	true	2	2	1	40.88	92105	24	24	25	25	34	34
200070975	AIADVLFGEVNPSGK		65403	66.58	1515.79	2	758.902	-0.002328	93.73	15	7268	0	1	1	20	controllerType=0 controllerNumber=1 scan=29757	1	2	2	2	576	590	K	L			3374	BGL1	tr|FAKE1|BGL1	953.588	true	2	2	1	40.88	92105	24	24	25	25	34	34
200070196	ALHELYMWPFADAVR		64812	26.03	1817.89	3	606.97	-0.001272	97.13	15	9593	0	1	1	17	controllerType=0 controllerNumber=1 scan=31198	1	2	2	2	219	233	R	A			3374	BGL1	tr|FAKE1|BGL1	953.588	true	2	2	1	40.88	92105	24	24	25	25	34	34
200066577	DGAPQSDFVEGIYLDYK		62267	59.73	1915.88	2	958.944	-0.004762	94.0273	17	10272	0	1	1	8	controllerType=0 controllerNumber=1 scan=29883	1	2	2	2	612	628	R	W			3374	BGL1	tr|FAKE1|BGL1	953.588	true	2	2	1	40.88	92105	24	24	25	25	34	34
17008536	GGQCVGNTGAVPR	Carbamidomethyl (C4)	62135	55.43	1271.6	2	636.81	0.001077	34.8507	13	5020	0	1	1	9	controllerType=0 controllerNumber=1 scan=8279	1	2	2	2	63	75	R	L			3374	BGL1	tr|FAKE1|BGL1	953.588	true	2	2	1	40.88	92105	24	24	25	25	34	34
200066045	GLCLQDGPLGVR	Carbamidomethyl (C3)	61856	65.63	1283.67	2	642.84	-0.000385	82.0142	12	5123	0	1	1	13	controllerType=0 controllerNumber=1 scan=24985	1	2	2	2	80	91	K	F			3374	BGL1	tr|FAKE1|BGL1	953.588	true	2	2	1	40.88	92105	24	24	25	25	34	34
200065070	GVDVHLGPVVGPLGR		61149	48.23	1470.83	3	491.284	0.000313	83.0302	15	6998	0	1	1	8	controllerType=0 controllerNumber=1 scan=25377	1	2	3	3	129	143	K	H			3374	BGL1	tr|FAKE1|BGL1	953.588	true	2	2	1	40.88	92105	24	24	25	25	34	34
200072283	HFIGNEQEHYR		66363	53.09	1428.65	2	715.332	-0.002497	33.1328	11	6533	0	1	1	8	controllerType=0 controllerNumber=1 scan=7721	1	2	3	3	183	193	K	R			3374	BGL1	tr|FAKE1|BGL1	953.588	true	2	2	1	40.88	92105	24	24	25	25	34	34
200072198	EISEFLPPRPVPVQVTKPK		66274	29.58	2160.23	3	721.084	-0.000165	79.545	19	12319	0	1	1	17	controllerType=0 controllerNumber=1 scan=24055	1	2	2	2	661	679	K	M			3374	BGL1	tr|FAKE1|BGL1	953.588	true	2	2	1	40.88	92105	24	24	25	25	34	34
200078022	EATAVDEEPEIK		70301	51.31	1329.63	2	665.824	0.001545	48.2385	12	5491	0	1	1	8	controllerType=0 controllerNumber=1 scan=12910	1	1	1	1	258	269	K	T			3373	Q6CBD5_YARLI	tr|Q6CBD5|Q6CBD5_YARLI YALI0C19800p OS=Yarrowia lipolytica (strain CLIB 122 / E 150) GN=YALI0_C19800g PE=4 SV=1	365.782	true	2	1	0	15.57	107301	12	12	12	12	19	19
200074639	YTYDFDPESGKK		67983	30.65	1448.65	3	483.888	-0.001465	55.4985	12	6699	1	1	1	11	controllerType=0 controllerNumber=1 scan=15468	1	1	1	1	67	78	K	Y			3373	Q6CBD5_YARLI	tr|Q6CBD5|Q6CBD5_YARLI YALI0C19800p OS=Yarrowia lipolytica (strain CLIB 122 / E 150) GN=YALI0_C19800g PE=4 SV=1	365.782	true	2	1	0	15.57	107301	12	12	12	12	19	19
200074024	VKAEPEVEEAK		67600	29.39	1227.63	2	614.825	0.000702	28.1412	11	4641	1	1	1	8	controllerType=0 controllerNumber=1 scan=6268	1	1	1	1	307	317	K	T			3373	Q6CBD5_YARLI	tr|Q6CBD5|Q6CBD5_YARLI YALI0C19800p OS=Yarrowia lipolytica (strain CLIB 122 / E 150) GN=YALI0_C19800g PE=4 SV=1	365.782	true	2	1	0	15.57	107301	12	12	12	12	19	19
200073122	VKDDESEVLSK		66973	56.11	1247.62	2	624.82	0.000776	33.4935	11	4829	1	1	1	8	controllerType=0 controllerNumber=1 scan=7837	1	1	1	1	438	448	K	D			3373	Q6CBD5_YARLI	tr|Q6CBD5|Q6CBD5_YARLI YALI0C19800p OS=Yarrowia lipolytica (strain CLIB 122 / E 150) GN=YALI0_C19800g PE=4 SV=1	365.782	true	2	1	0	15.57	107301	12	12	12	12	19	19
200073035	VESEEVEQTEEVK		66904	84.6	1533.7	2	767.861	0.001229	40.0835	13	7377	0	1	1	11	controllerType=0 controllerNumber=1 scan=10130	1	1	1	1	731	743	K	E			3373	Q6CBD5_YARLI	tr|Q6CBD5|Q6CBD5_YARLI YALI0C19800p OS=Yarrowia lipolytica (strain CLIB 122 / E 150) GN=YALI0_C19800g PE=4 SV=1	365.782	true	2	1	0	15.57	107301	12	12	12	12	19	19
66570289	IEEVVEK		66866	27.96	844.454	2	423.235	0.000835	33.829	7	913	0	1	1	6	controllerType=0 controllerNumber=1 scan=7945	1	1	1	1	226	232	K	V			3373	Q6CBD5_YARLI	tr|Q6CBD5|Q6CBD5_YARLI YALI0C19800p OS=Yarrowia lipolytica (strain CLIB 122 / E 150) GN=YALI0_C19800g PE=4 SV=1	365.782	true	2	1	0	15.57	107301	12	12	12	12	19	19
200069089	SEESVGESVK		64036	44.53	1049.49	2	525.751	-0.000111	28.1242	10	2727	0	1	1	7	controllerType=0 controllerNumber=1 scan=6263	1	1	1	1	339	348	K	E			3373	Q6CBD5_YARLI	tr|Q6CBD5|Q6CBD5_YARLI YALI0C19800p OS=Yarrowia lipolytica (strain CLIB 122 / E 150) GN=YALI0_C19800g PE=4 SV=1	365.782	true	2	1	0	15.57	107301	12	12	12	12	19	19
200068812	TEVEESKPTDNETEVAEIETK		63812	58.48	2377.1	3	793.371	-0.003306	53.866	21	14907	0	1	1	20	controllerType=0 controllerNumber=1 scan=14846	1	1	1	1	318	338	K	S			3373	Q6CBD5_YARLI	tr|Q6CBD5|Q6CBD5_YARLI YALI0C19800p OS=Yarrowia lipolytica (strain CLIB 122 / E 150) GN=YALI0_C19800g PE=4 SV=1	365.782	true	2	1	0	15.57	107301	12	12	12	12	19	19
200088595	ESVEETTEDNSK		63350	41.86	1366.57	2	684.293	-0.000865	24.7957	12	5784	0	1	1	9	controllerType=0 controllerNumber=1 scan=5361	1	1	1	1	349	360	K	N			3373	Q6CBD5_YARLI	tr|Q6CBD5|Q6CBD5_YARLI YALI0C19800p OS=Yarrowia lipolytica (strain CLIB 122 / E 150) GN=YALI0_C19800g PE=4 SV=1	365.782	true	2	1	0	15.57	107301	12	12	12	12	19	19
200066656	AVEETREETPSESHETTEPVAEVAEK		62310	43.82	2883.33	3	962.119	0.002948	46.4252	26	20511	1	1	1	19	controllerType=0 controllerNumber=1 scan=12319	1	1	1	1	700	725	K	F			3373	Q6CBD5_YARLI	tr|Q6CBD5|Q6CBD5_YARLI YALI0C19800p OS=Yarrowia lipolytica (strain CLIB 122 / E 150) GN=YALI0_C19800g PE=4 SV=1	365.782	true	2	1	0	15.57	107301	12	12	12	12	19	19
200066051	EETPSESHETTEPVAEVAEK		61860	63.04	2197.99	2	1100	0.000806	46.6175	20	12566	0	1	1	10	controllerType=0 controllerNumber=1 scan=12382	1	1	1	1	706	725	R	F			3373	Q6CBD5_YARLI	tr|Q6CBD5|Q6CBD5_YARLI YALI0C19800p OS=Yarrowia lipolytica (strain CLIB 122 / E 150) GN=YALI0_C19800g PE=4 SV=1	365.782	true	2	1	0	15.57	107301	12	12	12	12	19	19
200064669	AEEVTTEIEADTKGEDEEEVK		60895	33.65	2350.05	3	784.358	-0.001144	60.7192	21	14744	1	1	1	10	controllerType=0 controllerNumber=1 scan=17344	1	1	1	1	237	257	K	E			3373	Q6CBD5_YARLI	tr|Q6CBD5|Q6CBD5_YARLI YALI0C19800p OS=Yarrowia lipolytica (strain CLIB 122 / E 150) GN=YALI0_C19800g PE=4 SV=1	365.782	true	2	1	0	15.57	107301	12	12	12	12	19	19
200073972	IDHSTFNTLAQHK		67566	26.49	1510.75	3	504.593	0.001145	45.3618	13	7246	0	1	1	15	controllerType=0 controllerNumber=1 scan=11957	0	0	0	1	156	168	K	N			3372	Q6CDL1_YARLI	tr|Q6CDL1|Q6CDL1_YARLI YALI0B23100p OS=Yarrowia lipolytica (strain CLIB 122 / E 150) GN=YALI0_B23100g PE=4 SV=1	6.496	false	1	1	0	0	0	1	0	1	0	1	0
200077360	SPEAPADRPTWGTNVPGSGTR		69796	27.95	2152.03	3	718.347	-0.003928	57.8707	21	12256	0	1	1	13	controllerType=0 controllerNumber=1 scan=16316	0	0	0	1	151	171	K	E			3371	Q6CFV4_YARLI	tr|Q6CFV4|Q6CFV4_YARLI YALI0B03366p OS=Yarrowia lipolytica (strain CLIB 122 / E 150) GN=YALI0_B03366g PE=4 SV=1	13.203	false	1	1	0	0	0	1	0	1	0	2	0
200076175	ISNPAAITPTASFAK		68941	32.4	1487.8	2	744.908	0.001639	72.7958	15	7105	0	1	1	13	controllerType=0 controllerNumber=1 scan=21578	1	1	1	1	46	60	K	D			3370	Q6C926_YARLI	tr|Q6C926|Q6C926_YARLI Acyl carrier protein OS=Yarrowia lipolytica (strain CLIB 122 / E 150) GN=YALI0_D14850g PE=3 SV=1	17.375	true	2	1	0	13.76	12040	1	1	1	1	1	1
200082182	FEDPSYSDDSEADR		73507	53.88	1631.62	2	816.818	-0.000641	46.4902	14	8099	0	1	1	7	controllerType=0 controllerNumber=1 scan=12341	1	2	2	2	252	265	K	A			3369	F2Z6D3_YARLI	tr|F2Z6D3|F2Z6D3_YARLI YALI0B22660p OS=Yarrowia lipolytica (strain CLIB 122 / E 150) GN=YALI0_B22660g PE=4 SV=1	48.703	true	2	2	0	6.79	34822	2	2	2	2	2	2
200074678	EVLYQPLK		68005	24.19	988.559	2	495.287	0.000468	64.1048	8	2079	0	1	1	5	controllerType=0 controllerNumber=1 scan=18547	1	2	2	2	205	212	K	E			3369	F2Z6D3_YARLI	tr|F2Z6D3|F2Z6D3_YARLI YALI0B22660p OS=Yarrowia lipolytica (strain CLIB 122 / E 150) GN=YALI0_B22660g PE=4 SV=1	48.703	true	2	2	0	6.79	34822	2	2	2	2	2	2
200075724	VYGTDCGSVQTIEPAAK	Carbamidomethyl (C6)	68672	94.9	1794.85	2	898.43	-0.000188	56.9733	17	9387	0	1	1	12	controllerType=0 controllerNumber=1 scan=16002	1	1	1	1	166	182	R	Q			3368	Q6C545_YARLI	tr|Q6C545|Q6C545_YARLI YALI0E21109p OS=Yarrowia lipolytica (strain CLIB 122 / E 150) GN=YALI0_E21109g PE=3 SV=1	75.969	true	2	1	0	4.35	40974	1	1	1	1	1	1
200082140	AIIVLSTSGTSAR		73377	77.13	1274.72	2	638.368	0.001321	68.8558	13	5054	0	1	1	17	controllerType=0 controllerNumber=1 scan=20235	1	1	1	1	408	420	R	L			3367	KPYK_YARLI	sp|P30614|KPYK_YARLI Pyruvate kinase OS=Yarrowia lipolytica (strain CLIB 122 / E 150) GN=PYK1 PE=3 SV=3	134.556	true	2	1	0	11.07	56667	5	5	5	5	5	5
200081991	DDKDWDVK		73270	25.25	1019.46	2	510.736	0.000527	37.3817	8	2373	1	1	1	7	controllerType=0 controllerNumber=1 scan=9153	1	1	1	1	108	115	K	A			3367	KPYK_YARLI	sp|P30614|KPYK_YARLI Pyruvate kinase OS=Yarrowia lipolytica (strain CLIB 122 / E 150) GN=PYK1 PE=3 SV=3	134.556	true	2	1	0	11.07	56667	5	5	5	5	5	5
200077937	SSIIGTIGPNTNSAEMISK		70233	43.22	1918.97	2	960.489	-0.001958	82.3833	19	10282	0	1	1	12	controllerType=0 controllerNumber=1 scan=25129	1	1	1	1	32	50	K	L			3367	KPYK_YARLI	sp|P30614|KPYK_YARLI Pyruvate kinase OS=Yarrowia lipolytica (strain CLIB 122 / E 150) GN=PYK1 PE=3 SV=3	134.556	true	2	1	0	11.07	56667	5	5	5	5	5	5
53798404	ETDGVMVAR		68850	40.49	976.465	2	489.239	-0.000267	39.9737	9	1979	0	1	1	5	controllerType=0 controllerNumber=1 scan=10093	1	1	1	1	267	275	K	G			3367	KPYK_YARLI	sp|P30614|KPYK_YARLI Pyruvate kinase OS=Yarrowia lipolytica (strain CLIB 122 / E 150) GN=PYK1 PE=3 SV=3	134.556	true	2	1	0	11.07	56667	5	5	5	5	5	5
200067995	QAGLNIVR		63196	38.19	869.508	2	435.762	0.000781	52.2097	8	1097	0	1	1	7	controllerType=0 controllerNumber=1 scan=14212	1	1	1	1	53	60	R	M			3367	KPYK_YARLI	sp|P30614|KPYK_YARLI Pyruvate kinase OS=Yarrowia lipolytica (strain CLIB 122 / E 150) GN=PYK1 PE=3 SV=3	134.556	true	2	1	0	11.07	56667	5	5	5	5	5	5
200079986	SPAALGQVVTIDAGSTK		71670	86.33	1613.86	2	807.939	0.000796	76.3437	17	7988	0	1	1	12	controllerType=0 controllerNumber=1 scan=22881	1	1	1	1	263	279	R	V			3366	Q6C7Y1_YARLI	tr|Q6C7Y1|Q6C7Y1_YARLI YALI0D24431p OS=Yarrowia lipolytica (strain CLIB 122 / E 150) GN=YALI0_D24431g PE=4 SV=1	96.74	true	2	1	0	5.03	54109	2	2	2	2	2	2
200078129	AGLLVLNK		70371	57.94	826.528	2	414.272	0.001215	70.68	8	666	0	1	1	7	controllerType=0 controllerNumber=1 scan=20865	1	1	1	1	87	94	K	S			3366	Q6C7Y1_YARLI	tr|Q6C7Y1|Q6C7Y1_YARLI YALI0D24431p OS=Yarrowia lipolytica (strain CLIB 122 / E 150) GN=YALI0_D24431g PE=4 SV=1	96.74	true	2	1	0	5.03	54109	2	2	2	2	2	2
200092128	AQEQELLQK		73278	56.64	1085.57	2	543.794	0.000697	41.9087	9	3172	0	1	1	7	controllerType=0 controllerNumber=1 scan=10757	1	1	1	1	31	39	K	D			3365	Q6C081_YARLI	tr|Q6C081|Q6C081_YARLI YALI0F27049p OS=Yarrowia lipolytica (strain CLIB 122 / E 150) GN=YALI0_F27049g PE=4 SV=2	114.364	true	2	1	0	28.57	18679	4	4	4	4	5	5
200092034	KVTSLEQER		72960	40.12	1088.58	2	545.298	-0.000158	27.1503	9	3208	1	1	1	8	controllerType=0 controllerNumber=1 scan=6000	1	1	1	1	122	130	R	D			3365	Q6C081_YARLI	tr|Q6C081|Q6C081_YARLI YALI0F27049p OS=Yarrowia lipolytica (strain CLIB 122 / E 150) GN=YALI0_F27049g PE=4 SV=2	114.364	true	2	1	0	28.57	18679	4	4	4	4	5	5
200081025	DHEIQALTHK		72545	28.96	1190.6	3	397.876	0.000401	34.5372	10	4266	0	1	1	10	controllerType=0 controllerNumber=1 scan=8176	1	1	1	1	40	49	K	N			3365	Q6C081_YARLI	tr|Q6C081|Q6C081_YARLI YALI0F27049p OS=Yarrowia lipolytica (strain CLIB 122 / E 150) GN=YALI0_F27049g PE=4 SV=2	114.364	true	2	1	0	28.57	18679	4	4	4	4	5	5
200064183	DAAEEGATHGAANEGLSK		60607	75.81	1726.78	2	864.396	0.00113	32.02	18	8664	0	1	1	23	controllerType=0 controllerNumber=1 scan=7385	1	1	1	1	69	86	K	K			3365	Q6C081_YARLI	tr|Q6C081|Q6C081_YARLI YALI0F27049p OS=Yarrowia lipolytica (strain CLIB 122 / E 150) GN=YALI0_F27049g PE=4 SV=2	114.364	true	2	1	0	28.57	18679	4	4	4	4	5	5
200082354	AAGTTVVTDTGEFESIAK		73630	67.79	1795.88	2	898.948	-0.001569	78.8022	18	9402	0	1	1	12	controllerType=0 controllerNumber=1 scan=23766	1	1	1	1	11	28	K	Y			3364	Q6C1K2_YARLI	tr|Q6C1K2|Q6C1K2_YARLI Transaldolase OS=Yarrowia lipolytica (strain CLIB 122 / E 150) GN=YALI0_F15587g PE=4 SV=1	599.019	true	2	1	0	48	35718	14	14	16	16	24	24
50246153	IASTYEGIQAAK		73351	64.21	1250.65	2	626.334	0.001107	49.3348	12	4864	0	1	1	9	controllerType=0 controllerNumber=1 scan=13262	1	1	1	1	135	146	K	E			3364	Q6C1K2_YARLI	tr|Q6C1K2|Q6C1K2_YARLI Transaldolase OS=Yarrowia lipolytica (strain CLIB 122 / E 150) GN=YALI0_F15587g PE=4 SV=1	599.019	true	2	1	0	48	35718	14	14	16	16	24	24
7728441	TIVMGASFR	Oxidation (M4)	69570	35.38	996.506	2	499.26	-0.000804	52.023	9	2158	0	1	1	6	controllerType=0 controllerNumber=1 scan=14144	1	1	1	1	222	230	K	N	1	Oxidation (M4) = 1.0	3364	Q6C1K2_YARLI	tr|Q6C1K2|Q6C1K2_YARLI Transaldolase OS=Yarrowia lipolytica (strain CLIB 122 / E 150) GN=YALI0_F15587g PE=4 SV=1	599.019	true	2	1	0	48	35718	14	14	16	16	24	24
3038049	VSTEVDAR		68881	35.64	875.435	2	438.724	-0.000806	26.1608	8	1192	0	1	1	7	controllerType=0 controllerNumber=1 scan=5729	1	1	1	1	95	102	R	L			3364	Q6C1K2_YARLI	tr|Q6C1K2|Q6C1K2_YARLI Transaldolase OS=Yarrowia lipolytica (strain CLIB 122 / E 150) GN=YALI0_F15587g PE=4 SV=1	599.019	true	2	1	0	48	35718	14	14	16	16	24	24
43438715	YKPQDATTNPSLILAASK		68611	51.52	1917.02	2	959.515	-0.002829	71.9397	18	10276	0	1	1	20	controllerType=0 controllerNumber=1 scan=21289	1	1	1	1	29	46	K	K			3364	Q6C1K2_YARLI	tr|Q6C1K2|Q6C1K2_YARLI Transaldolase OS=Yarrowia lipolytica (strain CLIB 122 / E 150) GN=YALI0_F15587g PE=4 SV=1	599.019	true	2	1	0	48	35718	14	14	16	16	24	24
54006024	ILDWHK		68264	28.85	810.439	2	406.227	1.8e-05	49.533	6	504	0	1	1	5	controllerType=0 controllerNumber=1 scan=13323	1	1	1	1	185	190	R	A			3364	Q6C1K2_YARLI	tr|Q6C1K2|Q6C1K2_YARLI Transaldolase OS=Yarrowia lipolytica (strain CLIB 122 / E 150) GN=YALI0_F15587g PE=4 SV=1	599.019	true	2	1	0	48	35718	14	14	16	16	24	24
200074936	KFAADAVTLSK		68184	46.67	1149.64	2	575.826	-0.001355	51.0198	11	3842	1	1	1	8	controllerType=0 controllerNumber=1 scan=13807	1	1	1	1	307	317	R	L			3364	Q6C1K2_YARLI	tr|Q6C1K2|Q6C1K2_YARLI Transaldolase OS=Yarrowia lipolytica (strain CLIB 122 / E 150) GN=YALI0_F15587g PE=4 SV=1	599.019	true	2	1	0	48	35718	14	14	16	16	24	24
200074335	DFNEDQMATEK	Oxidation (M7)	67789	59.53	1342.53	2	672.274	-0.000125	32.1737	11	5605	0	1	1	9	controllerType=0 controllerNumber=1 scan=7431	1	1	1	1	290	300	R	L	1	Oxidation (M7) = 1.0	3364	Q6C1K2_YARLI	tr|Q6C1K2|Q6C1K2_YARLI Transaldolase OS=Yarrowia lipolytica (strain CLIB 122 / E 150) GN=YALI0_F15587g PE=4 SV=1	599.019	true	2	1	0	48	35718	14	14	16	16	24	24
200072945	TYDAAEDPGVISVK		66852	76.18	1463.71	2	732.865	0.000131	63.7082	14	6863	0	1	1	10	controllerType=0 controllerNumber=1 scan=18407	1	1	1	1	196	209	K	N			3364	Q6C1K2_YARLI	tr|Q6C1K2|Q6C1K2_YARLI Transaldolase OS=Yarrowia lipolytica (strain CLIB 122 / E 150) GN=YALI0_F15587g PE=4 SV=1	599.019	true	2	1	0	48	35718	14	14	16	16	24	24
200071597	ALQLIDLYK		65832	36.77	1075.63	2	538.82	-0.001234	91.853	9	3019	0	1	1	11	controllerType=0 controllerNumber=1 scan=28961	1	1	1	1	114	122	K	A			3364	Q6C1K2_YARLI	tr|Q6C1K2|Q6C1K2_YARLI Transaldolase OS=Yarrowia lipolytica (strain CLIB 122 / E 150) GN=YALI0_F15587g PE=4 SV=1	599.019	true	2	1	0	48	35718	14	14	16	16	24	24
200071598	LIDEAVSFAK		65830	55.71	1091.59	2	546.799	-0.001505	71.6525	10	3245	0	1	1	7	controllerType=0 controllerNumber=1 scan=21188	1	1	1	1	53	62	K	T			3364	Q6C1K2_YARLI	tr|Q6C1K2|Q6C1K2_YARLI Transaldolase OS=Yarrowia lipolytica (strain CLIB 122 / E 150) GN=YALI0_F15587g PE=4 SV=1	599.019	true	2	1	0	48	35718	14	14	16	16	24	24
200071392	EQVNIALDQLLIEFGSEILK		65700	97.71	2271.24	2	1136.63	0.005036	115.421	20	13819	0	1	1	14	controllerType=0 controllerNumber=1 scan=37649	1	1	1	1	70	89	K	I			3364	Q6C1K2_YARLI	tr|Q6C1K2|Q6C1K2_YARLI Transaldolase OS=Yarrowia lipolytica (strain CLIB 122 / E 150) GN=YALI0_F15587g PE=4 SV=1	599.019	true	2	1	0	48	35718	14	14	16	16	24	24
9010	TIVMGASFR		63089	48.74	980.511	2	491.263	0.000156	68.0848	9	1996	0	1	1	8	controllerType=0 controllerNumber=1 scan=19966	1	1	1	1	222	230	K	N			3364	Q6C1K2_YARLI	tr|Q6C1K2|Q6C1K2_YARLI Transaldolase OS=Yarrowia lipolytica (strain CLIB 122 / E 150) GN=YALI0_F15587g PE=4 SV=1	599.019	true	2	1	0	48	35718	14	14	16	16	24	24
200066128	DFNEDQMATEK		61921	56.04	1326.54	2	664.275	-0.001866	46.9855	11	5458	0	1	1	8	controllerType=0 controllerNumber=1 scan=12506	1	1	1	1	290	300	R	L			3364	Q6C1K2_YARLI	tr|Q6C1K2|Q6C1K2_YARLI Transaldolase OS=Yarrowia lipolytica (strain CLIB 122 / E 150) GN=YALI0_F15587g PE=4 SV=1	599.019	true	2	1	0	48	35718	14	14	16	16	24	24
40147065	VTLISPFVGR		61108	49.92	1087.64	2	544.826	-0.001072	90.808	10	3185	0	1	1	5	controllerType=0 controllerNumber=1 scan=28529	1	1	1	1	175	184	K	I			3364	Q6C1K2_YARLI	tr|Q6C1K2|Q6C1K2_YARLI Transaldolase OS=Yarrowia lipolytica (strain CLIB 122 / E 150) GN=YALI0_F15587g PE=4 SV=1	599.019	true	2	1	0	48	35718	14	14	16	16	24	24
200064991	FAADAVTLSK		61092	70.99	1021.54	2	511.78	0.000722	59.5292	10	2388	0	1	1	8	controllerType=0 controllerNumber=1 scan=16925	1	1	1	1	308	317	K	L			3364	Q6C1K2_YARLI	tr|Q6C1K2|Q6C1K2_YARLI Transaldolase OS=Yarrowia lipolytica (strain CLIB 122 / E 150) GN=YALI0_F15587g PE=4 SV=1	599.019	true	2	1	0	48	35718	14	14	16	16	24	24
200091805	TGDVAVEETNSESQHVSDDIVPEGADAESVK		72362	28.38	3213.44	3	1072.16	0.000948	68.5922	31	24353	0	1	1	21	controllerType=0 controllerNumber=1 scan=20145	1	1	1	1	914	944	K	V			3363	Q6CEC1_YARLI	tr|Q6CEC1|Q6CEC1_YARLI YALI0B16822p OS=Yarrowia lipolytica (strain CLIB 122 / E 150) GN=YALI0_B16822g PE=4 SV=1	13.606	true	2	1	0	2.73	125874	1	1	1	1	1	1
200079227	GDSHPTQTQGPCGGLNK	Carbamidomethyl (C12)	71149	60.28	1752.78	2	877.401	0.001638	28.7348	17	8848	0	1	1	20	controllerType=0 controllerNumber=1 scan=6433	1	1	1	1	28	44	R	I			3362	Q6C0J1_YARLI	tr|Q6C0J1|Q6C0J1_YARLI YALI0F24255p OS=Yarrowia lipolytica (strain CLIB 122 / E 150) GN=YALI0_F24255g PE=4 SV=1	177.712	true	2	1	0	39.85	25980	6	6	6	6	10	10
200073905	SVDVLLK		67520	44.71	772.469	2	387.242	0.000398	63.2738	7	327	0	1	1	5	controllerType=0 controllerNumber=1 scan=18249	1	1	1	1	55	61	K	T			3362	Q6C0J1_YARLI	tr|Q6C0J1|Q6C0J1_YARLI YALI0F24255p OS=Yarrowia lipolytica (strain CLIB 122 / E 150) GN=YALI0_F24255g PE=4 SV=1	177.712	true	2	1	0	39.85	25980	6	6	6	6	10	10
200073255	TSHTSAITEYR		67054	54.27	1264.6	2	633.311	0.00084	35.0882	11	4976	0	1	1	8	controllerType=0 controllerNumber=1 scan=8362	1	1	1	1	62	72	K	L			3362	Q6C0J1_YARLI	tr|Q6C0J1|Q6C0J1_YARLI YALI0F24255p OS=Yarrowia lipolytica (strain CLIB 122 / E 150) GN=YALI0_F24255g PE=4 SV=1	177.712	true	2	1	0	39.85	25980	6	6	6	6	10	10
200072608	VLYGPINELGAGNFCMPGLPLGDLK	Carbamidomethyl (C15)	66603	41.97	2644.34	3	882.456	0.002187	103.028	25	17435	0	1	1	19	controllerType=0 controllerNumber=1 scan=33706	1	1	1	1	94	118	K	D			3362	Q6C0J1_YARLI	tr|Q6C0J1|Q6C0J1_YARLI YALI0F24255p OS=Yarrowia lipolytica (strain CLIB 122 / E 150) GN=YALI0_F24255g PE=4 SV=1	177.712	true	2	1	0	39.85	25980	6	6	6	6	10	10
200088737	GTIQVIMQAVDGNLYNCIDFEVDNSVDAFNAVCK	Carbamidomethyl (C17); Carbamidomethyl (C33)	63811	45.23	3818.76	3	1273.93	0.005551	110.782	34	30535	0	1	1	20	controllerType=0 controllerNumber=1 scan=36392	1	1	1	1	123	156	K	N			3362	Q6C0J1_YARLI	tr|Q6C0J1|Q6C0J1_YARLI YALI0F24255p OS=Yarrowia lipolytica (strain CLIB 122 / E 150) GN=YALI0_F24255g PE=4 SV=1	177.712	true	2	1	0	39.85	25980	6	6	6	6	10	10
200067699	LCLGDDCGTK	Carbamidomethyl (C2); Carbamidomethyl (C7)	63017	38.46	1137.48	2	569.747	-0.000307	43.027	10	3724	0	1	1	12	controllerType=0 controllerNumber=1 scan=11178	1	1	1	1	73	82	R	S			3362	Q6C0J1_YARLI	tr|Q6C0J1|Q6C0J1_YARLI YALI0F24255p OS=Yarrowia lipolytica (strain CLIB 122 / E 150) GN=YALI0_F24255g PE=4 SV=1	177.712	true	2	1	0	39.85	25980	6	6	6	6	10	10
200074526	DTPTAPNPQK		67920	26.23	1067.52	2	534.771	0.001757	27.9987	10	2928	0	1	1	6	controllerType=0 controllerNumber=1 scan=6230	1	1	1	1	97	106	K	E			3361	Q6C5F7_YARLI	tr|Q6C5F7|Q6C5F7_YARLI YALI0E18480p OS=Yarrowia lipolytica (strain CLIB 122 / E 150) GN=YALI0_E18480g PE=4 SV=1	45.737	true	2	1	0	3.84	53550	2	2	2	2	3	3
200069563	LAELYDEK		64371	50.29	979.486	2	490.751	0.000929	50.3838	8	1990	0	1	1	5	controllerType=0 controllerNumber=1 scan=13589	1	1	1	1	158	165	R	A			3361	Q6C5F7_YARLI	tr|Q6C5F7|Q6C5F7_YARLI YALI0E18480p OS=Yarrowia lipolytica (strain CLIB 122 / E 150) GN=YALI0_E18480g PE=4 SV=1	45.737	true	2	1	0	3.84	53550	2	2	2	2	3	3
200081642	SEVHIAQAK		72939	52.06	981.524	2	491.77	0.000463	26.0438	9	1999	0	1	1	7	controllerType=0 controllerNumber=1 scan=5696	1	1	1	1	378	386	R	R			3360	Q6C9I4_YARLI	tr|Q6C9I4|Q6C9I4_YARLI YALI0D10967p OS=Yarrowia lipolytica (strain CLIB 122 / E 150) GN=YALI0_D10967g PE=3 SV=1	165.949	true	2	1	0	18.61	43180	7	7	7	7	12	12
200080855	APDTTFTFGNK		72425	32.75	1197.57	2	599.79	-0.000586	65.4657	11	4332	0	1	1	8	controllerType=0 controllerNumber=1 scan=19024	1	1	1	1	312	322	K	E			3360	Q6C9I4_YARLI	tr|Q6C9I4|Q6C9I4_YARLI YALI0D10967p OS=Yarrowia lipolytica (strain CLIB 122 / E 150) GN=YALI0_D10967g PE=3 SV=1	165.949	true	2	1	0	18.61	43180	7	7	7	7	12	12
200079903	GHADGEYYSDTAAVGAAK		71613	77.95	1781.79	2	891.903	0.002902	44.9318	18	9163	0	1	1	12	controllerType=0 controllerNumber=1 scan=11820	1	1	1	1	139	156	K	V			3360	Q6C9I4_YARLI	tr|Q6C9I4|Q6C9I4_YARLI YALI0D10967p OS=Yarrowia lipolytica (strain CLIB 122 / E 150) GN=YALI0_D10967g PE=3 SV=1	165.949	true	2	1	0	18.61	43180	7	7	7	7	12	12
200076689	FEGNLEK		69347	28.45	835.408	2	418.711	4.3e-05	34.7677	7	726	0	1	1	8	controllerType=0 controllerNumber=1 scan=8253	1	1	1	1	230	236	R	L			3360	Q6C9I4_YARLI	tr|Q6C9I4|Q6C9I4_YARLI YALI0D10967p OS=Yarrowia lipolytica (strain CLIB 122 / E 150) GN=YALI0_D10967g PE=3 SV=1	165.949	true	2	1	0	18.61	43180	7	7	7	7	12	12
200076671	DQCATDGSYDPR	Carbamidomethyl (C3)	69341	35.35	1383.54	2	692.775	-0.000735	33.0943	12	5954	0	1	1	9	controllerType=0 controllerNumber=1 scan=7708	1	1	1	1	109	120	K	K			3360	Q6C9I4_YARLI	tr|Q6C9I4|Q6C9I4_YARLI YALI0D10967p OS=Yarrowia lipolytica (strain CLIB 122 / E 150) GN=YALI0_D10967g PE=3 SV=1	165.949	true	2	1	0	18.61	43180	7	7	7	7	12	12
200074967	NDGHFTVK		68207	35.38	916.44	2	459.226	-0.001122	28.1803	8	1535	0	1	1	7	controllerType=0 controllerNumber=1 scan=6279	1	1	1	1	241	248	K	G			3360	Q6C9I4_YARLI	tr|Q6C9I4|Q6C9I4_YARLI YALI0D10967p OS=Yarrowia lipolytica (strain CLIB 122 / E 150) GN=YALI0_D10967g PE=3 SV=1	165.949	true	2	1	0	18.61	43180	7	7	7	7	12	12
200065127	SVYSVYDLER		61212	28.73	1229.59	2	615.804	0.000122	75.5765	10	4655	0	1	1	13	controllerType=0 controllerNumber=1 scan=22595	1	1	1	1	368	377	R	S			3360	Q6C9I4_YARLI	tr|Q6C9I4|Q6C9I4_YARLI YALI0D10967p OS=Yarrowia lipolytica (strain CLIB 122 / E 150) GN=YALI0_D10967g PE=3 SV=1	165.949	true	2	1	0	18.61	43180	7	7	7	7	12	12
39913374	TVAETQSEPETK		61387	62.82	1318.63	2	660.321	0.000709	24.8732	12	5390	0	1	1	18	controllerType=0 controllerNumber=1 scan=5382	1	1	1	1	421	432	K	T			3359	SEC16_YARLI	sp|Q6CEV2|SEC16_YARLI COPII coat assembly protein SEC16 OS=Yarrowia lipolytica (strain CLIB 122 / E 150) GN=SEC16 PE=3 SV=1	67.582	true	2	1	0	1.24	229970	2	2	2	2	2	2
15657388	APPAAPPAQQAPAQK		60806	37	1441.77	2	721.891	0.000358	33.0123	15	6645	0	1	1	16	controllerType=0 controllerNumber=1 scan=7681	1	1	1	1	1780	1794	K	A			3359	SEC16_YARLI	sp|Q6CEV2|SEC16_YARLI COPII coat assembly protein SEC16 OS=Yarrowia lipolytica (strain CLIB 122 / E 150) GN=SEC16 PE=3 SV=1	67.582	true	2	1	0	1.24	229970	2	2	2	2	2	2
200076436	ELSDWVVDGK		69190	44.55	1146.56	2	574.282	-0.003331	75.2558	10	3806	0	1	1	7	controllerType=0 controllerNumber=1 scan=22475	1	1	1	1	436	445	K	K			3358	Q6CGJ3_YARLI	tr|Q6CGJ3|Q6CGJ3_YARLI Carboxypeptidase OS=Yarrowia lipolytica (strain CLIB 122 / E 150) GN=YALI0_A18810g PE=3 SV=1	96.75	true	2	1	0	9.33	55174	4	4	4	4	4	4
200071760	GGAPPVLDEPTCENMR	Carbamidomethyl (C12)	66002	49.27	1741.78	2	871.895	-0.000452	63.9683	16	8768	0	1	1	17	controllerType=0 controllerNumber=1 scan=18498	1	1	1	1	266	281	K	D			3358	Q6CGJ3_YARLI	tr|Q6CGJ3|Q6CGJ3_YARLI Carboxypeptidase OS=Yarrowia lipolytica (strain CLIB 122 / E 150) GN=YALI0_A18810g PE=3 SV=1	96.75	true	2	1	0	9.33	55174	4	4	4	4	4	4
200071680	DPSSLGLDK		65905	30.89	930.466	2	466.239	-0.000986	47.3082	9	1621	0	1	1	7	controllerType=0 controllerNumber=1 scan=12617	1	1	1	1	77	85	K	V			3358	Q6CGJ3_YARLI	tr|Q6CGJ3|Q6CGJ3_YARLI Carboxypeptidase OS=Yarrowia lipolytica (strain CLIB 122 / E 150) GN=YALI0_A18810g PE=3 SV=1	96.75	true	2	1	0	9.33	55174	4	4	4	4	4	4
200070610	ECDSGTSLCYK	Carbamidomethyl (C2); Carbamidomethyl (C9)	65164	50.58	1318.52	2	660.265	-0.000353	40.4105	11	5389	0	1	1	7	controllerType=0 controllerNumber=1 scan=10242	1	1	1	1	331	341	K	D			3358	Q6CGJ3_YARLI	tr|Q6CGJ3|Q6CGJ3_YARLI Carboxypeptidase OS=Yarrowia lipolytica (strain CLIB 122 / E 150) GN=YALI0_A18810g PE=3 SV=1	96.75	true	2	1	0	9.33	55174	4	4	4	4	4	4
200082399	GTSGVTLEK		73660	44.7	890.471	2	446.243	0.000565	34.01	9	1347	0	1	1	6	controllerType=0 controllerNumber=1 scan=8005	1	2	2	2	88	96	K	G			3357	F2Z693_YARLI	tr|F2Z693|F2Z693_YARLI YALI0E18788p OS=Yarrowia lipolytica (strain CLIB 122 / E 150) GN=YALI0_E18788g PE=4 SV=1	117.226	true	2	2	0	23.98	21197	4	4	4	4	5	5
200079751	DGVLYADDK		71535	46.83	994.461	2	498.238	0.000454	45.4817	9	2145	0	1	1	12	controllerType=0 controllerNumber=1 scan=11997	1	2	2	2	63	71	K	A			3357	F2Z693_YARLI	tr|F2Z693|F2Z693_YARLI YALI0E18788p OS=Yarrowia lipolytica (strain CLIB 122 / E 150) GN=YALI0_E18788g PE=4 SV=1	117.226	true	2	2	0	23.98	21197	4	4	4	4	5	5
200074763	AIDFSSGEAK		68076	38.63	1023.49	2	512.751	0.000387	47.5263	10	2408	0	1	1	7	controllerType=0 controllerNumber=1 scan=12688	1	2	2	2	72	81	K	V			3357	F2Z693_YARLI	tr|F2Z693|F2Z693_YARLI YALI0E18788p OS=Yarrowia lipolytica (strain CLIB 122 / E 150) GN=YALI0_E18788g PE=4 SV=1	117.226	true	2	2	0	23.98	21197	4	4	4	4	5	5
200064518	SASAIHLSSVGVSGDALTIGSSGAK		60792	63.6	2271.17	2	1136.6	0.002597	81.1782	25	13818	0	1	1	25	controllerType=0 controllerNumber=1 scan=24661	1	2	2	2	34	58	R	F			3357	F2Z693_YARLI	tr|F2Z693|F2Z693_YARLI YALI0E18788p OS=Yarrowia lipolytica (strain CLIB 122 / E 150) GN=YALI0_E18788g PE=4 SV=1	117.226	true	2	2	0	23.98	21197	4	4	4	4	5	5
200064179	QDEPTSNSDFAK		60605	52.14	1337.57	2	669.794	0.000358	35.0923	12	5560	0	1	1	10	controllerType=0 controllerNumber=1 scan=8364	1	2	2	2	173	184	K	L			3356	Q6CDY2_YARLI	tr|Q6CDY2|Q6CDY2_YARLI YALI0B20306p OS=Yarrowia lipolytica (strain CLIB 122 / E 150) GN=YALI0_B20306g PE=4 SV=1	35.881	true	2	2	0	4.2	29549	1	1	1	1	1	1
200076254	AGDNLGFEDK		69055	29.06	1064.48	2	533.248	0.0016	49.2353	10	2895	0	1	1	7	controllerType=0 controllerNumber=1 scan=13230	1	1	1	1	304	313	K	-			3355	Q6CC16_YARLI	tr|Q6CC16|Q6CC16_YARLI YALI0C13508p OS=Yarrowia lipolytica (strain CLIB 122 / E 150) GN=YALI0_C13508g PE=4 SV=1	33.463	true	2	1	0	9.27	34980	3	3	3	3	3	3
200075639	SIGVSNVSEK		68603	32.11	1018.53	2	510.272	-0.000316	39.6868	10	2366	0	1	1	8	controllerType=0 controllerNumber=1 scan=9992	1	1	1	1	160	169	K	Y			3355	Q6CC16_YARLI	tr|Q6CC16|Q6CC16_YARLI YALI0C13508p OS=Yarrowia lipolytica (strain CLIB 122 / E 150) GN=YALI0_C13508g PE=4 SV=1	33.463	true	2	1	0	9.27	34980	3	3	3	3	3	3
200073151	IWEQTGTQR		66989	33.38	1117.55	2	559.785	0.001714	38.5708	9	3540	0	1	1	6	controllerType=0 controllerNumber=1 scan=9592	1	1	1	1	286	294	K	A			3355	Q6CC16_YARLI	tr|Q6CC16|Q6CC16_YARLI YALI0C13508p OS=Yarrowia lipolytica (strain CLIB 122 / E 150) GN=YALI0_C13508g PE=4 SV=1	33.463	true	2	1	0	9.27	34980	3	3	3	3	3	3
200082630	IQEDQAAIYR		73811	54.44	1205.6	2	603.81	0.000814	47.3138	10	4412	0	1	1	8	controllerType=0 controllerNumber=1 scan=12619	1	2	2	2	791	800	K	L			3354	F2Z6I5_YARLI	tr|F2Z6I5|F2Z6I5_YARLI YALI0E15378p OS=Yarrowia lipolytica (strain CLIB 122 / E 150) GN=YALI0_E15378g PE=4 SV=1	305.493	true	2	2	0	12.87	97300	11	11	11	11	12	12
200080034	VVIVTGAGGGLGK		71849	55.63	1126.67	2	564.343	0.000506	60.8048	13	3642	0	1	1	10	controllerType=0 controllerNumber=1 scan=17373	1	2	2	2	11	23	K	A			3354	F2Z6I5_YARLI	tr|F2Z6I5|F2Z6I5_YARLI YALI0E15378p OS=Yarrowia lipolytica (strain CLIB 122 / E 150) GN=YALI0_E15378g PE=4 SV=1	305.493	true	2	2	0	12.87	97300	11	11	11	11	12	12
200080031	IVETAVK		71847	26.66	758.454	2	380.235	0.000426	30.555	7	269	0	1	1	9	controllerType=0 controllerNumber=1 scan=6956	1	2	2	2	86	92	K	A			3354	F2Z6I5_YARLI	tr|F2Z6I5|F2Z6I5_YARLI YALI0E15378p OS=Yarrowia lipolytica (strain CLIB 122 / E 150) GN=YALI0_E15378g PE=4 SV=1	305.493	true	2	2	0	12.87	97300	11	11	11	11	12	12
200077498	EGEPFDYTYTYR		69902	33.81	1539.65	2	770.833	-0.000266	77.2582	12	7514	0	1	1	8	controllerType=0 controllerNumber=1 scan=23201	1	2	2	2	623	634	K	D			3354	F2Z6I5_YARLI	tr|F2Z6I5|F2Z6I5_YARLI YALI0E15378p OS=Yarrowia lipolytica (strain CLIB 122 / E 150) GN=YALI0_E15378g PE=4 SV=1	305.493	true	2	2	0	12.87	97300	11	11	11	11	12	12
200075547	KGVTPEMVR		68549	47.21	1015.55	2	508.783	0.0014	37.7067	9	2328	1	1	1	12	controllerType=0 controllerNumber=1 scan=9268	1	2	2	2	558	566	K	D			3354	F2Z6I5_YARLI	tr|F2Z6I5|F2Z6I5_YARLI YALI0E15378p OS=Yarrowia lipolytica (strain CLIB 122 / E 150) GN=YALI0_E15378g PE=4 SV=1	305.493	true	2	2	0	12.87	97300	11	11	11	11	12	12
200075015	AYSHLLAK		68232	42.45	901.502	2	451.759	0.000863	38.5307	8	1446	0	1	1	7	controllerType=0 controllerNumber=1 scan=9577	1	2	2	2	332	339	R	L			3354	F2Z6I5_YARLI	tr|F2Z6I5|F2Z6I5_YARLI YALI0E15378p OS=Yarrowia lipolytica (strain CLIB 122 / E 150) GN=YALI0_E15378g PE=4 SV=1	305.493	true	2	2	0	12.87	97300	11	11	11	11	12	12
200073451	RPENPQGPTVSFK		67222	48.63	1455.75	2	728.885	0.004211	47.5307	13	6822	0	1	1	16	controllerType=0 controllerNumber=1 scan=12690	1	2	2	2	304	316	K	D			3354	F2Z6I5_YARLI	tr|F2Z6I5|F2Z6I5_YARLI YALI0E15378p OS=Yarrowia lipolytica (strain CLIB 122 / E 150) GN=YALI0_E15378g PE=4 SV=1	305.493	true	2	2	0	12.87	97300	11	11	11	11	12	12
200071849	AALLVTATTTTNK		66067	65.15	1303.73	2	652.875	0.000761	60.3608	13	5275	0	1	1	8	controllerType=0 controllerNumber=1 scan=17219	1	2	2	2	727	739	K	E			3354	F2Z6I5_YARLI	tr|F2Z6I5|F2Z6I5_YARLI YALI0E15378p OS=Yarrowia lipolytica (strain CLIB 122 / E 150) GN=YALI0_E15378g PE=4 SV=1	305.493	true	2	2	0	12.87	97300	11	11	11	11	12	12
48381935	AVANYDSVENGDK		65264	60.38	1380.62	2	691.314	-0.001037	39.7297	13	5927	0	1	1	9	controllerType=0 controllerNumber=1 scan=10007	1	2	2	2	73	85	K	I			3354	F2Z6I5_YARLI	tr|F2Z6I5|F2Z6I5_YARLI YALI0E15378p OS=Yarrowia lipolytica (strain CLIB 122 / E 150) GN=YALI0_E15378g PE=4 SV=1	305.493	true	2	2	0	12.87	97300	11	11	11	11	12	12
200069868	VIDVVDK		64598	28.73	786.449	2	394.232	0.000259	43.735	7	381	0	1	1	8	controllerType=0 controllerNumber=1 scan=11420	1	2	2	2	718	724	K	G			3354	F2Z6I5_YARLI	tr|F2Z6I5|F2Z6I5_YARLI YALI0E15378p OS=Yarrowia lipolytica (strain CLIB 122 / E 150) GN=YALI0_E15378g PE=4 SV=1	305.493	true	2	2	0	12.87	97300	11	11	11	11	12	12
200064880	VVVNDFGNPQK		61031	56.29	1215.62	2	608.818	-0.001777	51.0347	11	4519	0	1	1	16	controllerType=0 controllerNumber=1 scan=13813	1	2	2	2	344	354	K	V			3354	F2Z6I5_YARLI	tr|F2Z6I5|F2Z6I5_YARLI YALI0E15378p OS=Yarrowia lipolytica (strain CLIB 122 / E 150) GN=YALI0_E15378g PE=4 SV=1	305.493	true	2	2	0	12.87	97300	11	11	11	11	12	12
45813909	VYDAIADK		72272	30.06	893.449	2	447.732	0.000208	40.5937	8	1362	0	1	1	6	controllerType=0 controllerNumber=1 scan=10303	1	1	1	1	72	79	K	L			3353	CCPR_YARLI	sp|Q6C0Z6|CCPR_YARLI Cytochrome c peroxidase, mitochondrial OS=Yarrowia lipolytica (strain CLIB 122 / E 150) GN=CCP1 PE=3 SV=1	33.041	true	2	1	0	5	37646	2	2	2	2	2	2
42403072	FGSSGGTMR		70269	34.71	898.397	2	450.206	-3.3e-05	29.6553	9	1409	0	1	1	5	controllerType=0 controllerNumber=1 scan=6697	1	1	1	1	113	121	K	F			3353	CCPR_YARLI	sp|Q6C0Z6|CCPR_YARLI Cytochrome c peroxidase, mitochondrial OS=Yarrowia lipolytica (strain CLIB 122 / E 150) GN=CCP1 PE=3 SV=1	33.041	true	2	1	0	5	37646	2	2	2	2	2	2
200082195	DHYFIAGATNK		73512	36.78	1235.59	2	618.803	-0.001513	49.5635	11	4701	0	1	1	9	controllerType=0 controllerNumber=1 scan=13333	1	1	1	1	257	267	R	D			3352	ACEA_YARLI	sp|P41555|ACEA_YARLI Isocitrate lyase OS=Yarrowia lipolytica (strain CLIB 122 / E 150) GN=ICL1 PE=3 SV=3	21.481	true	2	1	0	2.04	60048	1	1	1	1	1	1
200091483	LLQEQQAAEAAR		71370	80.8	1326.69	2	664.352	0.000658	43.4445	12	5463	0	1	1	9	controllerType=0 controllerNumber=1 scan=11323	1	1	1	1	360	371	R	A			3351	Q6CEK4_YARLI	tr|Q6CEK4|Q6CEK4_YARLI YALI0B14971p OS=Yarrowia lipolytica (strain CLIB 122 / E 150) GN=YALI0_B14971g PE=4 SV=1	228.397	true	2	1	0	10.38	140137	8	8	8	8	9	9
200078841	ESPSVQPQTTGGTLER		70874	57.37	1685.82	2	843.918	-2e-06	46.0493	16	8409	0	1	1	18	controllerType=0 controllerNumber=1 scan=12189	1	1	1	1	392	407	K	V			3351	Q6CEK4_YARLI	tr|Q6CEK4|Q6CEK4_YARLI YALI0B14971p OS=Yarrowia lipolytica (strain CLIB 122 / E 150) GN=YALI0_B14971g PE=4 SV=1	228.397	true	2	1	0	10.38	140137	8	8	8	8	9	9
200075908	TAFLDEANK		68771	33.76	1007.49	2	504.754	0.000146	51.2595	9	2237	0	1	1	14	controllerType=0 controllerNumber=1 scan=13890	1	1	1	1	216	224	K	A			3351	Q6CEK4_YARLI	tr|Q6CEK4|Q6CEK4_YARLI YALI0B14971p OS=Yarrowia lipolytica (strain CLIB 122 / E 150) GN=YALI0_B14971g PE=4 SV=1	228.397	true	2	1	0	10.38	140137	8	8	8	8	9	9
200075054	TADAAADQPQAHSPPQQQK		68248	32.47	1987.93	3	663.652	-0.000199	25.4953	19	10935	0	1	1	11	controllerType=0 controllerNumber=1 scan=5549	1	1	1	1	306	324	K	E			3351	Q6CEK4_YARLI	tr|Q6CEK4|Q6CEK4_YARLI YALI0B14971p OS=Yarrowia lipolytica (strain CLIB 122 / E 150) GN=YALI0_B14971g PE=4 SV=1	228.397	true	2	1	0	10.38	140137	8	8	8	8	9	9
200073059	KFEIGQTSSYVPPLPSNQVHPSVEAAR		66924	58.66	2937.5	3	980.171	-0.002729	80.5965	27	21126	1	1	1	15	controllerType=0 controllerNumber=1 scan=24446	1	1	1	1	270	296	R	Y			3351	Q6CEK4_YARLI	tr|Q6CEK4|Q6CEK4_YARLI YALI0B14971p OS=Yarrowia lipolytica (strain CLIB 122 / E 150) GN=YALI0_B14971g PE=4 SV=1	228.397	true	2	1	0	10.38	140137	8	8	8	8	9	9
200070442	EVHPDEGDEAAPVASAPTVPAETAEPAHVPTSAPLAPPHATSR		65041	30.18	4276.07	4	1070.02	-0.000287	71.6413	43	33300	0	1	1	24	controllerType=0 controllerNumber=1 scan=21183	1	1	1	1	577	619	K	A			3351	Q6CEK4_YARLI	tr|Q6CEK4|Q6CEK4_YARLI YALI0B14971p OS=Yarrowia lipolytica (strain CLIB 122 / E 150) GN=YALI0_B14971g PE=4 SV=1	228.397	true	2	1	0	10.38	140137	8	8	8	8	9	9
200066115	KTADAAADQPQAHSPPQQQK		61914	34.96	2116.03	3	706.352	0.001683	22.8765	20	12068	1	1	1	12	controllerType=0 controllerNumber=1 scan=4853	1	1	1	1	305	324	R	E			3351	Q6CEK4_YARLI	tr|Q6CEK4|Q6CEK4_YARLI YALI0B14971p OS=Yarrowia lipolytica (strain CLIB 122 / E 150) GN=YALI0_B14971g PE=4 SV=1	228.397	true	2	1	0	10.38	140137	8	8	8	8	9	9
200065108	ESQPNADIEQK		61167	36.1	1257.58	2	629.8	0.001185	29.947	11	4922	0	1	1	7	controllerType=0 controllerNumber=1 scan=6780	1	1	1	1	197	207	K	E			3351	Q6CEK4_YARLI	tr|Q6CEK4|Q6CEK4_YARLI YALI0B14971p OS=Yarrowia lipolytica (strain CLIB 122 / E 150) GN=YALI0_B14971g PE=4 SV=1	228.397	true	2	1	0	10.38	140137	8	8	8	8	9	9
200068602	GQGGGELPSPDSPLGK		63582	54.77	1494.73	2	748.369	-0.004099	62.3022	16	7144	0	1	1	12	controllerType=0 controllerNumber=1 scan=17913	1	1	1	1	108	123	K	A			3350	Q6CFA1_YARLI	tr|Q6CFA1|Q6CFA1_YARLI Superoxide dismutase OS=Yarrowia lipolytica (strain CLIB 122 / E 150) GN=YALI0_B08921g PE=3 SV=1	76.295	true	2	1	0	11.35	25468	2	2	2	2	2	2
200068553	LTGDIEVITK		63558	58.68	1087.61	2	544.815	0.00128	65.561	10	3184	0	1	1	8	controllerType=0 controllerNumber=1 scan=19057	1	1	1	1	159	168	K	Q			3350	Q6CFA1_YARLI	tr|Q6CFA1|Q6CFA1_YARLI Superoxide dismutase OS=Yarrowia lipolytica (strain CLIB 122 / E 150) GN=YALI0_B08921g PE=3 SV=1	76.295	true	2	1	0	11.35	25468	2	2	2	2	2	2
200072648	GSPAPPALPGR		66625	28.19	1018.56	2	510.284	-0.00096	51.037	11	2368	0	1	1	6	controllerType=0 controllerNumber=1 scan=13814	1	1	1	1	352	362	R	S			3349	Q6CDQ5_YARLI	tr|Q6CDQ5|Q6CDQ5_YARLI YALI0B22110p OS=Yarrowia lipolytica (strain CLIB 122 / E 150) GN=YALI0_B22110g PE=4 SV=2	30.4	true	2	1	0	3.66	64185	2	2	2	2	3	3
200089437	AVPAPPPSLPAR		65809	31.97	1171.67	2	586.842	-0.000939	58.8042	12	4050	0	1	1	6	controllerType=0 controllerNumber=1 scan=16664	1	1	1	1	374	385	R	G			3349	Q6CDQ5_YARLI	tr|Q6CDQ5|Q6CDQ5_YARLI YALI0B22110p OS=Yarrowia lipolytica (strain CLIB 122 / E 150) GN=YALI0_B22110g PE=4 SV=2	30.4	true	2	1	0	3.66	64185	2	2	2	2	3	3
200080961	NSSVGDIYPNR		72502	35.4	1220.58	2	611.296	-0.000252	49.269	11	4561	0	1	1	8	controllerType=0 controllerNumber=1 scan=13241	1	1	1	1	719	729	R	E			3348	Q6C292_YARLI	tr|Q6C292|Q6C292_YARLI Protein kinase C OS=Yarrowia lipolytica (strain CLIB 122 / E 150) GN=YALI0_F09746g PE=3 SV=1	20.188	true	2	1	0	0.88	139938	1	1	1	1	1	1
200073343	QLFADVQTGK		67155	42.34	1105.58	2	553.798	0.002233	60.8445	10	3413	0	1	1	8	controllerType=0 controllerNumber=1 scan=17386	1	1	1	1	92	101	R	L			3347	Q6CFK4_YARLI	tr|Q6CFK4|Q6CFK4_YARLI YALI0B06160p OS=Yarrowia lipolytica (strain CLIB 122 / E 150) GN=YALI0_B06160g PE=4 SV=1	39.881	true	2	1	0	10.23	18819	2	2	2	2	2	2
200066191	ELSSYGTR		62025	25.85	911.435	2	456.727	0.002301	31.6605	8	1518	0	1	1	6	controllerType=0 controllerNumber=1 scan=7278	1	1	1	1	129	136	K	E			3347	Q6CFK4_YARLI	tr|Q6CFK4|Q6CFK4_YARLI YALI0B06160p OS=Yarrowia lipolytica (strain CLIB 122 / E 150) GN=YALI0_B06160g PE=4 SV=1	39.881	true	2	1	0	10.23	18819	2	2	2	2	2	2
48416634	DVASPAPAATASPVSSGSPK		64465	66.81	1795.9	2	898.959	0.004122	50.0383	20	9405	0	1	1	14	controllerType=0 controllerNumber=1 scan=13482	1	1	1	1	172	191	K	T			3346	MIC60_YARLI	sp|Q6C060|MIC60_YARLI MICOS complex subunit MIC60 OS=Yarrowia lipolytica (strain CLIB 122 / E 150) GN=MIC60 PE=3 SV=1	49.634	true	2	1	0	3.55	59880	1	1	1	1	2	2
55432647	YGSHAITNDR		62089	36.31	1132.53	2	567.271	0.000762	24.6133	10	3686	0	1	1	6	controllerType=0 controllerNumber=1 scan=5313	1	1	1	1	160	169	R	K			3345	AIM34_YARLI	sp|Q6CFD4|AIM34_YARLI Altered inheritance of mitochondria protein 34, mitochondrial OS=Yarrowia lipolytica (strain CLIB 122 / E 150) GN=AIM34 PE=3 SV=1	21.04	true	2	1	0	4.17	25633	1	1	1	1	1	1
200081410	ELGQSPVHTNK		72803	43.1	1208.61	2	605.315	5.2e-05	28.632	11	4442	0	1	1	8	controllerType=0 controllerNumber=1 scan=6404	1	1	1	1	255	265	K	F			3344	Q6CE74_YARLI	tr|Q6CE74|Q6CE74_YARLI YALI0B17996p OS=Yarrowia lipolytica (strain CLIB 122 / E 150) GN=YALI0_B17996g PE=4 SV=1	93.385	true	2	1	0	4.71	100628	4	4	4	4	5	5
200079982	TDKFPGIGVSYSQAK		71666	56.49	1596.81	2	799.414	-0.001063	66.4783	15	7883	1	1	1	17	controllerType=0 controllerNumber=1 scan=19395	1	1	1	1	291	305	K	D			3344	Q6CE74_YARLI	tr|Q6CE74|Q6CE74_YARLI YALI0B17996p OS=Yarrowia lipolytica (strain CLIB 122 / E 150) GN=YALI0_B17996g PE=4 SV=1	93.385	true	2	1	0	4.71	100628	4	4	4	4	5	5
200079030	IPGITFENK		71014	33.92	1017.55	2	509.782	-0.000318	71.029	9	2360	0	1	1	6	controllerType=0 controllerNumber=1 scan=20978	1	1	1	1	825	833	K	L			3344	Q6CE74_YARLI	tr|Q6CE74|Q6CE74_YARLI YALI0B17996p OS=Yarrowia lipolytica (strain CLIB 122 / E 150) GN=YALI0_B17996g PE=4 SV=1	93.385	true	2	1	0	4.71	100628	4	4	4	4	5	5
200070974	LWGNVVGDK		65402	37.53	986.519	2	494.268	0.001754	65.3708	9	2060	0	1	1	8	controllerType=0 controllerNumber=1 scan=18992	1	1	1	1	778	786	K	A			3344	Q6CE74_YARLI	tr|Q6CE74|Q6CE74_YARLI YALI0B17996p OS=Yarrowia lipolytica (strain CLIB 122 / E 150) GN=YALI0_B17996g PE=4 SV=1	93.385	true	2	1	0	4.71	100628	4	4	4	4	5	5
200065202	VKEPEEAVTTDAIEPETK		61273	67.89	1984.98	3	662.667	-0.001928	55.7242	18	10820	1	1	1	21	controllerType=0 controllerNumber=1 scan=15547	1	1	1	1	430	447	K	T			3343	Q6C5Q3_YARLI	tr|Q6C5Q3|Q6C5Q3_YARLI YALI0E16170p OS=Yarrowia lipolytica (strain CLIB 122 / E 150) GN=YALI0_E16170g PE=4 SV=1	50.647	true	2	1	0	3.17	61818	1	1	1	1	1	1
200089828	EILGTAQSVGAR		66890	62.87	1200.65	2	601.331	0.000704	51.957	12	4352	0	1	1	9	controllerType=0 controllerNumber=1 scan=14121	1	1	1	1	131	142	K	V			3582	Q6C955_YARLI	tr|Q6C955|Q6C955_YARLI YALI0D13882p OS=Yarrowia lipolytica (strain CLIB 122 / E 150) GN=YALI0_D13882g PE=3 SV=2	34.503	true	2	1	0	7.27	17618	1	1	1	1	1	1
200076491	KEGVPLGTTK		69227	29.68	1028.59	2	515.301	1.9e-05	31.1463	10	2465	1	1	1	6	controllerType=0 controllerNumber=1 scan=7128	1	1	1	1	416	425	R	E			3581	Q6CAS0_YARLI	tr|Q6CAS0|Q6CAS0_YARLI YALI0D00451p OS=Yarrowia lipolytica (strain CLIB 122 / E 150) GN=YALI0_D00451g PE=4 SV=1	116.402	true	2	1	0	9.59	57122	4	4	4	4	6	6
200090130	DAYGNDAYGK		67752	43.18	1072.45	2	537.231	0.000256	31.005	10	2978	0	1	1	8	controllerType=0 controllerNumber=1 scan=7087	1	1	1	1	372	381	K	D			3581	Q6CAS0_YARLI	tr|Q6CAS0|Q6CAS0_YARLI YALI0D00451p OS=Yarrowia lipolytica (strain CLIB 122 / E 150) GN=YALI0_D00451g PE=4 SV=1	116.402	true	2	1	0	9.59	57122	4	4	4	4	6	6
200066976	TGSHTASGVGSNSEYNTK		62506	50.39	1795.8	2	898.904	-0.002119	24.961	18	9392	0	1	1	21	controllerType=0 controllerNumber=1 scan=5405	1	1	1	1	483	500	K	T			3581	Q6CAS0_YARLI	tr|Q6CAS0|Q6CAS0_YARLI YALI0D00451p OS=Yarrowia lipolytica (strain CLIB 122 / E 150) GN=YALI0_D00451g PE=4 SV=1	116.402	true	2	1	0	9.59	57122	4	4	4	4	6	6
200064513	HGTTGNTGSSAYDSTGTK		60789	56.38	1740.76	2	871.387	0.001868	21.796	18	8759	0	1	1	24	controllerType=0 controllerNumber=1 scan=4569	1	1	1	1	465	482	K	T			3581	Q6CAS0_YARLI	tr|Q6CAS0|Q6CAS0_YARLI YALI0D00451p OS=Yarrowia lipolytica (strain CLIB 122 / E 150) GN=YALI0_D00451g PE=4 SV=1	116.402	true	2	1	0	9.59	57122	4	4	4	4	6	6
200090872	YDSAASSSYK		69581	30.57	1077.46	2	539.737	-0.000496	26.3662	10	3028	0	1	1	11	controllerType=0 controllerNumber=1 scan=5786	1	1	1	1	125	134	K	A			3580	Q6C080_YARLI	tr|Q6C080|Q6C080_YARLI YALI0F27071p OS=Yarrowia lipolytica (strain CLIB 122 / E 150) GN=YALI0_F27071g PE=3 SV=1	225.518	true	2	1	0	16.41	42602	5	5	5	5	6	6
200072215	GTDGGVATFGGVDEDYFEGK		66286	77.44	2019.87	2	1010.94	-0.003089	88.3632	20	11385	0	1	1	13	controllerType=0 controllerNumber=1 scan=27513	1	1	1	1	230	249	K	I			3580	Q6C080_YARLI	tr|Q6C080|Q6C080_YARLI YALI0F27071p OS=Yarrowia lipolytica (strain CLIB 122 / E 150) GN=YALI0_F27071g PE=3 SV=1	225.518	true	2	1	0	16.41	42602	5	5	5	5	6	6
66554767	ITWLPVR		66084	23.18	883.528	2	442.77	-0.00136	86.8538	7	1316	0	1	1	7	controllerType=0 controllerNumber=1 scan=26914	1	1	1	1	250	256	K	R			3580	Q6C080_YARLI	tr|Q6C080|Q6C080_YARLI YALI0F27071p OS=Yarrowia lipolytica (strain CLIB 122 / E 150) GN=YALI0_F27071g PE=3 SV=1	225.518	true	2	1	0	16.41	42602	5	5	5	5	6	6
200065720	GWSGQYTVECDK	Carbamidomethyl (C10)	61642	70.02	1428.6	2	715.303	-0.002972	55.283	12	6531	0	1	1	9	controllerType=0 controllerNumber=1 scan=15389	1	1	1	1	310	321	K	V			3580	Q6C080_YARLI	tr|Q6C080|Q6C080_YARLI YALI0F27071p OS=Yarrowia lipolytica (strain CLIB 122 / E 150) GN=YALI0_F27071g PE=3 SV=1	225.518	true	2	1	0	16.41	42602	5	5	5	5	6	6
200064175	FDGILGLAYDTISVNK		60601	107.13	1724.9	2	863.457	0.000775	101.01	16	8661	0	1	1	13	controllerType=0 controllerNumber=1 scan=32852	1	1	1	1	186	201	K	I			3580	Q6C080_YARLI	tr|Q6C080|Q6C080_YARLI YALI0F27071p OS=Yarrowia lipolytica (strain CLIB 122 / E 150) GN=YALI0_F27071g PE=3 SV=1	225.518	true	2	1	0	16.41	42602	5	5	5	5	6	6
200080591	LTNHLHTWQGTGTQYGGGGSADYFTRPTSGTLK		72223	56.01	3508.68	4	878.177	0.000614	69.371	33	27788	0	1	1	23	controllerType=0 controllerNumber=1 scan=20408	1	1	1	1	384	416	R	A			3579	Q6CGN1_YARLI	tr|Q6CGN1|Q6CGN1_YARLI YALI0A17919p OS=Yarrowia lipolytica (strain CLIB 122 / E 150) GN=YALI0_A17919g PE=4 SV=2	442.744	true	2	1	0	39.14	49321	12	12	14	14	23	23
200080252	QCGGNDCGYVR	Carbamidomethyl (C2); Carbamidomethyl (C7)	71981	53.36	1284.5	2	643.257	0.000637	29.2423	11	5125	0	1	1	9	controllerType=0 controllerNumber=1 scan=6579	1	1	1	1	296	306	K	E			3579	Q6CGN1_YARLI	tr|Q6CGN1|Q6CGN1_YARLI YALI0A17919p OS=Yarrowia lipolytica (strain CLIB 122 / E 150) GN=YALI0_A17919g PE=4 SV=2	442.744	true	2	1	0	39.14	49321	12	12	14	14	23	23
200078132	IVQLDDSTDFASGLNADQVQQWIGK		70372	51.09	2747.34	3	916.788	0.000539	96.9445	25	18565	0	1	1	19	controllerType=0 controllerNumber=1 scan=31118	1	1	1	1	430	454	K	Q			3579	Q6CGN1_YARLI	tr|Q6CGN1|Q6CGN1_YARLI YALI0A17919p OS=Yarrowia lipolytica (strain CLIB 122 / E 150) GN=YALI0_A17919g PE=4 SV=2	442.744	true	2	1	0	39.14	49321	12	12	14	14	23	23
200077138	DNSQGFNADMPAIWMLNAQIPR		69658	50.75	2488.16	2	1245.09	-3.6e-05	102.764	22	15976	0	1	1	12	controllerType=0 controllerNumber=1 scan=33598	1	1	1	1	331	352	K	T			3579	Q6CGN1_YARLI	tr|Q6CGN1|Q6CGN1_YARLI YALI0A17919p OS=Yarrowia lipolytica (strain CLIB 122 / E 150) GN=YALI0_A17919g PE=4 SV=2	442.744	true	2	1	0	39.14	49321	12	12	14	14	23	23
200090851	AFSGPLAPLNEELSISFR		69546	66.99	1947.01	2	974.515	0.002651	100.813	18	10597	0	1	1	14	controllerType=0 controllerNumber=1 scan=32767	1	1	1	1	77	94	K	G			3579	Q6CGN1_YARLI	tr|Q6CGN1|Q6CGN1_YARLI YALI0A17919p OS=Yarrowia lipolytica (strain CLIB 122 / E 150) GN=YALI0_A17919g PE=4 SV=2	442.744	true	2	1	0	39.14	49321	12	12	14	14	23	23
200075119	EFLIMSDK		68313	23.65	981.484	2	491.75	0.000574	77.3768	8	1998	0	1	1	6	controllerType=0 controllerNumber=1 scan=23241	1	1	1	1	288	295	K	Q			3579	Q6CGN1_YARLI	tr|Q6CGN1|Q6CGN1_YARLI YALI0A17919p OS=Yarrowia lipolytica (strain CLIB 122 / E 150) GN=YALI0_A17919g PE=4 SV=2	442.744	true	2	1	0	39.14	49321	12	12	14	14	23	23
200075096	EFLIMSDK	Oxidation (M5)	68289	27.42	997.479	2	499.747	0.000615	61.1977	8	2166	0	1	1	6	controllerType=0 controllerNumber=1 scan=17508	1	1	1	1	288	295	K	Q	1	Oxidation (M5) = 1.0	3579	Q6CGN1_YARLI	tr|Q6CGN1|Q6CGN1_YARLI YALI0A17919p OS=Yarrowia lipolytica (strain CLIB 122 / E 150) GN=YALI0_A17919g PE=4 SV=2	442.744	true	2	1	0	39.14	49321	12	12	14	14	23	23
200090207	EFLIMSDKQCGGNDCGYVR	Carbamidomethyl (C10); Carbamidomethyl (C15)	67913	41.7	2247.97	3	750.329	-0.001681	74.5947	19	13537	1	1	1	12	controllerType=0 controllerNumber=1 scan=22228	1	1	1	1	288	306	K	E			3579	Q6CGN1_YARLI	tr|Q6CGN1|Q6CGN1_YARLI YALI0A17919p OS=Yarrowia lipolytica (strain CLIB 122 / E 150) GN=YALI0_A17919g PE=4 SV=2	442.744	true	2	1	0	39.14	49321	12	12	14	14	23	23
[truncated: 348 more rows]
